# Supplementary material for: Identification of Wee1 as a target in combination with avapritinib for gastrointestinal stromal tumor treatment
Source: JCI Insight. 2021 Jan 25;6(2):e143474. doi: 10.1172/jci.insight.143474 (PMC7934848; doi:10.1172/jci.insight.143474)
Supplement: Supplemental Data Set 1 [file jciinsight-6-143474-s165.xlsx]

## Sheet: log2 LFQ values
Data file S1. Mapping the kinome landscape of GIST tissues using MIB-MS and label-free quantitation (LFQ)
Table relates to Figure 1. 5 mg of GIST tissue lysates were mixed 1:1 with the s-SILAC standard and analyzed by MIB-MS.
MIB-MS analysis was performed on GIST (n=33), KIT-mutant (n=15), PDGFRA-mutant (n=10), SDH-d (n= 8) and normal gastric tissues (n=9).
Raw MS data was analyzed in MaxQuant using maxLFQ with the following parameters: LFQ min ratio count: 2, Fast LFQ:selected: LFQ min number of neighbors:3, LFQ average number of neighbors: 6, Skip normalization:not selected and match-between runs selected.
The MQ output file was filtered for human protein kinases in excel and kinase LFQ intensities imported into Perseus for analysis
Kinase LFQ values were filtered in the following manner: kinases identified by site only were removed, reverse, or potential contaminent were removed and filtered for kinases identified by >1 unique peptide
LFQ data was log2 transformed
LFQ intensity KIT08	LFQ intensity KIT09	LFQ intensity KIT11	LFQ intensity KIT13	LFQ intensity KIT20	LFQ intensity KIT21	LFQ intensity KIT22	LFQ intensity KIT31	LFQ intensity KIT33	LFQ intensity KIT34	LFQ intensity KIT35	LFQ intensity KIT37	LFQ intensity KIT38	LFQ intensity KIT39	LFQ intensity KIT40	LFQ intensity Normal24	LFQ intensity Normal25	LFQ intensity Normal26	LFQ intensity Normal27	LFQ intensity Normal28	LFQ intensity Normal29	LFQ intensity Normal30	LFQ intensity Normal41	LFQ intensity Normal42	LFQ intensity PDGFRA01	LFQ intensity PDGFRA02	LFQ intensity PDGFRA07	LFQ intensity PDGFRA14	LFQ intensity PDGFRA15	LFQ intensity PDGFRA17	LFQ intensity PDGFRA19	LFQ intensity PDGFRA23	LFQ intensity PDGFRA32	LFQ intensity PDGFRA36	LFQ intensity WT03	LFQ intensity WT04	LFQ intensity WT05	LFQ intensity WT06	LFQ intensity WT10	LFQ intensity WT12	LFQ intensity WT16	LFQ intensity WT18	Only identified by site	Reverse	Potential contaminant	Peptides	Razor + unique peptides	Unique peptides	Sequence coverage [%]	Unique + razor sequence coverage [%]
E	E	E	E	E	E	E	E	E	E	E	E	E	E	E	E	E	E	E	E	E	E	E	E	E	E	E	E	E	E	E	E	E	E	E	E	E	E	E	E	E	E	C	C	C	N	N	N	N	N
KIT	KIT	KIT	KIT	KIT	KIT	KIT	KIT	KIT	KIT	KIT	KIT	KIT	KIT	KIT	Normal	Normal	Normal	Normal	Normal	Normal	Normal	Normal	Normal	PDGFRA	PDGFRA	PDGFRA	PDGFRA	PDGFRA	PDGFRA	PDGFRA	PDGFRA	PDGFRA	PDGFRA	WT	WT	WT	WT	WT	WT	WT	WT
24.8515	27.157	NaN	23.981	23.0168	23.4717	26.3455	25.403	27.8238	26.8604	24.532	26.411	22.1312	NaN	26.8754	23.6339	23.7086	24.295	23.9057	23.0887	NaN	19.3364	NaN	22.8137	22.399	23.5412	24.2391	NaN	22.8375	23.6562	24.8062	23.9051	NaN	25.6382	23.7758	26.6116	22.8938	22.4312	21.0064	22.5274	27.4499	25.022				9	5	5	24.3	15.5
NaN	21.8008	21.6198	23.158	21.5881	NaN	19.8912	NaN	NaN	21.4095	NaN	23.193	22.5648	NaN	21.7447	NaN	NaN	NaN	NaN	NaN	NaN	NaN	22.045	21.0049	22.0249	NaN	NaN	NaN	NaN	NaN	NaN	NaN	23.078	NaN	21.7958	22.227	21.8314	22.1425	NaN	22.2294	NaN	21.8479				5	5	5	3.9	3.9
19.8242	NaN	19.6509	21.254	17.9639	20.2334	NaN	20.0918	19.9767	19.8915	20.1067	NaN	21.071	NaN	NaN	NaN	NaN	NaN	NaN	NaN	18.8995	NaN	NaN	17.6559	20.3315	20.1084	NaN	20.1521	NaN	NaN	21.2257	22.0645	20.1479	NaN	NaN	20.4991	19.9924	19.9604	NaN	18.71	NaN	NaN				9	9	9	13.1	13.1
NaN	20.4861	NaN	NaN	NaN	NaN	NaN	19.8465	NaN	NaN	NaN	NaN	NaN	NaN	NaN	NaN	NaN	NaN	NaN	NaN	NaN	NaN	NaN	NaN	NaN	21.5496	23.2863	22.4605	22.1502	NaN	NaN	22.7113	21.9163	21.4054	21.2459	NaN	NaN	NaN	NaN	NaN	NaN	NaN				3	2	2	5.5	4
21.7945	NaN	NaN	22.6699	22.4216	21.6223	23.3045	22.3761	NaN	21.6527	NaN	23.0419	24.4836	22.6041	24.2628	NaN	24.4833	NaN	NaN	23.4786	NaN	NaN	23.056	NaN	NaN	22.7795	NaN	22.2605	NaN	23.4566	NaN	21.9417	NaN	21.5088	NaN	NaN	NaN	NaN	NaN	21.3284	NaN	22.3815				7	7	7	20	20
25.4181	23.7907	24.7186	25.087	23.58	24.1613	NaN	23.4728	23.1848	24.4477	23.5822	25.4219	25.6624	27.1684	25.0209	NaN	21.5992	24.0976	NaN	24.0591	23.0269	23.5633	23.7575	23.4753	24.8298	24.1247	25.7664	22.1758	24.126	27.1685	24.9938	26.5628	25.2933	25.2733	26.5103	24.7885	25.9624	23.0128	25.6359	23.8767	28.0078	25.8583				18	18	17	28.8	28.8
24.7539	25.0236	25.9008	23.0333	25.6657	27.2275	24.7004	23.9228	19.9314	26.0864	25.0641	24.4756	25.1013	22.5154	25.0412	29.6063	27.1011	26.3091	25.5198	25.2541	24.1595	23.3188	21.7374	25.3561	25.88	25.3199	25.3965	24.4158	24.6323	24.0794	25.2917	25.6449	24.394	24.587	25.8701	23.9058	23.7133	25.3046	24.5469	24.8711	26.6094	23.3864				11	11	11	15.2	15.2
20.572	19.8057	19.5705	20.5647	18.8586	NaN	21.6028	19.6723	21.2388	20.1257	NaN	19.8453	21.8536	21.1689	20.2658	19.7984	24.4874	NaN	NaN	23.4948	19.0931	21.4774	NaN	23.1823	20.7167	21.6344	24.1291	21.6982	21.2583	23.7479	21.4687	19.2568	21.1471	19.4452	21.1096	NaN	NaN	19.3182	19.6371	21.4108	20.4786	24.0187				6	6	6	20.8	20.8
29.5825	31.7455	28.7518	30.5544	31.5288	27.9906	30.6687	31.4075	30.4111	29.9848	30.58	29.8834	31.3789	30.17	29.5872	28.4128	30.8118	29.4845	30.7335	30.7276	28.1865	28.6759	29.3804	30.2352	29.7523	29.7984	30.553	29.3542	30.556	30.9275	31.2093	31.261	31.0557	31.0666	29.3066	30.4104	30.2792	29.4935	30.1877	29.0122	29.7433	30.3255				41	41	41	41	41
NaN	NaN	NaN	22.7544	23.8135	23.3969	21.6859	23.3723	22.8802	20.982	23.3095	21.2301	23.0933	NaN	23.8842	22.2784	21.6299	23.0989	NaN	NaN	NaN	21.4533	NaN	22.8854	22.7075	21.9765	NaN	23.7456	NaN	22.309	22.402	23.7702	23.1834	NaN	24.2567	NaN	25.6381	NaN	NaN	20.9017	23.6734	21.1664				12	12	10	32	32
NaN	22.6707	NaN	22.0953	23.5136	NaN	22.3692	23.1584	NaN	NaN	22.3992	NaN	22.1945	NaN	NaN	NaN	NaN	NaN	NaN	NaN	NaN	NaN	NaN	NaN	NaN	NaN	22.6278	22.0118	NaN	NaN	23.0025	23.4185	22.1652	22.8353	NaN	NaN	NaN	NaN	NaN	NaN	22.4135	22.1074				4	3	3	1.9	1.6
21.102	21.5519	23.1336	22.7319	21.6409	22.1479	20.0344	NaN	22.2271	20.7844	21.5197	24.1521	NaN	20.1258	21.1771	NaN	20.1307	20.5834	21.4331	22.0231	22.7955	NaN	NaN	21.0562	23.1316	21.1264	21.9893	NaN	21.0708	22.0604	21.5607	22.8682	22.3046	21.1166	23.8726	21.738	20.5767	21.9371	20.2226	21.3522	24.6532	NaN				10	9	9	16	14.9
NaN	NaN	20.7613	NaN	NaN	20.0856	NaN	NaN	NaN	NaN	NaN	NaN	NaN	NaN	NaN	NaN	NaN	NaN	NaN	19.6738	NaN	NaN	NaN	19.0911	NaN	NaN	19.8748	22.0325	19.8362	NaN	NaN	NaN	19.3783	NaN	NaN	20.6242	20.4719	NaN	NaN	NaN	NaN	NaN				3	2	2	3.2	2.3
27.8944	29.1581	27.6693	29.885	30.1346	26.9852	29.3817	29.5171	29.0579	28.4035	29.0644	28.8786	28.833	29.1596	29.1565	29.0742	29.0372	28.7568	29.8094	29.0795	28.3017	27.4731	23.767	28.4147	29.2029	28.8264	29.2769	28.1318	29.2065	29.3557	29.6383	30.1089	28.9459	29.5413	29.0776	29.2511	29.0214	28.8564	28.9992	29.1071	27.9097	28.867				19	19	19	44.6	44.6
26.1002	25.5894	26.1842	26.766	25.5071	25.5681	27.0595	24.5305	25.405	26.1942	25.7523	24.7475	25.8788	24.846	24.7843	24.5241	NaN	26.0812	25.7695	24.0757	NaN	26.355	NaN	24.979	27.263	25.0398	26.2137	26.5797	25.8909	26.4553	24.94	25.4552	25.9398	25.7698	26.396	25.0501	25.8801	24.9223	25.4129	26.552	25.5239	26.2366				8	8	7	20.9	20.9
22.7254	NaN	NaN	22.2704	23.1691	NaN	22.8146	22.294	21.8312	NaN	22.6021	NaN	21.4741	NaN	NaN	22.8851	21.3544	22.303	23.3329	22.4927	NaN	NaN	NaN	22.3187	19.9065	23.2627	21.2231	21.6248	NaN	22.6705	24.8601	22.3584	23.5572	22.8813	NaN	NaN	NaN	NaN	NaN	22.9847	NaN	23.0594				3	3	3	7.1	7.1
28.0961	30.0421	26.9559	29.8235	29.3908	27.0001	29.3603	30.0888	28.3253	28.9235	28.7471	28.4845	28.3796	30.4588	29.4122	26.3637	28.8162	27.551	28.0829	28.4344	27.4188	26.8653	27.6652	28.4035	29.0686	28.7285	29.3309	28.25	28.9733	29.8546	30.0911	30.2421	29.8278	29.5215	27.6195	29.1923	28.9347	27.2063	28.2174	27.3664	28.5488	28.6132				21	21	20	56.5	56.5
19.6417	19.9205	22.8591	22.214	19.9623	20.0872	21.9148	20.2208	21.3949	22.5922	19.262	19.59	20.8954	22.0404	21.4031	18.4522	NaN	22.8212	20.7706	20.819	NaN	NaN	18.0546	19.6534	20.9956	22.2363	20.9172	21.7958	20.928	21.3329	20.465	21.7286	NaN	20.7126	21.5529	20.3021	20.5324	21.0192	20.3865	20.1534	19.8593	21.7283				15	15	15	17	17
23.9265	21.01	25.3049	20.6126	25.4016	22.6316	23.9019	23.1772	NaN	22.003	23.3336	23.5623	NaN	NaN	19.2566	NaN	NaN	NaN	NaN	NaN	NaN	21.4448	23.3644	NaN	22.8941	20.4713	21.7819	NaN	21.4291	21.9982	23.1577	17.9858	23.2382	22.7393	22.3549	25.8896	23.2809	22.3862	21.6611	18.7689	21.4994	26.8445				9	9	9	21.8	21.8
22.5055	24.0092	21.9113	25.1207	22.1023	NaN	23.8992	25.9404	NaN	NaN	18.8878	NaN	22.6867	NaN	22.2089	NaN	22.6187	NaN	24.7383	23.1783	NaN	20.8727	NaN	NaN	NaN	22.5587	21.5008	22.3036	23.7627	NaN	NaN	24.5182	23.0109	21.7069	22.1847	22.4998	22.8514	23.51	NaN	21.6717	22.9427	NaN				11	10	10	12.7	12.1
24.3483	25.0504	23.5216	26.6919	28.2459	24.1637	24.8371	25.114	23.9914	25.571	25.5629	26.1151	23.1155	18.1994	25.55	24.3535	NaN	22.956	24.0044	NaN	22.4506	22.4808	22.1047	21.507	25.4167	24.0651	25.0359	24.2903	23.7978	21.651	25.4986	23.6323	24.5292	26.6101	25.6393	24.1645	24.2661	24.2459	25.2465	24.9479	25.4716	23.2162				11	9	8	21	17.8
28.5352	29.0224	28.2593	29.8356	29.0132	28.4364	28.4872	28.8515	29.1027	29.2847	29.2018	29.5923	28.6493	28.2521	29.8391	27.2107	27.2603	27.6347	27.8337	28.5241	26.9503	25.9293	25.8191	28.4147	28.2472	27.8553	27.3868	28.448	27.9977	27.4092	27.168	28.0542	29.0414	28.7036	29.4977	28.595	28.9423	29.7418	28.9068	29.9993	28.0585	29.2114				48	48	42	38.7	38.7
25.2795	26.9984	25.5461	28.9841	25.4297	23.9155	26.7922	27.4695	25.4453	25.1777	27.7715	26.3542	27.9045	26.6913	25.1896	26.8932	26.3403	26.9398	28.7384	27.7195	26.6498	25.5539	26.3856	27.2084	26.3935	25.9588	26.9716	25.2827	26.0386	26.0876	27.0557	28.4331	28.6291	28.4528	26.0907	28.1082	26.5094	25.307	25.1306	24.4819	24.8729	24.7732				9	9	9	14	14
21.9273	26.4135	21.524	29.6433	25.4346	19.7581	25.1911	26.7144	27.7652	24.9977	25.1206	25.8973	30.986	26.6502	25.0717	22.7444	25.9371	25.1817	27.1407	26.6618	21.4653	22.2978	25.383	26.5305	25.3357	26.962	26.3346	25.5122	27.343	25.0973	26.8201	26.5356	26.9879	27.9183	24.7203	25.503	25.561	26.2815	28.0806	28.2279	23.976	24.5517				26	26	24	37.9	37.9
25.7082	27.0816	24.9679	27.1617	26.9099	24.701	26.8539	27.7621	25.5978	26.8742	26.4707	27.185	28.0362	27.3981	26.8627	24.9704	26.3413	25.4622	26.6281	25.8444	25.5338	26.7334	26.3957	26.894	26.488	26.5623	25.6128	26.3023	25.8925	26.2882	25.8876	27.5342	26.5761	26.8494	25.6217	25.2764	26.1134	25.9004	25.5814	26.2469	26.7107	26.3732				16	14	14	26.4	24.2
24.9365	27.121	24.6797	25.5252	27.1093	24.6837	26.9542	27.2425	25.5474	26.3299	27.0344	26.7236	26.9346	26.9146	26.3926	27.5836	27.4559	27.7523	27.7798	27.8826	27.1616	28.2856	24.5017	28.0905	26.3388	24.5762	26.981	26.1432	26.6622	26.8	27.0649	26.6622	27.4792	27.133	26.1059	27.1555	26.124	25.7243	27.0139	26.6148	25.5388	25.9532				7	7	7	29.2	29.2
22.7644	25.1805	23.1342	25.985	23.8731	NaN	24.1267	24.4731	NaN	22.4615	23.5816	24.1655	25.232	25.0902	NaN	22.5983	NaN	23.523	24.0603	24.8008	23.0399	23.652	23.997	23.9373	23.3938	22.967	23.4363	23.1406	23.5093	23.3496	23.7849	23.4344	23.9811	24.3129	24.7337	26.2075	24.0244	23.5584	24.1727	23.0232	23.9901	23.9544				8	7	7	9.9	9.1
29.4819	31.1153	28.2168	29.9057	29.4286	27.7138	30.3581	30.7537	28.9909	28.7447	28.806	29.3268	30.2278	31.2589	29.2881	26.7643	29.3919	28.7824	29.2835	28.9474	29.1539	27.9367	26.623	29.2322	29.7574	30.5487	30.251	29.5213	30.3872	28.6122	29.7353	31.3121	31.3037	30.6817	28.3882	30.1685	30.2374	28.8329	28.9035	29.5102	28.909	28.9848				30	29	29	32.6	31.7
24.8201	26.6305	25.0419	26.1988	26.6599	24.3426	26.0675	27.3513	26.1563	23.3411	25.4151	25.8341	26.6638	27.2495	25.9942	NaN	24.8925	24.2263	25.9409	23.2362	22.3246	21.3703	NaN	21.1829	26.5777	24.1371	26.4083	24.4795	26.4922	27.2587	26.1101	26.6495	27.3651	25.6746	26.577	26.259	26.64	25.7584	26.7137	26.1092	25.9341	23.6618				17	11	11	26.9	19.2
27.082	27.5204	25.9182	27.178	29.3863	25.7536	28.8345	28.9534	26.0282	28.5314	28.0533	23.8974	26.5493	29.2789	28.6499	24.8937	25.1563	25.1358	28.3489	26.4859	NaN	26.7965	NaN	25.2985	27.7202	27.4898	27.1001	26.8792	26.7806	26.8147	26.8945	28.0512	27.3497	28.9421	26.7387	26.17	25.5448	25.8796	26.4497	26.7881	27.2433	27.1006				15	14	14	39.9	38.2
NaN	22.9723	24.5045	NaN	22.9529	NaN	NaN	23.4485	22.6873	NaN	NaN	NaN	22.9387	NaN	22.508	23.98	22.9596	NaN	NaN	NaN	NaN	NaN	22.6393	NaN	23.6623	NaN	23.8458	23.1306	22.1966	NaN	NaN	23.71	22.7524	25.1969	NaN	23.6757	24.0277	24.0744	23.0259	23.3236	22.7755	NaN				4	4	4	5.3	5.3
24.8466	25.1296	25.1453	25.9183	25.746	25.7376	25.7362	24.8084	25.649	24.9421	24.747	26.228	25.3769	24.3736	25.8208	22.8113	24.9016	24.2819	25.0927	24.9618	24.9289	24.7498	24.9908	25.232	24.7653	25.4846	25.0807	24.5616	24.6433	24.4541	24.2238	25.1612	25.0963	25.2441	25.2676	25.4363	25.4289	26.2516	24.9015	25.2665	25.5549	24.2374				8	8	7	18.6	18.6
26.7154	27.2679	25.4372	26.6745	27.5256	24.694	27.0532	28.2472	26.2132	26.9233	27.7199	27.6449	28.1327	27.2913	27.0946	25.7791	25.9732	26.8254	27.3217	27.7864	27.4928	26.3857	26.8982	27.1598	25.6278	26.9607	25.5979	25.8715	27.2944	24.4536	27.303	27.9624	28.6285	28.3185	27.0934	26.172	27.3618	26.4839	26.962	26.9669	26.8792	26.9074				21	12	12	21.3	13.9
25.3415	25.2531	23.8841	24.7606	25.9966	23.5074	24.3926	25.2135	NaN	23.834	23.091	23.1607	24.9027	22.8198	24.9915	23.0771	23.4992	23.0559	24.0268	23.3972	NaN	21.3198	NaN	23.4658	24.7239	24.6575	25.5845	22.6617	24.1157	24.6268	26.0886	26.1885	24.172	24.3181	25.5511	25.0711	25.1041	24.6085	25.0855	23.2483	25.1225	25.5126				11	11	10	12.7	12.7
28.8466	27.5245	28.3103	28.5101	26.752	27.9465	27.2464	27.0919	26.3984	27.4284	28.316	28.3258	27.7047	24.5363	28.2358	28.2243	27.2707	29.1809	28.5249	28.2417	26.2469	27.0399	28.2687	28.5975	27.2436	27.0832	24.7679	25.5527	27.3289	26.2958	26.7927	25.9638	26.9015	28.2475	28.7752	27.3276	26.9191	27.3903	26.8159	29.1797	27.1635	28.6277				16	16	14	39.3	39.3
25.3171	27.3208	25.3415	26.0061	26.6039	NaN	27.2775	28.6262	27.4087	25.5131	25.7195	28.3208	27.0244	29.058	27.2829	27.6124	28.2799	25.3643	27.2884	27.15	29.3187	NaN	28.8455	30.0291	26.8013	27.9142	27.4822	25.6408	28.1264	26.8676	26.4859	28.9732	27.991	27.4741	26.8768	27.087	27.6029	26.2968	25.6397	26.8329	25.4965	26.1428				8	8	8	22.3	22.3
27.71	28.5011	27.2356	29.0811	29.8004	26.9101	28.4999	29.43	27.4553	28.4622	28.8806	28.0907	29.3795	27.1618	28.3393	29.7386	27.545	28.0607	28.2929	28.5096	26.3161	25.7099	23.0056	27.7697	28.4496	27.9722	27.6411	27.6068	27.799	27.6328	29.1875	28.947	29.289	29.135	28.4101	27.7785	27.9058	27.8118	28.0655	28.5315	27.5769	28.1814				35	35	28	41.5	41.5
27.4536	29.6983	27.8885	32.0181	30.5729	27.0417	30.0367	30.8442	32.4119	28.5967	29.5086	26.5712	30.4778	30.1106	29.5958	29.585	30.4313	29.6774	30.1915	29.7376	31.4724	30.482	26.7434	29.4237	29.8734	28.7357	30.5127	29.3085	30.691	30.138	29.7878	30.3883	28.1608	29.5442	28.7435	30.3629	29.0173	29.5	30.6557	29.252	28.0915	28.3999				29	29	28	30.2	30.2
24.8977	28.2489	24.9678	28.0294	25.108	25.1324	27.4158	28.5776	24.0144	25.8399	24.1837	31.5397	30.6517	27.4896	24.784	21.4389	23.9406	23.3964	27.4139	26.0306	25.7109	24.925	NaN	23.4732	28.6538	25.9128	26.8088	27.2173	26.5681	25.3787	27.6707	28.4442	29.3306	27.4181	26.6508	26.8658	26.227	25.9643	25.0459	26.2682	29.1529	24.2961				14	10	10	25.9	19.7
28.6394	30.5761	26.7659	31.0793	31.0613	26.5312	30.4367	30.9938	30.1021	28.2935	30.2069	28.3796	30.9944	29.0583	29.8315	29.4993	30.6995	30.1652	30.9732	30.7296	28.7448	28.9543	26.6027	30.2328	30.7073	30.3802	31.2657	30.0616	30.2852	30.6413	31.9051	31.6779	33.121	31.0017	30.1978	30.3599	32.0271	31.3128	30.7449	29.5574	29.0823	30.9938				44	44	41	36.3	36.3
27.8978	31.2087	27.9916	28.6127	28.7107	26.3392	30.2927	30.3296	28.6287	28.4231	29.4609	27.5413	28.8116	29.1419	28.7189	28.869	29.9761	28.9948	29.8149	30.1355	28.2327	27.8547	29.534	29.9193	28.947	29.557	30.1477	29.1915	30.4358	30.2204	31.4808	30.2485	31.2965	30.4225	27.1086	29.8846	29.0977	26.5643	28.0519	28.1573	28.3175	27.5376				15	14	14	39.9	37.9
27.7114	29.8926	26.9188	28.7934	30.0384	27.8638	29.5006	29.843	28.6495	29.6718	29.006	28.4982	28.669	29.3331	28.9163	29.2054	29.3563	28.8987	29.0119	29.5388	28.9191	27.8987	25.814	28.1887	29.5219	29.2182	29.6594	28.8085	30.1785	29.5826	29.8979	30.4223	31.0536	29.3321	27.9479	30.7422	30.083	29.8874	30.3723	29.2372	28.5948	29.1856				18	10	10	36.5	25.1
28.1551	27.5132	25.8597	26.9614	26.8962	25.6349	27.3244	27.2668	27.3173	27.7909	27.2504	27.3664	27.5466	28.1074	27.7255	27.7692	28.2925	27.8152	26.9691	27.5592	27.1238	27.3073	29.2579	27.6991	27.4175	27.136	28.1944	26.9912	27.8359	29.0405	27.8859	27.8191	27.2388	28.1852	28.3507	27.5388	27.5914	26.7636	27.0172	27.864	26.2215	29.0073				14	13	12	58.9	56.2
28.3478	30.9306	27.8808	28.4026	30.3474	27.0967	30.099	30.9352	29.2943	28.9156	29.5267	30.1419	29.5804	29.3257	29.4059	27.5236	28.0771	26.6566	27.7205	28.785	26.8509	28.165	23.2264	27.944	30.5218	28.8393	30.0547	29.1806	30.3382	29.7797	29.9628	31.1935	31.6975	30.7256	27.2902	28.4316	28.8865	26.8563	28.1167	27.7216	29.2239	25.9053				27	25	25	41.4	39.1
25.8663	29.1559	24.2569	26.2513	27.2119	24.6256	28.9145	29.8713	27.418	26.7465	26.9269	26.5995	26.446	27.4418	26.2676	26.6369	26.1901	27.1789	27.0239	27.414	27.0245	24.8415	25.5308	26.7764	27.7044	26.6894	27.3298	26.162	27.6204	26.3982	28.3426	28.4632	28.592	28.1902	26.1177	26.9777	26.7451	24.3104	26.8305	26.2545	25.3987	25.0292				15	13	13	16.9	15.1
29.7424	31.5877	28.3867	30.8046	31.5643	28.0328	30.6243	30.6391	29.6399	29.5527	30.3888	30.0741	30.1027	32.0082	30.7108	31.8632	30.7435	31.3573	31.4213	31.3323	30.1414	30.1714	28.9964	31.1622	30.2564	29.6029	30.3538	29.6077	30.7419	30.0875	30.6822	31.5337	31.5142	30.0398	29.8218	31.2826	30.9002	30.388	30.7034	29.4984	29.774	30.7818				24	16	12	51.4	41.1
31.5585	33.1507	30.0955	31.9599	31.9082	30.0935	32.5244	32.8345	30.2296	31.6727	32.1779	32.1882	31.9808	32.0913	32.2297	31.6704	31.8219	31.3959	31.3615	32.0769	31.3127	31.5265	29.3525	30.7526	31.6459	30.6881	31.2621	29.9227	31.2612	31.3457	32.0798	31.6597	32.4401	31.3764	30.2735	32.0196	31.5501	28.8746	32.2481	30.5517	31.1079	29.4361				24	22	21	54.1	51.2
24.6278	28.2135	23.5368	25.7872	24.4271	23.1338	28.6868	27.9646	24.7853	24.6508	28.2838	26.7317	26.3048	22.389	21.7095	28.9469	29.6214	29.773	30.6232	29.9287	25.5214	24.3327	22.7339	29.2004	26.8999	26.6782	25.6634	25.9268	25.9385	25.1374	25.4041	26.1436	27.6781	25.4211	30.1915	29.4645	31.6714	30.015	32.0156	28.4351	27.6824	28.997				27	24	24	25.8	23.8
24.2374	26.9086	22.5331	24.058	24.4041	NaN	25.4867	25.5226	23.7829	24.0999	24.2153	24.1069	26.0358	25.8297	24.5501	25.6388	26.8416	26.6853	26.8412	26.7722	26.3256	26.5452	24.9393	25.8387	24.479	24.5397	24.6693	25.1093	26.3944	26.3499	25.8947	25.5466	25.5399	25.8005	24.9798	23.8468	26.2993	24.2402	24.3863	24.7252	23.2747	25.0469				13	12	12	10	9.4
26.8631	31.6268	26.8044	28.5882	29.0266	26.7677	30.1592	31.569	28.9879	28.7457	28.5516	28.1331	29.0036	29.9886	28.8252	24.9313	28.5263	26.0134	25.2431	29.5989	28.5737	29.3577	25.0034	28.5313	30.4099	29.4073	29.9879	27.9011	30.0443	29.1316	31.0609	30.3688	31.9679	30.8684	25.046	29.6057	29.438	27.1209	29.1098	28.6532	28.5847	25.943				15	12	12	36.9	32.1
23.7673	27.6087	23.9665	27.539	25.5115	22.0335	29.3732	30.0928	27.1192	24.4989	26.9391	28.8202	27.5444	27.1723	25.6468	28.3345	26.9539	26.5242	27.5589	28.2593	22.629	24.0479	22.6446	27.3129	28.0172	27.4868	27.1438	26.9022	23.2971	27.1834	27.0492	26.4466	29.3434	28.065	27.1785	28.1294	28.0484	25.0078	24.5975	26.56	26.4774	24.9399				20	19	19	23.1	22.3
26.2021	29.3015	24.6458	26.6907	24.3274	21.945	27.5319	29.4826	21.5672	24.1518	25.4052	25.3416	26.6521	25.9017	26.6285	24.8162	26.2693	25.6192	25.4657	28.0984	28.4665	29.9666	22.663	26.2879	30.3175	27.7634	26.7345	23.7255	28.7285	26.9641	28.8818	29.6905	29.4843	28.0684	24.3146	29.5974	27.3078	24.7646	28.4899	26.9509	26.2886	23.2461				17	16	16	36.1	34.6
32.4899	32.754	31.2705	33.4989	34.4498	30.648	32.5164	33.4394	32.5271	32.8463	33.6452	32.8536	31.9938	30.1293	32.3034	27.6585	27.795	28.2349	28.7596	27.3827	23.1597	22.9022	24.9982	26.9358	28.7502	28.4012	30.6051	31.1395	29.7843	28.5788	30.3264	29.5109	31.4932	30.1527	33.3706	34.6279	33.6422	33.6846	32.5375	34.5602	29.6449	33.2062				33	33	31	38.9	38.9
28.8341	28.5597	26.4378	28.1888	30.05	26.8014	28.3519	28.9638	28.979	28.541	28.8514	28.0625	30.0084	27.4015	29.0957	24.4705	22.8552	22.0145	23.0425	22.4203	18.9799	19.9671	25.8451	25.0041	27.9615	27.8318	28.6434	28.3522	29.0256	29.3178	29.1685	29.3406	29.1066	28.8303	28.981	27.2989	28.3627	28.8172	26.1529	29.0678	28.2875	28.7051				23	23	20	30.8	30.8
27.9572	28.459	27.0632	27.2635	29.4228	26.5746	29.0588	29.4081	28.5375	28.47	28.4615	28.3127	28.1036	30.2577	28.8887	25.6635	28.1004	26.1685	26.7501	27.289	25.4299	25.3772	26.7133	26.6882	29.0607	28.2743	28.5969	27.7004	28.3566	29.4337	29.9702	28.7211	28.3077	29.0551	26.2535	27.8316	27.3319	25.9815	27.9993	26.8918	27.695	28.4649				11	10	10	42.9	40.3
31.1287	33.0731	29.7577	31.4911	33.1008	30.1839	31.9112	31.5309	31.8728	31.4262	32.3026	31.7446	31.8582	31.5124	31.8463	32.9958	32.7536	32.505	31.9214	33.2813	29.8799	29.7188	30.0262	32.6839	32.0552	31.2094	32.0089	31.6023	32.1831	31.5954	32.7857	33.0614	32.8928	32.5473	30.7566	31.8855	31.3338	30.209	31.7328	30.4436	31.0076	30.5233				25	25	16	53.9	53.9
28.3878	29.019	26.9777	29.3936	30.1419	26.6966	28.9266	29.3651	28.538	28.6066	29.3692	29.4111	28.9863	28.9228	29.0133	29.0064	27.7512	28.292	28.6617	28.7012	27.3774	27.3589	28.2371	28.3446	28.6502	28.3143	28.4902	28.0799	28.6721	28.8892	28.6288	29.3549	28.9547	29.6808	28.741	28.9053	28.9793	27.9958	29.1872	29.3086	27.9194	28.8021				17	17	17	30.7	30.7
25.9525	25.4753	25.4744	27.0278	26.0463	26.1637	26.1043	25.9336	26.8265	26.1031	25.8649	24.6515	26.0153	25.572	26.6055	26.0771	26.1548	26.5405	26.6294	27.1155	27.9265	28.725	23.5991	27.495	25.3905	25.6684	26.0966	25.0693	25.7132	27.1067	25.7484	26.8809	26.2352	26.5467	26.0811	25.6614	24.9207	25.2523	25.0544	26.2687	25.4571	25.2614				6	6	6	19	19
29.6252	29.991	28.6858	23.9449	32.2005	26.8333	30.4819	32.4117	23.6531	29.1211	30.7837	28.9815	28.5936	28.402	30.7652	26.6139	25.9806	24.9672	26.8876	27.2274	22.9351	21.8662	24.2274	26.8203	31.2142	31.5165	31.6318	31.3043	33.1938	31.5321	32.7213	33.8758	32.1926	32.0508	25.8128	29.8003	21.6064	24.911	22.2937	28.2567	29.8079	27.4711				36	36	34	37.7	37.7
29.2922	31.2475	28.9918	33.1335	31.858	28.4836	30.9029	30.7684	30.0307	30.449	30.3096	30.5538	30.7131	31.4374	30.9654	28.5432	29.5606	28.6332	28.6718	29.9964	27.9953	27.9896	26.7365	29.3582	30.5268	29.5226	30.7462	29.905	30.476	30.8389	29.7452	29.8802	30.9443	30.6476	30.1582	31.0743	29.6894	30.334	31.3846	30.3883	30.981	30.0711				39	39	37	56.3	56.3
26.1906	28.2811	24.0722	28.3125	24.2852	22.7659	28.3403	28.2007	27.2278	24.7179	25.9558	29.7513	27.6529	29.4942	24.5168	28.1552	28.7947	27.8948	29.23	28.8824	28.3946	27.3186	NaN	27.1432	30.1221	28.1378	27.8275	27.6529	27.3607	29.4612	28.5018	28.2392	28.9543	28.4538	28.3114	28.4138	27.7923	28.2643	28.1465	27.4436	25.8594	29.0212				15	15	10	25.4	25.4
31.3768	32.1443	30.5069	32.1894	32.5297	30.8967	32.2273	32.1106	33.4991	32.2823	32.5638	31.4268	31.9645	32.1347	33.1952	31.3602	31.4635	30.7203	31.0119	31.4398	31.9359	30.8798	28.5518	30.6766	32.8696	32.3472	32.9832	30.8469	32.1602	33.3211	32.6386	33.3565	32.4398	33.1345	30.8781	31.7647	31.5165	30.9854	31.6303	31.0016	31.6639	31.6002				24	24	10	48.7	48.7
28.9298	31.3568	28.7518	30.1289	30.9721	28.8425	30.5162	30.649	28.7327	29.8653	29.484	29.6048	30.6262	30.5611	27.1497	28.9986	27.1534	28.2298	29.6965	29.2916	28.3466	28.6588	23.5792	29.2424	29.9897	30.6934	30.1416	29.1046	30.1987	29.9418	30.7599	32.1091	31.1173	31.4374	30.101	29.4615	29.9732	29.8086	29.3714	29.6458	28.817	29.7887				19	19	19	40.7	40.7
29.8487	30.605	29.3693	31.0454	30.6102	29.2519	30.6614	30.8165	29.8386	30.8584	30.595	30.2248	30.7041	31.5163	30.8261	31.1874	31.075	30.5774	30.3932	30.5424	30.1941	30.1866	28.5205	30.2532	30.4259	30.3788	30.8454	29.9878	30.9651	31.1652	30.3007	30.5684	30.5331	30.5552	29.9677	29.8766	29.6493	29.1293	30.3755	30.6201	30.1582	30.295				17	17	17	64.9	64.9
23.1636	27.9117	21.2155	21.9745	22.7587	22.1878	23.8873	22.7662	23.0121	22.4732	24.5686	21.0668	25.6761	24.7651	24.2545	26.344	27.7489	26.5378	26.8269	27.2421	25.1358	26.0037	24.6854	27.0029	23.3578	22.756	NaN	22.9535	22.9715	23.6502	24.1083	22.918	25.3584	24.4117	22.9806	NaN	NaN	21.2472	22.0993	23.7633	22.6109	23.4644				10	10	10	13	13
24.0445	27.0654	21.7717	27.5737	28.0142	24.2356	25.5908	27.609	24.5336	25.0182	25.7045	25.2201	26.4882	24.6955	24.9717	25.2376	24.9042	NaN	23.0277	25.6916	26.6306	25.9549	NaN	25.0698	26.7643	27.0096	25.9499	25.3694	28.4464	24.6958	26.5809	27.9811	26.7717	26.2284	23.5189	22.224	23.9361	24.3126	23.4506	24.0492	29.1025	24.2195				20	18	16	28.3	26.1
NaN	22.7157	23.1946	NaN	NaN	23.2234	NaN	NaN	NaN	NaN	NaN	NaN	22.8281	NaN	NaN	NaN	NaN	NaN	NaN	NaN	NaN	23.1631	23.2545	22.5802	22.375	23.1628	NaN	NaN	23.3158	NaN	22.5055	25.7427	22.6333	NaN	NaN	NaN	22.7309	NaN	22.212	NaN	22.4097	NaN				6	4	4	10	7.4
29.8494	31.1868	28.9608	29.8785	30.6783	28.6365	29.647	30.322	32.055	30.1411	30.7455	26.7529	29.5599	29.3696	30.2854	30.7823	30.0178	30.2868	30.4964	29.9484	29.4738	28.9748	25.4054	30.1079	31.6548	31.5607	31.0526	30.0603	29.6959	31.6049	31.812	29.1012	30.1528	31.5308	29.2447	30.1092	29.9828	29.5228	30.4272	30.0771	29.422	29.9051				23	9	9	54.4	25.4
25.3009	27.0889	25.8095	26.9665	27.9177	24.5866	27.2471	27.4019	26.0586	25.6911	26.1914	26.4541	26.498	27.2238	27.1551	25.3066	26.4626	26.344	27.4679	26.0877	25.395	24.6145	NaN	26.432	26.0787	25.438	27.4558	25.1053	26.2552	26.1843	27.1042	28.4525	26.7725	26.7257	26.6284	27.0235	26.8056	26.0669	26.3248	26.7269	25.9969	26.6752				9	9	9	18.9	18.9
26.0075	27.3897	25.8823	29.5628	29.5351	25.5203	27.6915	28.3532	28.8618	27.2396	28.0412	28.5925	29.2195	26.4975	28.5054	27.4525	27.4904	25.7779	26.5515	26.5303	26.9925	26.6026	26.4919	28.0025	26.5166	27.0867	26.2186	24.3049	26.406	25.2682	27.7011	27.8512	27.998	27.9311	26.2858	27.4343	26.8911	27.9152	26.8636	27.2534	27.2175	25.6936				33	33	31	32.6	32.6
22.1829	NaN	21.486	23.1512	22.6193	22.2176	NaN	NaN	22.9796	NaN	21.9985	NaN	22.695	21.1311	NaN	NaN	NaN	NaN	NaN	22.941	NaN	22.5758	22.7085	NaN	NaN	21.8825	NaN	22.3784	21.6871	NaN	NaN	22.0816	23.4145	21.7691	NaN	NaN	NaN	NaN	NaN	21.6919	22.2258	NaN				3	2	2	4.8	3.7
26.4347	26.5685	25.2082	27.1785	27.183	24.8809	27.4778	27.0546	26.1887	26.2019	26.8588	26.8785	27.1189	27.3639	27.342	26.4837	27.6331	26.8124	26.4024	27.4615	27.8093	27.601	28.4191	27.4589	27.6109	26.908	26.0548	25.8127	26.6065	27.5808	27.2861	26.5069	27.212	27.014	27.033	26.0781	25.802	24.8765	26.2072	26.9886	25.7749	27.6041				11	9	8	47.3	40.9
23.9963	27.2349	23.5706	25.9657	27.8545	22.8584	26.1131	27.0026	26.3352	25.5826	26.2093	23.8761	25.4914	26.0028	27.4762	25.2289	26.1856	24.9322	26.513	26.0234	23.3715	24.9535	24.0106	25.8946	25.3033	24.5557	26.4438	24.6996	24.6814	24.7564	27.8829	25.7504	27.187	26.3249	23.4432	24.767	23.9443	25.0532	26.4429	24.8504	24.1573	25.3566				8	8	8	18.9	18.9
31.3131	31.4145	30.0554	32.2283	32.5225	30.0778	31.2848	31.4533	31.0293	31.7857	32.2656	31.7977	31.077	33.2843	32.035	30.7846	31.2472	30.4005	30.0594	31.4875	29.6441	29.3405	27.4546	30.9991	31.3465	31.3773	31.0503	29.7567	30.7942	30.8308	30.0576	31.5822	31.0844	32.0726	30.4249	30.1655	30.133	29.2274	30.3923	30.6211	30.7716	29.503				18	14	14	49.6	37.5
26.433	28.4839	25.4244	27.8622	27.2314	24.9846	28.1227	28.5094	25.6223	26.5469	27.9722	27.8479	28.1958	26.8306	26.6523	29.0056	28.327	28.6976	29.3877	28.8809	28.4095	27.5222	23.6316	28.4049	27.5461	27.1268	26.6068	27.3251	27.8287	26.1726	28.2584	28.0881	28.3678	28.0335	27.8839	28.513	28.0208	27.0858	28.0046	27.6467	26.6378	28.2078				23	23	14	42.9	42.9
24.0432	26.5514	22.4147	24.8776	23.7969	23.5993	24.1683	25.4646	23.2572	25.2045	23.1885	22.9343	24.7866	21.8776	23.4307	NaN	24.4184	23.0744	23.2924	23.6649	25.5427	25.1644	23.5663	24.6081	24.7344	25.8692	27.4551	26.2183	26.8503	26.4874	26.5377	27.3604	27.642	26.3161	24.7882	24.3331	24.2756	23.7216	23.0637	24.3496	24.0939	23.5532				10	10	9	17.4	17.4
32.6328	33.4977	31.2495	33.7002	33.8558	30.5061	33.0242	33.362	32.6365	32.469	33.3517	32.8242	32.2713	33.9246	32.5092	33.1981	33.2155	32.8748	32.8439	33.5898	32.7478	32.2015	30.7359	32.735	33.6877	32.551	32.9969	31.9635	32.7869	33.6087	32.8345	33.0958	33.5961	33.8349	32.9879	32.9126	32.502	31.7753	33.0597	33.2793	32.7426	33.1973				21	21	17	64.7	64.7
30.6038	31.1275	27.9235	29.7603	30.155	27.205	30.3869	30.8314	30.0263	29.3397	30.447	30.0308	29.6579	30.6624	30.7483	30.4966	30.3459	30.1371	30.0318	30.8179	30.0296	29.4509	32.4947	30.367	30.4257	29.3847	29.77	30.1333	31.4678	31.1226	30.8058	30.6237	31.2544	30.9615	30.6266	30.4412	30.5486	28.596	30.3174	30.545	28.9219	31.2108				30	28	28	38.2	36.3
26.9914	24.2498	27.5119	29.9114	27.4859	26.6221	22.7114	21.0634	28.4127	29.6709	29.4342	22.739	26.2154	29.7004	26.6061	24.1671	24.6447	22.9991	24.8389	25.5327	23.3931	23.2357	24.5708	23.9518	27.2288	27.8303	28.4435	28.1312	28.4709	29.1117	29.4557	29.2166	29.7159	29.8589	23.7769	22.8047	27.2904	23.2728	22.8655	28.4344	28.6426	27.1793				26	24	21	39.9	37.7
22.1622	22.574	22.9136	NaN	22.7506	NaN	NaN	NaN	NaN	NaN	NaN	NaN	26.2162	NaN	NaN	NaN	NaN	NaN	23.0015	NaN	NaN	NaN	23.3732	NaN	22.0837	NaN	NaN	NaN	NaN	22.2144	NaN	NaN	NaN	NaN	NaN	22.6442	NaN	NaN	23.0169	21.6328	NaN	NaN				7	4	4	10	6.3
28.8375	30.6307	26.4008	31.4649	32.3343	25.6127	29.119	30.8714	29.5201	27.8365	28.7966	27.9295	28.9351	31.6117	29.2033	27.8827	28.2085	28.3008	28.6262	28.9373	27.8835	27.3489	30.0565	28.2739	31.8964	28.4012	28.6424	30.6879	29.7528	29.8263	32.2988	28.4071	30.0384	32.0527	29.1931	29.0835	28.9123	27.8174	28.4072	28.7231	27.8946	29.3323				35	35	30	43.6	43.6
20.6555	22.4104	21.346	24.1515	24.9193	NaN	22.9141	24.3158	NaN	22.0829	22.4535	22.2773	23.1284	22.4444	24.1375	22.2153	24.6455	24.7554	23.8109	22.9005	23.2621	22.8464	27.291	24.4182	23.2339	21.4417	21.9643	23.1307	23.5083	23.257	NaN	24.5161	24.4083	24.6214	NaN	22.5198	NaN	21.4916	22.7029	NaN	21.9298	22.6957				13	12	12	15.7	14.9
26.5045	28.291	25.6905	26.2252	28.4241	26.2915	28.2925	29.1533	25.6348	28.1294	27.2213	28.5854	29.1087	27.8571	27.8993	25.8246	25.8616	25.3007	25.847	26.363	24.9378	24.8345	25.3762	26.5904	27.7617	27.6153	27.506	26.5133	27.5603	28.4673	28.1018	28.4071	27.5903	27.832	27.857	27.9366	28.1785	29.5083	28.7616	28.7849	26.9447	27.6398				17	17	17	35.4	35.4
24.3751	25.8125	25.4326	26.8072	29.16	23.0853	25.7717	26.172	28.8618	23.6477	24.3619	24.5993	23.8811	25.5418	24.6713	24.4063	25.4589	22.999	24.6802	22.8307	NaN	24.4324	25.5777	23.3468	25.1326	24.9344	26.4462	26.8316	27.4572	26.2613	28.2587	26.6278	26.8565	25.883	24.6991	26.3294	24.8968	26.9455	24.1022	24.8808	24.6142	27.0408				14	13	13	25.1	23.9
26.3518	28.1325	26.293	29.0799	28.4683	27.3038	28.6271	27.9351	26.7992	26.9058	27.7826	27.8012	25.6334	28.4545	25.9193	27.9646	27.5225	27.3593	28.1604	28.5152	26.9614	27.7913	24.2929	27.9694	27.3881	28.3431	28.0674	27.3892	28.1518	27.3392	27.9269	28.6054	27.6729	28.0744	28.4395	27.9432	28.6649	27.6554	28.362	28.3864	28.6582	27.5113				16	16	12	37.9	37.9
26.7737	28.145	26.7636	27.8904	28.2493	26.6362	28.4211	27.8209	26.8935	27.3733	27.5914	26.9544	26.6287	26.4449	26.8201	26.0837	26.6498	25.6634	26.8152	26.2702	27.5144	27.7803	NaN	25.4904	27.8599	27.8341	27.4353	25.8929	27.3368	27.3259	27.3517	28.7073	26.5933	27.4812	27.7359	27.1508	26.8407	26.7557	27.2493	27.4019	27.8554	26.4124				16	13	13	38	30.4
NaN	NaN	NaN	NaN	NaN	NaN	NaN	NaN	NaN	NaN	NaN	NaN	NaN	NaN	NaN	NaN	NaN	NaN	NaN	NaN	NaN	NaN	NaN	NaN	NaN	NaN	21.8418	NaN	21.8066	NaN	NaN	NaN	NaN	NaN	NaN	21.5298	NaN	21.6094	NaN	NaN	NaN	22.6139				2	2	2	3.7	3.7
25.9031	25.0862	24.8564	26.7013	25.5841	22.7713	25.9285	26.0309	23.8079	21.0432	NaN	24.8866	23.2293	24.4631	23.7958	25.7345	22.5296	23.9106	24.0292	24.3596	25.8188	26.5703	23.6706	23.995	26.0406	24.973	27.2919	25.4226	28.1175	26.2186	27.139	28.2946	30.5909	26.0798	26.2383	26.0499	27.9083	26.6531	26.5197	24.9326	23.7796	26.3231				21	21	21	20.1	20.1
NaN	NaN	NaN	NaN	NaN	NaN	NaN	21.1275	NaN	NaN	NaN	NaN	NaN	NaN	NaN	21.6513	NaN	NaN	NaN	NaN	NaN	21.2343	NaN	NaN	NaN	NaN	NaN	NaN	21.8758	NaN	NaN	22.0003	23.7421	NaN	NaN	NaN	NaN	NaN	NaN	20.8399	NaN	NaN				2	2	2	2	2
29.6636	31.0001	28.7604	31.6204	31.5078	29.0032	31.171	30.6557	29.6834	30.2469	30.6181	30.3258	30.2953	31.5281	29.8287	29.9893	30.191	29.8394	30.7988	30.7644	30.2109	30.0246	27.0367	30.8211	31.0606	30.7271	30.5457	29.8463	30.2365	30.6291	30.6925	31.1073	30.7997	30.9956	30.1567	30.7294	30.3497	29.7966	30.0493	30.2227	30.1897	30.0536				22	22	16	51.8	51.8
24.2049	27.2	24.9184	22.1782	28.3684	24.1231	26.3772	26.1776	25.6014	26.1129	26.0772	26.8427	22.3714	22.6699	24.1772	NaN	NaN	21.7463	23.1092	22.6015	NaN	21.6644	21.903	22.4053	23.8075	23.4212	26.4458	25.3396	25.2847	25.3236	27.1399	25.0173	25.4579	25.9098	25.4319	26.007	30.0178	26.1023	28.2805	26.0327	26.4469	26.8023				11	11	7	26.9	26.9
23.2044	26.3086	24.5646	24.9369	26.3314	23.2434	26.5652	26.3319	23.6855	24.8161	26.0388	23.2893	25.3258	25.8716	24.7226	26.053	26.4009	25.2015	25.9994	25.5947	21.2975	21.6274	22.2345	25.3644	24.5638	23.4841	24.4392	23.2228	25.3719	25.5634	26.2386	25.411	25.0787	24.0458	24.0963	25.8678	25.9944	23.0718	25.4551	23.4353	24.9353	24.808				6	4	4	14.9	10.1
26.7325	29.0169	27.1544	29.1905	29.209	26.8424	28.6905	28.9526	27.2107	28.5262	27.6214	26.8131	28.5378	27.7734	27.4583	27.3426	26.3589	26.7021	27.463	27.1947	25.1785	25.0246	23.2581	26.9644	28.9063	29.2331	28.5429	28.2775	28.1026	28.8973	28.9683	27.8926	29.1308	27.9104	27.3907	28.5297	27.8571	26.9633	28.4712	27.4582	27.9345	28.1845				10	10	8	27	27
NaN	NaN	23.2245	NaN	22.7638	NaN	22.6845	NaN	NaN	20.1563	24.2357	20.9525	20.1934	NaN	24.9252	20.6672	21.7356	NaN	21.9564	20.7816	NaN	NaN	NaN	20.2117	20.0851	NaN	NaN	NaN	22.5687	NaN	NaN	NaN	NaN	NaN	20.2921	19.2266	20.892	19.8452	NaN	NaN	NaN	NaN				7	7	7	19.3	19.3
28.0759	29.5447	27.4149	29.0914	31.0772	27.2775	28.8943	29.7569	28.6402	28.934	29.0749	28.11	28.9387	30.1945	28.7824	27.5977	27.8909	28.0989	28.9939	28.3687	27.4131	27.3962	23.0501	28.7891	29.8637	29.3475	30.2358	29.0762	29.4449	30.2232	29.9131	30.1323	30.477	29.7587	28.4017	30.0808	29.7954	28.2128	29.7515	28.1936	29.282	28.9967				19	19	19	36.9	36.9
32.6486	33.3739	31.381	32.1636	33.5444	30.965	33.6022	33.37	32.1136	32.5876	33.0173	34.0767	32.5817	33.1285	32.8952	31.9622	32.6365	32.1535	31.9713	32.8567	32.8381	32.6209	30.6419	32.1645	33.1092	32.51	33.0368	31.6229	32.8189	32.6877	32.9198	32.8062	33.4571	33.1578	32.952	33.0387	32.2858	32.0423	32.8976	32.269	32.5001	32.2083				26	26	26	65.8	65.8
26.5848	27.4565	26.4206	27.3082	27.7078	26.1647	27.4597	27.5893	26.8658	27.0422	27.8506	27.4779	26.4219	27.6337	27.8173	26.193	26.8071	24.2196	25.8574	26.769	25.4264	24.0122	26.0601	26.7563	26.2812	26.6249	26.5589	25.1295	26.0313	26.4307	26.7511	26.6816	27.2223	27.3106	27.3996	24.97	24.6955	26.5822	26.1911	27.4309	26.1256	27.0453				33	33	33	17.6	17.6
24.338	25.1962	23.3092	26.2822	25.3435	22.5903	24.4839	25.5688	24.3337	22.6444	25.2881	24.7444	24.2336	23.6951	24.788	24.6348	25.3089	25.492	24.2184	25.3078	26.1869	NaN	25.298	25.3057	24.8193	25.1258	24.7793	23.8074	25.2746	25.5382	24.8358	25.4819	25.7028	26.0513	26.0797	24.5427	25.4522	27.5838	25.7826	26.4106	24.7144	25.0587				19	19	19	10.8	10.8
24.9256	27.4001	23.7734	25.5326	26.0219	23.7747	26.7158	26.6384	25.5033	24.3584	26.6649	27.2402	27.6738	24.7108	25.3549	25.3026	26.4098	26.0734	26.396	27.0332	26.8383	26.8697	24.0275	25.9792	25.8897	25.7297	25.4156	NaN	25.0149	25.9027	26.3973	25.6296	27.1613	26.313	25.9718	26.6982	24.9065	23.3076	25.8346	24.5779	25.0106	24.3627				14	14	14	23.5	23.5
27.2039	29.1101	26.1892	29.4658	28.8979	26.4448	28.9014	28.6906	27.6672	27.8104	28.5964	28.8993	27.8714	26.3519	28.1649	29.4319	27.5825	28.3837	28.798	28.6144	26.7738	NaN	28.3987	29.199	29.0399	27.5945	27.1116	28.0162	27.8395	27.8734	28.6502	28.7741	29.3563	28.5097	29.3493	28.5802	28.3926	29.9217	29.6842	28.7649	27.949	29.14				28	21	21	34.9	28.7
26.7884	29.0833	26.0631	28.5291	26.6421	24.0895	27.0548	27.6768	28.4087	25.3825	29.7247	26.5236	29.1655	22.7069	29.6525	31.0905	30.4716	30.8402	30.1996	30.6241	30.8519	30.7888	25.662	30.8221	28.0677	26.5027	28.9315	24.2246	25.8676	26.79	23.3322	25.2652	26.9025	21.7852	24.0938	25.9522	21.8632	22.9487	21.5533	25.6361	26.8794	22.2903				24	23	23	55.4	53.9
NaN	23.8797	22.295	24.9967	24.0488	22.8481	23.0419	24.3518	24.0781	23.372	24.4765	22.9136	22.777	23.6784	25.2389	NaN	23.8292	23.3586	23.507	23.6192	23.3218	NaN	NaN	23.8131	23.796	NaN	NaN	22.5223	24.0109	22.5492	22.4712	23.7179	23.908	24.0609	NaN	NaN	25.7596	NaN	NaN	24.0337	24.0664	22.1174				4	4	4	9.5	9.5
28.9386	31.205	28.7616	28.6279	29.4103	29.6659	30.7022	30.6647	28.9598	31.445	29.564	28.1645	32.387	29.3615	30.585	28.4065	30.0208	28.3559	28.4223	29.5096	28.2348	28.8082	25.0296	29.9442	29.9822	30.2921	30.5586	28.775	29.7166	30.8618	29.3694	29.5342	31.1852	30.1209	30.4543	27.757	28.7921	26.7013	27.6725	30.125	31.463	26.6471				27	27	26	52.3	52.3
25.8137	27.0379	25.5328	27.6629	27.2947	24.6838	27.4559	27.5369	27.081	26.7642	26.8638	26.7787	27.447	27.8635	26.7681	25.9511	27.7372	25.7397	26.2264	27.1478	25.1284	25.5725	26.9627	27.2753	28.116	28.1729	27.1863	26.5737	27.5601	28.519	27.9573	27.9626	27.7744	27.5982	26.3654	27.7842	25.8871	28.3409	27.0546	27.5298	26.9764	27.4761				14	8	8	40.5	26.2
29.7535	30.5746	28.211	31.1894	31.2067	28.208	30.0972	30.0415	30.3301	29.6703	30.3661	29.3044	30.7539	30.6834	30.3555	29.4008	30.0755	29.0012	29.3693	30.403	29.0971	28.983	27.9242	29.7467	30.5358	30.0246	30.4992	29.1819	29.8683	30.5048	30.065	30.1001	30.4105	30.8698	29.9123	30.0967	28.8913	29.5233	30.0103	29.5598	29.4655	29.169				15	15	10	42.2	42.2
25.1233	26.3836	24.8332	27.3788	26.9499	25.4187	27.0366	25.8146	25.9568	26.9956	24.7731	26.7163	27.1539	28.1187	26.7425	26.7049	25.6484	26.6161	26.233	26.5365	25.6319	25.9234	23.5141	27.0046	26.6561	27.2154	26.7391	25.5934	25.4956	26.6143	26.8847	26.6468	26.115	26.5773	25.9409	25.8113	26.2394	26.4783	26.985	26.7789	26.7406	26.2666				9	9	9	37.6	37.6
22.5276	25.2972	24.1234	28.0597	25.0487	22.5513	26.1257	25.6921	24.4989	24.4585	24.4786	24.7161	24.6201	26.194	24.5992	25.4133	27.1496	24.692	25.8986	25.5532	24.201	25.5235	25.8533	25.1859	26.1209	25.1933	25.1373	23.6463	25.8609	24.9841	24.9609	25.5113	25.5627	24.315	24.0588	26.1615	25.0717	24.4173	25.3687	25.1679	24.5975	23.4063				12	9	9	42.1	32.9
27.1142	27.1823	26.3217	27.8719	27.8839	26.4795	26.4915	26.9681	26.4102	27.6594	27.5178	27.8588	26.1506	27.6463	28.4018	24.4524	25.6174	25.7087	24.9545	26.0482	23.5411	21.7215	27.7609	25.6204	26.2912	27.1611	26.1647	26.0939	26.6196	26.1016	26.5878	26.319	26.5328	27.1884	27.7299	27.161	27.322	27.0733	26.7754	27.8743	26.7633	27.7547				11	7	7	31.3	20.9
29.6493	30.0528	27.6782	30.3152	30.1128	28.2371	29.9269	29.5432	29.7595	30.0222	30.7197	30.3189	30.2684	30.4956	30.3049	30.5347	30.2005	30.3885	30.1955	30.6274	29.1431	29.0289	29.8645	30.2735	29.4935	29.0775	29.4514	29.0466	29.677	29.9231	29.7469	29.5351	30.3812	30.604	30.2859	29.8311	29.4215	29.2911	29.8956	30.1558	29.264	30.5715				12	12	12	42.1	42.1
25.9684	26.6661	24.4312	25.3518	26.2604	24.8874	25.8805	25.6323	25.7701	25.956	26.9774	27.1281	26.5433	25.9917	26.6385	24.0829	25.9537	26.3439	26.366	25.849	25.8275	25.1244	25.7929	26.0265	24.2799	25.3856	24.3292	23.3254	25.338	25.2187	26.3943	25.2909	26.6153	27.4348	24.9074	25.3858	24.7536	22.7824	25.048	24.9712	25.225	26.0706				10	10	3	28.7	28.7
23.0596	23.0272	22.103	24.4225	26.5734	21.7486	NaN	NaN	NaN	22.8526	22.6424	NaN	21.8548	22.364	23.6382	24.3667	NaN	22.1081	NaN	22.9991	NaN	NaN	24.4949	23.5115	NaN	23.4655	NaN	22.2419	23.7711	NaN	NaN	24.7012	21.8531	24.6411	21.1837	NaN	NaN	NaN	23.6264	NaN	NaN	NaN				6	6	6	6.5	6.5
NaN	NaN	NaN	NaN	NaN	NaN	NaN	NaN	NaN	22.2174	NaN	22.139	NaN	NaN	NaN	NaN	NaN	NaN	NaN	NaN	NaN	NaN	NaN	NaN	NaN	NaN	NaN	NaN	NaN	NaN	NaN	NaN	NaN	NaN	NaN	NaN	NaN	NaN	NaN	NaN	NaN	NaN				3	3	2	6	6
23.5414	22.9465	22.4553	23.8978	24.375	NaN	22.3028	22.7909	23.3149	21.9881	22.9187	23.6846	23.2292	NaN	23.5759	NaN	NaN	NaN	NaN	22.2745	20.4999	21.9763	22.4344	NaN	23.9451	23.0807	22.8281	22.8385	23.3606	NaN	22.5319	22.6564	24.4009	23.4694	23.1959	23.0471	23.5836	21.6961	23.2823	23.2727	23.3496	23.7989				9	2	2	26	6.5
24.7392	25.7662	23.6425	24.3397	24.3331	23.8472	24.4737	25.3008	24.0465	23.4609	23.1485	25.4071	26.4817	24.5614	24.8474	24.3124	24.8386	25.8005	24.0432	25.6446	24.5484	24.4814	24.4079	24.4353	24.7469	24.0293	23.7887	24.234	24.4774	23.7795	24.7313	25.0098	25.4549	24.8192	24.0846	25.3555	24.9623	24.0138	26.0242	25.2581	24.7333	24.9158				7	7	5	21.7	21.7
25.8216	27.9549	26.2184	27.546	28.4956	25.4762	28.0053	29.0267	27.7176	27.4219	28.1479	28.5678	28.5392	26.0038	28.3002	27.6593	27.3639	26.5766	27.2566	27.9524	27.0429	27.7046	24.0404	25.6406	27.3289	27.4392	26.5633	27.5821	28.3249	27.1018	28.137	28.6445	29.1526	28.4185	27.0443	28.4648	27.1153	26.9992	28.8826	28.0373	27.5044	27.0853				8	8	8	25.5	25.5
30.8986	32.0845	29.6213	31.5132	32.8852	29.4021	32.283	32.2869	31.2667	31.1225	31.6724	31.6595	32.4653	32.4366	31.8594	30.5702	31.2545	31.1528	31.8277	31.732	30.2945	30.2066	29.5263	31.2275	31.8097	31.4182	31.7025	30.7028	31.3912	31.9352	32.093	31.7167	32.4204	32.0343	31.0772	31.7802	31.8935	31.1362	31.7344	31.2175	30.7841	31.1419				17	12	12	57.8	48
30.3587	31.5274	28.9135	31.9604	32.3197	29.0654	31.9876	31.4982	31.3521	30.7266	31.267	32.0168	32.4269	30.6386	31.634	31.2998	31.3386	31.5452	32.1928	31.8409	30.9366	30.4235	29.9154	31.4276	31.8393	30.4391	31.1741	31.1395	31.7372	31.7953	31.5946	31.6788	32.3454	31.6794	31.2247	32.1753	31.6031	30.9696	31.9723	30.8072	30.9666	31.0616				18	18	13	57.9	57.9
27.4833	27.2275	26.9232	27.9712	27.187	26.4836	27.3969	27.5797	26.4598	27.9424	27.4355	27.9067	27.7719	28.7846	27.2957	27.8084	27.384	27.2874	27.2406	28.2864	26.3292	26.9607	27.1471	27.4965	27.8647	27.5482	27.7927	26.2099	27.3156	28.5221	27.6769	27.8006	27.7065	27.4747	27.3477	27.3601	26.8638	26.0021	27.4514	27.772	26.9136	27.5989				11	11	11	32.7	32.7
27.0415	27.0693	26.2524	27.3933	27.6542	25.7317	27.2906	27.8959	26.1292	27.3082	27.2771	27.9274	27.8824	28.3742	28.0615	27.7521	27.1418	27.4105	27.7446	27.6499	26.9197	27.2879	27.6407	27.0934	26.6068	26.1771	26.2896	26.2466	27.0103	27.3162	27.4763	27.4953	27.9027	27.5033	27.6915	27.2327	26.9325	26.3675	27.2711	27.5417	26.5281	28.1533				12	11	11	38.2	36
NaN	NaN	NaN	25.0275	24.997	NaN	NaN	NaN	24.734	NaN	NaN	NaN	NaN	24.9364	NaN	NaN	23.1817	NaN	NaN	NaN	NaN	NaN	NaN	28.2342	NaN	NaN	NaN	NaN	NaN	NaN	NaN	NaN	NaN	NaN	NaN	NaN	NaN	NaN	NaN	NaN	NaN	NaN				6	6	5	13.1	13.1
30.5287	32.8029	30.5518	32.1699	32.6724	29.9425	32.0102	32.2789	31.4702	31.5057	32.0951	32.0105	32.5245	31.786	31.6693	30.0352	31.7351	30.5466	31.2092	31.9502	30.2034	29.7277	29.6123	31.5888	31.886	31.4307	32.2767	31.1544	32.0562	32.6642	32.4454	32.2303	32.1504	32.5841	30.7229	31.0722	31.2051	30.5854	32.016	31.3958	31.5888	30.3677				36	28	25	58.6	47.8
22.4245	26.2376	22.8821	23.2351	23.0209	22.6005	26.6259	27.5775	25.1162	22.9923	23.0277	23.1349	26.2349	NaN	22.7869	24.3547	24.9939	25.3302	25.2612	26.4682	23.5525	24.4505	23.0275	23.9701	25.7162	26.1376	23.0145	23.2075	26.2451	23.9348	26.008	26.5553	29.2563	27.2093	23.0573	26.6738	25.5595	23.8338	24.2841	22.7225	23.3133	NaN				14	14	14	25.3	25.3
22.135	NaN	NaN	NaN	NaN	NaN	NaN	NaN	NaN	23.396	NaN	NaN	NaN	NaN	NaN	NaN	NaN	NaN	NaN	NaN	NaN	NaN	NaN	22.7098	22.6097	NaN	NaN	NaN	NaN	NaN	23.0981	NaN	NaN	NaN	NaN	NaN	22.7139	NaN	NaN	NaN	NaN	NaN				3	2	2	7	5.2
24.7501	25.9619	24.2745	25.9446	26.0022	24.1524	25.6723	26.246	24.7834	25.0423	25.5818	24.9357	26.7345	26.0231	24.9026	NaN	24.9245	23.814	24.0303	25.3302	25.035	22.5534	NaN	25.0901	24.6372	25.1651	26.0811	23.8252	25.1644	23.9952	25.2518	25.8684	26.2114	26.1255	NaN	24.5295	24.8891	23.8288	NaN	23.8439	23.7703	23.5684				7	7	7	17.4	17.4
21.5834	23.5932	23.7632	21.4056	27.1109	21.7253	21.7552	27.1099	25.2654	23.9741	22.2264	20.6346	28.51	22.7943	27.8379	NaN	17.7686	NaN	20.7932	18.5211	17.0729	19.7251	NaN	22.2772	20.8454	25.7696	24.66	22.3298	24.5964	27.8494	26.3031	28.9231	25.789	26.0301	20.4486	22.9889	20.1947	21.9244	NaN	NaN	20.5089	21.3637				13	13	12	16.5	16.5
28.039	28.0254	26.7612	29.4512	29.8933	27.274	29.2547	28.1064	29.4094	28.5262	29.0457	28.5387	26.6531	30.3414	29.2792	27.9341	29.2944	27.8553	28.1741	28.5143	26.6175	27.5503	25.3256	28.1314	29.6508	29.2781	29.5206	28.0754	28.9753	28.8985	29.0955	28.8693	28.9576	28.9212	29.1741	28.7798	27.2608	28.0208	28.4278	28.7401	28.4034	28.1915				13	13	10	46.7	46.7
26.2211	26.5792	27.8333	23.2113	25.12	24.7289	NaN	24.4495	NaN	NaN	NaN	25.3535	NaN	NaN	28.1178	23.3602	24.308	28.0556	NaN	24.9047	NaN	NaN	27.2551	23.389	28.0436	28.0642	25.0338	NaN	NaN	25.6124	24.7702	23.7919	27.4057	24.4002	NaN	26.7154	28.4186	26.2025	25.0012	24.3685	NaN	23.7936				7	7	7	14.6	14.6
26.2282	29.082	25.4052	27.4963	28.2985	24.9319	28.349	29.1829	27.581	26.8304	27.6196	27.5649	28.3303	28.7902	27.6516	26.6765	26.721	25.7267	27.3112	26.9163	24.9586	20.8311	26.9039	27.1233	27.7316	27.7798	28.2152	27.261	28.2023	28.128	27.975	29.1791	28.8939	29.5748	27.6461	28.1041	28.3894	27.3921	28.3766	27.238	28.0089	27.0453				19	19	19	39.1	39.1
NaN	24.8413	23.6724	22.8559	22.4318	24.2206	22.7439	22.9232	NaN	NaN	21.9706	NaN	22.7557	NaN	23.8643	24.6646	24.9032	23.3391	23.8334	23.4985	21.209	24.2939	24.0743	23.3762	NaN	NaN	NaN	NaN	22.8661	23.1361	22.7946	22.3338	25.4109	NaN	22.1089	23.5629	NaN	22.4389	22.5764	21.5295	19.6245	23.4598				4	4	4	6.6	6.6
28.1349	29.162	27.9212	31.0895	30.4201	28.159	30.1828	29.1101	29.1563	29.9461	29.4639	29.3345	30.2486	29.9635	30.2909	26.5767	27.4305	25.8557	26.5128	27.0658	23.9367	25.0381	24.606	26.1774	30.1611	28.946	29.3385	28.7099	29.1001	29.2501	29.7957	29.1362	29.0606	29.8569	27.1303	28.7198	26.4121	25.6119	27.0086	26.9773	30.2122	27.2834				14	9	6	35.6	24.4
26.3068	27.1469	25.7826	28.2451	28.4743	25.1719	26.9496	27.833	26.6812	27.2213	27.68	26.1807	26.9334	26.4096	26.6721	25.8388	26.9135	26.6594	28.5595	27.5479	24.8853	24.8006	25.8139	27.1768	27.7089	27.2518	25.5087	26.7789	27.0669	27.7476	27.6512	28.0707	26.8867	26.819	27.3381	27.5557	27.9442	27.5663	27.3846	27.5171	25.7423	26.6202				14	10	10	33.2	22.8
26.3158	27.2982	24.3109	27.1051	28.0859	25.0164	27.0576	26.6089	27.5496	27.1975	28.8431	27.9125	24.9317	26.4596	27.0167	28.4564	28.607	28.5146	27.7798	28.2001	NaN	21.6539	26.8954	28.3129	27.1359	26.1558	24.4699	25.508	25.7052	24.0883	26.7187	25.1834	26.7574	27.6079	26.018	24.4243	25.9308	23.0499	25.9844	25.2088	27.1719	24.0803				24	18	17	33.8	26.8
27.559	29.0158	25.3589	28.3747	27.4048	25.3231	29.251	29.9776	27.5601	27.9009	28.6254	29.5899	28.2125	29.5069	27.5234	28.6724	29.7193	28.9819	28.9131	29.9387	29.475	28.7999	28.8491	28.9098	28.0195	28.1551	26.907	28.0218	28.9657	27.7943	27.4302	27.5802	29.6768	28.4241	29.0371	29.5047	29.1223	28.6828	29.3996	29.1942	28.7085	28.7967				30	28	24	39.4	37.5
23.0048	23.9761	23.7881	22.5847	21.6796	23.5709	24.0584	25.2438	21.8619	23.7454	24.6437	24.7421	26.0278	25.7424	23.0856	NaN	24.3464	22.9977	24.1808	NaN	NaN	25.3945	23.6621	24.3164	24.9081	23.3385	NaN	24.0144	23.9199	23.3898	NaN	23.8278	25.179	24.1574	23.8995	26.0608	27.9221	NaN	23.8667	24.2227	23.3359	23.2208				15	9	9	20	11.9
26.7103	28.3284	25.5034	33.7467	32.816	23.0054	26.4719	27.8003	29.16	26.698	27.628	29.2845	27.6034	31.0293	26.8386	22.2712	20.5345	24.2943	23.9384	24.1141	21.2863	19.6307	22.6946	23.4253	26.2297	25.9896	29.2647	28.455	28.619	28.3844	25.8417	23.5399	28.4164	27.8023	27.644	27.3121	24.813	26.2956	27.8609	29.1573	25.8118	22.988				30	28	26	40.4	38.5
28.1978	29.5642	28.0049	30.6586	30.8664	28.4758	30.8652	30.5607	29.7126	30.0352	30.0971	30.1489	31.0689	30.1001	30.1544	31.2456	30.2615	30.275	30.4281	30.1394	30.003	29.7185	27.8464	29.95	29.607	29.5146	28.6268	29.2227	30.4266	30.7525	30.5697	30.9866	30.4488	30.129	30.8421	29.9461	29.201	29.2913	29.9246	29.7678	29.6745	30.7127				17	17	3	52.4	52.4
27.3669	27.3103	25.696	26.7318	27.2677	25.84	26.5389	26.6724	26.8708	27.2498	26.8701	27.3589	27.0262	26.8278	27.6141	25.1257	25.8329	26.5349	25.9339	25.6802	24.7276	25.6832	NaN	25.9769	26.0537	26.7586	26.4573	25.7275	26.2619	25.9133	25.8234	26.4395	26.5393	27.3414	26.5656	26.5044	26.8202	26.0116	27.0972	27.107	26.2443	26.7712				14	14	10	38.9	38.9
24.4561	25.5956	24.6687	26.803	27.1613	24.1124	25.6496	26.084	24.2227	25.05	25.6024	26.6663	26.3742	23.8621	26.4034	24.6743	24.8779	25.5895	26.6164	26.394	25.672	25.1361	23.6029	25.6942	24.4133	25.3486	24.1556	25.1627	25.3143	24.0824	24.3077	25.7166	26.0383	25.9705	25.323	26.2973	25.5809	24.6904	25.9647	26.0314	24.2768	25.0625				14	14	12	27.6	27.6
21.1231	22.4952	NaN	24.8422	23.4237	21.6368	22.5338	25.0088	NaN	NaN	NaN	22.6312	24.6751	NaN	NaN	NaN	NaN	21.6288	NaN	NaN	NaN	NaN	NaN	NaN	22.4792	22.6324	NaN	22.6893	NaN	23.1225	21.2605	NaN	23.9824	NaN	NaN	NaN	22.5186	21.7302	22.8496	22.6742	NaN	21.4808				13	4	4	41.2	24.3
30.5869	30.1701	29.3547	30.0982	30.0464	29.6313	30.0222	30.3317	29.6576	30.1202	30.8574	30.8082	30.1527	30.6061	30.3052	28.8522	29.386	29.5719	29.7861	30.4754	29.9448	28.9595	31.2577	29.8027	29.8261	29.5861	29.9686	29.2156	30.2799	30.7545	30.3222	29.9951	30.3354	30.5593	30.6517	29.844	30.0258	29.5436	29.7115	30.6088	29.7004	31.0384				103	103	103	29.1	29.1
28.6795	28.5204	27.0681	28.9788	28.6465	26.1788	29.1441	28.9439	28.8335	28.4336	29.1748	28.2712	28.1106	29.5642	29.2598	29.184	29.6048	29.1252	29.7532	29.6562	28.4971	28.8588	30.788	29.9503	29.0599	28.7716	29.4229	28.6602	29.082	29.9677	29.037	28.3675	28.4587	29.0286	28.6709	29.3274	29.0243	28.098	28.7302	28.1909	26.9068	28.5967				12	11	11	49.1	46.6
29.0056	28.7723	27.1756	30.2664	30.4901	26.6232	29.2583	29.462	29.131	28.7051	29.2331	28.9267	29.2954	30.4795	29.2096	28.396	29.7254	29.2636	28.9988	29.4275	28.6321	28.917	29.1506	29.161	29.3093	29.0322	29.6183	28.8627	29.7185	30.3269	29.3287	29.1874	29.2636	29.7696	29.6459	28.8111	28.3339	28.1713	29.0477	28.7431	28.0188	29.6258				12	11	11	46.9	44.2
26.9558	27.7861	25.8376	27.8068	28.2582	25.7501	27.5063	27.6491	26.7204	27.4521	26.871	27.8782	27.5887	27.8548	28.1073	26.7266	27.097	27.0385	27.925	27.6432	26.3426	22.8792	25.6235	27.923	27.6284	27.1705	26.6572	26.6385	27.4403	27.0548	27.774	27.6976	27.8421	27.7885	27.8538	27.5094	27.4346	27.1698	27.8182	28.3538	26.0043	28.2541				21	21	15	52.6	52.6
26.0581	27.1476	25.3797	28.0075	28.0134	25.6175	27.8746	27.8334	26.0782	27.0285	26.9755	26.6873	26.9896	27.6817	27.5043	23.5382	25.8277	26.1611	26.8813	27.1807	24.7896	24.7062	24.1844	26.4874	27.8587	27.1239	25.5976	26.4372	27.7639	25.2961	27.6357	28.3066	28.177	28.1496	27.6435	28.3049	27.75	27.6635	28.1712	26.9367	26.2594	28.0095				18	13	12	40	30.2
22.6399	22.5563	21.8081	20.7555	21.8216	25.0238	22.7308	22.0112	NaN	21.6241	22.5781	NaN	NaN	23.0686	22.2966	NaN	21.7157	NaN	22.0467	21.2157	NaN	NaN	23.5158	22.6704	NaN	22.359	23.7238	22.6842	NaN	24.2574	22.9662	NaN	22.5086	22.5601	NaN	22.7431	22.8861	NaN	NaN	21.3219	24.5698	NaN				4	4	4	4.7	4.7
23.3657	24.289	23.3951	26.5042	26.5871	22.272	23.7086	24.6389	23.3435	23.6697	23.0048	25.0867	24.724	23.696	24.6057	23.6197	23.9563	24.963	23.6916	24.6816	23.4955	NaN	24.0529	23.3752	25.2132	24.4942	24.1325	22.9658	24.143	23.8417	24.5804	24.5979	25.497	25.3367	24.5741	24.9103	24.3843	24.3389	24.4972	24.5656	24.3711	23.5258				10	10	9	14.7	14.7
30.8463	31.9847	29.587	31.3828	32.1238	29.3111	32.1177	31.7352	31.173	30.72	31.2481	31.2144	31.5151	30.2448	30.4372	30.658	30.9413	30.5705	31.4785	31.0056	31.965	31.6346	27.9112	30.9672	32.051	31.3179	31.5816	30.4201	31.1826	31.446	31.9086	31.9542	32.0902	31.9613	31.6586	32.09	32.6708	31.7574	31.7978	33.1928	30.7796	31.2235				18	12	12	51.9	35.9
21.107	23.9759	18.7447	23.8568	20.1864	20.9581	23.4686	26.1383	22.5107	22.4593	22.2408	20.7161	24.6733	NaN	NaN	22.583	20.6116	24.944	21.698	22.9193	28.1691	27.377	NaN	23.3481	24.6881	26.1483	22.6613	20.6227	23.5526	25.9625	29.2382	25.7708	28.8521	26.6081	24.4426	25.9899	24.4812	23.5485	25.0996	23.3317	21.4457	22.6501				14	14	13	17.3	17.3
30.1797	31.5566	30.095	32.539	32.6784	29.7023	30.9217	31.2052	32.2914	31.4144	31.761	30.973	31.3554	30.5843	32.2299	24.0436	24.5867	23.1017	24.6038	24.6753	24.3573	24.4073	23.3288	25.1858	31.024	30.5325	31.0098	30.123	29.9855	31.1591	31.5986	31.0652	30.2701	31.8483	31.1266	31.6688	31.8165	31.4298	30.6692	31.0362	29.2466	31.3875				30	30	29	40.8	40.8
26.6081	28.8778	26.1758	28.589	28.4954	26.0338	28.7267	29.1931	27.2176	27.7403	27.6035	29.0359	29.6379	29.7388	27.9979	27.2573	27.586	26.3357	27.5863	28.153	23.9781	24.7437	25.4172	27.2837	27.9753	28.1345	27.7685	27.2851	28.9861	27.8566	28.7114	29.0559	29.1069	28.847	27.049	27.7679	28.0063	27.1333	27.3976	26.3392	29.8938	27.491				10	10	10	27.7	27.7
26.47	28.207	23.8481	27.6348	27.0576	22.8697	26.7313	27.2645	24.6058	25.5908	28.3945	31.005	27.1562	28.885	25.5269	26.903	29.1282	28.0253	29.0093	29.3517	26.1923	24.5667	25.2245	28.6584	27.2128	24.8254	25.9061	26.0301	27.1344	26.0414	25.2962	28.0477	27.0055	28.5546	24.8813	24.6772	24.5678	24.5502	25.2672	23.6461	28.9793	26.0251				15	14	14	12.7	12.1
30.8854	32.4726	29.8861	33.3581	32.8298	30.0471	32.2879	32.1761	32.1697	31.8074	32.2917	33.0345	33.0906	32.363	32.3404	31.6794	31.3659	31.1821	31.0217	31.5595	30.8901	30.3863	30.545	31.2123	31.9722	31.0005	32.0117	30.6457	31.947	32.2112	31.7691	32.1775	32.397	32.3015	32.2479	32.3732	32.4169	31.8002	32.5989	32.1735	32.184	32.3202				45	45	44	55.4	55.4
27.4066	29.8173	27.4032	27.082	26.684	25.7384	28.6778	29.4413	27.9174	26.9577	28.9559	29.1035	28.3944	27.9489	27.6883	29.888	30.2126	29.7578	30.1167	30.6449	28.1183	27.3509	24.5921	29.9589	28.9621	27.9702	28.2845	25.8959	27.7341	27.6184	28.8038	29.1707	28.6487	28.5584	27.3323	28.246	27.9346	25.6367	27.0877	27.6411	26.566	25.303				17	16	16	28.6	27.1
28.3078	31.2748	26.8113	28.8817	28.3693	25.1713	30.5265	31.0827	28.4273	26.7153	28.7015	27.8373	28.9868	26.6724	28.0224	28.961	29.3078	28.4194	28.8324	29.823	28.7817	28.7469	24.6264	29.2536	30.9416	28.782	29.6309	27.1029	29.9047	28.2013	29.144	29.9307	31.2842	30.1707	27.5736	29.0336	29.334	26.4928	28.6974	28.5248	27.5271	22.4256				24	23	23	42.5	41.3
NaN	23.381	25.2402	27.4884	NaN	21.6241	24.5062	23.5973	NaN	NaN	NaN	22.7684	23.1568	NaN	NaN	NaN	23.0346	NaN	NaN	23.244	22.7692	NaN	NaN	NaN	20.7028	22.9231	NaN	NaN	23.9037	23.8081	NaN	25.3458	22.7336	22.4254	21.2252	22.4547	NaN	NaN	NaN	26.7782	24.609	NaN				6	5	5	10.7	9.8
24.0266	27.4186	24.5334	23.8864	23.0987	23.8482	24.6639	25.7252	25.9715	25.4281	26.2562	25.0027	24.9232	23.946	27.0395	NaN	27.8137	27.7534	28.4929	27.7039	22.7196	23.8827	25.915	28.0341	26.0795	25.2899	25.1608	24.6776	25.9798	25.2236	24.5082	28.3913	25.4859	27.7934	23.1272	23.7542	25.9909	22.8485	22.3701	24.3031	22.7015	22.912				15	11	11	31.4	22.6
24.4549	26.7205	25.4127	26.2605	26.5243	23.5636	25.5943	26.9445	25.1469	26.0269	26.6913	26.3927	26.1939	25.3909	25.5048	26.453	24.5754	24.0523	25.0304	25.2776	22.1456	24.8181	26.0193	25.1715	25.928	25.6178	26.2528	24.798	25.5261	25.4703	26.2291	26.2732	26.8413	27.2401	24.6661	25.6582	26.2585	24.9336	25.7021	24.792	25.3007	26.4407				14	14	14	19.3	19.3
25.8115	27.5407	24.2747	26.0157	26.4882	23.9922	27.0238	25.9973	26.2591	25.751	26.9732	26.451	27.1631	26.4222	26.5007	28.8705	27.8099	27.5477	28.2069	28.0593	24.2597	NaN	25.4653	27.7215	25.396	26.268	26.0944	25.2849	27.42	27.575	26.2558	26.057	26.5254	26.7794	26.0536	26.0719	25.969	24.9427	26.448	26.2167	26.0553	26.736				12	11	11	15.2	14.3
NaN	24.8595	NaN	23.8937	24.4881	21.6144	25.313	24.3011	25.5521	23.6613	24.7045	24.7005	25.1008	25.3469	24.5366	25.7705	25.0119	25.0975	25.3988	24.5041	24.6272	24.6481	26.7701	24.6291	24.2194	24.3329	25.6009	24.1428	24.9597	26.0261	25.6481	25.5039	24.199	24.8099	23.9887	25.7395	25.7778	24.2951	24.5665	23.6901	22.6551	NaN				4	4	4	8.2	8.2
29.3186	29.4765	29.0915	31.3642	31.6672	28.4154	30.8454	30.2423	29.7117	30.2405	30.1443	29.3342	29.806	29.9004	31.1914	27.9044	28.0298	26.8851	28.7557	29.1423	24.3427	23.9491	26.6733	27.524	31.1131	28.3844	30.1444	29.8312	27.8508	30.8711	27.8701	29.2512	27.2099	29.5315	28.8991	30.0716	30.1993	30.3131	30.0822	28.7167	29.5884	28.2769				16	15	14	27.3	25.9
21.7774	22.0699	NaN	22.3788	NaN	NaN	NaN	NaN	NaN	NaN	NaN	NaN	NaN	NaN	NaN	21.5942	NaN	NaN	NaN	NaN	NaN	NaN	NaN	NaN	22.5402	22.4263	22.1504	NaN	NaN	NaN	NaN	NaN	NaN	NaN	22.5378	21.6832	21.9523	NaN	21.2626	22.1456	NaN	NaN				2	2	2	2.4	2.4
25.8537	28.8932	25.9784	27.1896	28.0973	25.8367	28.301	29.1182	28.8475	28.4473	27.5144	27.7933	28.873	28.6521	27.6436	27.5716	27.7714	26.8845	28.0496	27.909	27.5855	27.2689	23.8214	27.1992	29.2115	29.6395	29.3542	28.1267	30.8544	28.5476	30.5936	30.685	30.9675	29.6252	28.1993	28.1675	28.1965	27.6893	28.3214	27.733	27.5845	28.4184				19	19	17	25.4	25.4
29.6679	30.8976	28.5921	30.4308	29.8741	28.3414	30.6064	30.6642	29.1862	29.7304	29.8695	29.5755	29.5334	30.8217	30.1946	27.73	30.0101	28.6051	29.3507	29.8138	29.06	28.9965	27.9541	29.6783	30.0666	29.8211	30.3883	28.8633	30.1052	29.9994	30.4257	30.4555	30.5554	30.3873	29.1313	30.2953	29.5312	28.8537	29.3995	29.7605	29.2332	29.4519				27	27	20	66.9	66.9
30.2525	31.5126	29.6542	32.0734	32.6449	29.1144	31.845	32.1211	31.2588	30.2577	31.3646	31.3641	31.859	31.752	31.6922	29.2134	31.688	31.0722	32.2244	32.0478	32.0716	31.3819	28.3669	31.2197	31.1285	31.1601	31.734	30.8457	31.5691	31.4925	31.5715	32.1274	32.0645	32.0075	30.8136	31.2634	31.4647	30.6714	31.8267	30.9604	30.572	31.344				23	23	19	48.5	48.5
23.8152	25.8806	22.9812	25.3091	26.3336	22.3146	25.9145	24.6582	23.2761	24.5849	25.3626	25.7113	24.2746	23.9975	25.5398	23.1918	22.8247	22.668	23.0922	24.434	23.5164	23.113	NaN	23.4563	25.8386	25.2183	23.3099	24.1055	23.7986	23.9054	24.495	24.7361	26.208	24.4122	23.0349	24.0159	24.3406	23.4904	24.0258	23.5158	25.06	23.0862				6	6	6	19.2	19.2
22.8127	22.3488	22.4666	23.1764	22.2147	21.5521	23.6279	22.9594	NaN	22.4587	23.3416	23.2415	23.0764	22.4265	23.7607	NaN	NaN	NaN	NaN	NaN	NaN	22.9886	NaN	NaN	23.961	24.3467	NaN	21.0324	NaN	21.7269	23.2968	22.3013	23.3062	22.9444	23.0004	23.8252	22.8099	23.0202	21.5255	22.4669	22.2203	NaN				5	5	5	6.9	6.9
23.1746	NaN	23.5596	21.0148	21.1871	24.1041	NaN	NaN	NaN	23.4658	NaN	NaN	NaN	NaN	NaN	NaN	22.0657	NaN	NaN	NaN	NaN	22.1643	24.0213	NaN	NaN	NaN	NaN	NaN	NaN	NaN	NaN	22.2118	20.6928	NaN	NaN	NaN	NaN	21.9306	NaN	20.9678	22.9489	NaN				3	3	3	7.1	7.1
29.3202	29.8944	28.0357	30.1211	30.1232	27.5908	29.5122	30.4577	29.5126	29.0774	29.3584	30.0816	30.4263	30.6528	29.4684	28.4041	28.6283	28.5134	28.4827	28.3841	28.0385	27.9303	27.7606	28.2294	30.3435	30.0962	30.0495	28.2465	30.6204	30.2381	29.6983	30.6689	30.3489	29.9176	29.7307	30.0213	30.186	29.7799	29.9898	29.7108	30.0603	29.1152				22	15	15	50.7	33.8
23.4561	24.7966	22.4213	23.3019	23.1943	NaN	24.6482	25.2738	NaN	22.3156	23.2601	24.2336	NaN	23.4847	23.525	NaN	23.8464	NaN	23.9771	25.4564	22.9984	23.4109	NaN	25.1632	24.5224	23.1881	23.7215	NaN	23.0851	NaN	23.7487	23.4488	24.8532	23.8289	23.2497	23.5134	NaN	23.7138	22.7869	22.6445	23.0548	23.0236				7	7	7	6	6
23.7071	NaN	22.597	22.7002	NaN	NaN	NaN	NaN	22.3597	21.9503	NaN	NaN	NaN	NaN	NaN	NaN	NaN	NaN	NaN	NaN	NaN	NaN	NaN	NaN	NaN	22.1329	NaN	22.4492	NaN	NaN	NaN	NaN	NaN	NaN	21.7812	NaN	NaN	22.336	22.2946	NaN	NaN	NaN				3	2	2	5.5	4.5
24.9224	24.1057	27.056	24.4849	25.0256	28.4642	22.7519	25.1934	24.6312	27.2496	25.2875	26.9494	27.3667	26.6721	25.555	24.3701	23.8905	25.7503	24.8519	23.2458	22.0914	24.8447	NaN	24.8399	24.1112	25.829	24.8056	25.238	24.3124	NaN	21.7836	23.0395	24.7581	23.4608	25.0412	24.0481	24.8484	26.5013	25.0263	25.8005	27.2904	NaN				17	17	17	36.3	36.3
NaN	21.8885	24.4845	22.1429	23.1452	26.2551	22.5733	22.4293	23.2794	23.9201	NaN	22.7189	22.3001	NaN	NaN	NaN	NaN	21.9156	21.3669	22.3095	NaN	NaN	NaN	23.9192	23.1553	24.7015	22.7059	23.4616	22.424	21.658	24.0367	23.0106	23.9107	21.7536	22.5438	22.3234	22.1315	22.4941	NaN	21.442	24.7062	NaN				7	7	7	10.4	10.4
NaN	NaN	22.559	NaN	NaN	21.4888	NaN	NaN	NaN	22.5231	21.6864	22.7015	22.3477	NaN	21.3859	NaN	NaN	NaN	NaN	NaN	NaN	NaN	NaN	NaN	22.2919	22.6818	NaN	23.2914	NaN	NaN	22.9703	NaN	21.773	22.7065	22.3869	NaN	NaN	NaN	NaN	21.9309	22.1837	NaN				5	5	5	1.9	1.9
28.9341	28.0215	27.5903	29.5747	27.8611	28.1833	28.5058	28.1842	28.2537	28.6308	28.7249	28.6681	27.8948	28.1887	28.619	28.071	28.2926	28.4225	28.7271	29.103	27.5304	27.7917	25.766	28.8196	29.9449	28.5302	27.2825	28.333	27.6429	27.4172	27.4623	27.4743	28.6169	28.997	26.8523	26.8955	26.231	24.7781	25.5473	27.2882	28.6881	26.8021				18	18	18	43.8	43.8
27.1331	27.5383	26.5638	28.1692	28.678	26.7786	26.5592	27.1846	25.098	26.4839	27.1533	27.4276	25.5532	27.1864	26.9302	26.3712	26.3624	25.7104	27.059	26.3854	26.3976	23.9575	27.3701	26.1791	26.651	27.5278	26.3549	26.4493	25.3907	25.0419	26.0427	26.6738	27.6661	26.9125	26.8749	25.7937	26.7505	27.4826	25.9127	27.4049	26.6013	26.139				34	28	28	26.8	22.2
24.0988	25.4385	24.4157	25.5964	25.0343	24.0815	25.0508	24.6352	25.3154	24.4782	24.0938	25.1235	24.8649	25.2931	25.9325	NaN	25.6731	24.7279	24.7956	23.8057	23.562	23.9593	25.2289	24.092	24.9147	24.9016	25.2018	23.6037	25.4851	26.1516	24.9387	26.5208	25.8158	25.187	24.4197	24.4757	25.2715	24.1647	23.9009	24.5645	24.7717	23.2449				8	8	8	15.5	15.5
21.7236	23.6215	NaN	23.3262	24.4861	NaN	24.0134	20.2561	NaN	NaN	NaN	NaN	NaN	NaN	23.6153	NaN	22.9153	22.9922	26.2753	25.158	NaN	23.2608	22.1015	22.382	20.7115	22.654	22.0392	23.4315	21.8641	22.6792	NaN	NaN	NaN	NaN	27.2304	28.901	23.171	27.9047	28.6258	25.3997	NaN	NaN				20	9	8	47.1	28.5
29.5314	31.9456	29.535	32.0695	32.5897	29.0313	31.4411	31.2098	31.0842	31.0006	30.7734	29.6808	29.9211	31.9871	31.2968	27.7173	30.5546	30.0702	30.7233	30.7671	28.5489	28.5571	30.1264	30.9629	31.2311	29.7437	31.4366	31.4788	31.266	32.1617	30.5329	31.0229	31.1271	31.3619	29.7909	31.3662	30.9446	29.8729	31.6409	30.1051	31.0552	30.6802				24	24	15	59.1	59.1
31.382	34.1641	31.3532	33.5131	33.8131	31.5829	33.6464	33.8606	32.2251	32.9852	31.584	30.2644	31.5151	32.3863	32.8774	31.3318	33.5483	33.039	33.5355	34.4386	30.1391	30.4472	29.6459	33.9871	33.4215	32.3797	34.4174	33.3625	34.5564	34.1022	33.1624	33.9395	33.9279	33.7793	32.9476	35.0706	33.1744	33.0259	35.5714	32.1569	33.2646	33.0122				23	18	15	52.5	37.1
22.5926	23.0673	22.2614	24.7885	25.6639	23.4591	23.3092	25.8161	23.4265	23.8121	22.8659	25.704	23.488	22.3801	25.9381	27.0436	23.8611	24.0205	25.6705	25.6797	24.3894	23.7861	24.6698	23.5676	23.1887	23.5209	23.0419	24.2928	23.5702	22.7958	23.2005	25.9666	26.0021	24.7065	24.0646	23.9074	23.6971	23.6801	25.1528	24.8865	23.1369	23.5937				11	11	6	15.7	15.7
27.9488	29.103	27.1642	29.1405	30.8963	26.5254	29.4218	29.4562	28.8185	28.422	29.1044	28.507	28.5272	28.897	29.0607	28.8393	28.0787	28.0315	28.7472	28.2308	28.3255	27.8977	NaN	27.5607	29.2018	28.539	28.4516	28.2176	28.5376	28.2915	29.8423	29.2505	29.6283	29.09	29.7307	29.8881	29.0042	28.7485	29.2163	28.3508	27.6202	28.5165				22	22	22	30.6	30.6
21.6993	29.3457	NaN	NaN	21.5447	23.3086	22.1541	20.1666	20.1982	22.1446	23.7708	21.3191	27.6324	19.9373	20.8073	24.2396	28.3238	24.0028	23.775	28.1657	NaN	20.1352	23.3333	29.6455	20.8159	22.9774	21.0451	22.332	21.8265	21.3711	20.0592	NaN	20.8975	NaN	21.781	19.7799	NaN	22.5585	23.0957	20.8156	22.4489	21.4496				10	10	10	29.5	29.5
29.1281	30.8489	29.0514	32.4765	32.0653	29.1497	31.2048	32.2274	29.282	29.9503	29.4985	28.7744	29.6344	29.7392	29.7771	29.4266	29.9574	28.6972	30.0761	29.9266	28.2625	28.288	26.0632	28.7394	30.9646	30.3337	31.1243	30.4207	30.0359	30.0123	29.9929	27.9932	31.6747	29.7813	29.7401	30.3536	30.4501	27.0782	29.5333	30.2572	30.0738	30.4165				22	22	21	35.9	35.9
23.036	24.9396	21.9805	23.355	23.5209	22.3201	23.1018	25.2005	NaN	22.9815	23.9299	23.5267	25.1055	NaN	NaN	24.8897	23.5506	23.8253	25.0785	24.7559	24.078	23.526	NaN	23.9061	23.1194	22.9088	NaN	NaN	23.3002	NaN	23.6708	25.4354	24.2807	25.6119	NaN	23.832	NaN	NaN	23.0216	23.1128	22.7042	NaN				7	6	6	7.5	6.9
25.9303	24.161	25.1121	25.4651	27.413	26.4307	27.0476	24.4264	26.6258	26.9898	27.0629	26.8851	24.6342	25.3427	26.3469	NaN	23.7774	NaN	NaN	NaN	NaN	NaN	NaN	23.9746	25.1541	23.3673	26.7879	25.3273	26.1602	27.315	26.4582	27.1519	25.3973	26.4518	25.3727	27.2401	27.5015	24.8589	23.4997	23.953	26.3233	25.9248				9	5	5	27.8	15.7
24.2562	26.0512	23.6932	21.9947	23.0685	23.3761	23.5301	25.631	23.1512	22.7368	21.9861	23.7725	23.5855	NaN	23.8685	24.5873	23.1291	21.9202	NaN	22.6772	24.0684	25.7276	NaN	22.636	23.2224	23.1578	26.4268	23.6309	23.6407	24.8152	23.8919	26.2453	25.2873	24.7896	23.4044	23.3584	22.9371	23.457	23.9051	21.7562	23.3309	23.615				10	9	9	17	15.9
27.9046	30.708	27.2887	28.9621	28.361	26.0607	29.5608	30.1906	28.5632	28.087	28.2893	27.3689	29.057	29.1417	28.1919	29.0714	29.6071	28.3903	28.175	30.1077	28.3095	27.9032	28.0572	29.3503	29.6815	28.7795	29.5818	27.9544	30.019	29.1794	29.4801	30.0033	30.5596	29.8171	27.5997	28.3675	28.4182	26.0459	27.9315	28.2181	27.5912	26.8637				35	34	34	40.5	39.7
27.0602	23.6796	24.0123	NaN	27.5153	25.7027	27.409	27.486	24.9908	25.6536	26.07	NaN	24.7456	28.2541	27.4019	27.8744	27.2921	25.7404	25.8059	25.4727	27.1094	26.5206	25.0467	25.6485	27.2949	27.6284	27.5353	27.7958	26.68	28.0013	26.3978	27.051	25.5765	NaN	25.5553	27.0756	27.143	24.803	NaN	NaN	26.9094	NaN				8	8	8	16.1	16.1
25.2242	24.5165	NaN	21.6088	24.305	23.986	24.5411	23.5984	NaN	NaN	24.7745	24.2187	24.3113	NaN	NaN	24.1026	NaN	24.903	NaN	22.8626	24.2513	25.9413	NaN	24.0506	27.7265	27.6023	22.5353	NaN	NaN	NaN	NaN	23.6436	23.2342	24.1943	24.5455	26.0225	24.8661	24.606	23.6714	25.2551	23.7418	23.2316				3	3	3	8.1	8.1
27.7392	28.3691	26.1517	28.4396	29.258	26.4659	29.2382	30.5465	27.8132	28.9141	28.9406	28.6748	29.3719	28.4103	29.2691	25.7962	26.2429	26.4545	27.3253	26.7565	22.1564	22.4485	25.9159	25.4769	26.6747	26.855	27.3649	28.4433	29.1184	27.0519	27.8568	28.5688	29.2176	29.1661	27.9394	28.7053	27.8901	28.0229	28.9279	27.6613	29.3275	28.5084				19	15	13	32.7	26.9
27.6619	29.1386	28.0854	29.2793	28.6869	27.0944	29.4937	29.7367	28.2173	28.1134	27.8227	28.1538	29.0055	28.3647	28.0772	29.3294	28.931	28.2267	28.5186	28.9626	27.944	28.187	22.9229	27.9525	29.4347	29.4116	29.7509	28.0095	29.3028	29.9211	29.7955	30.0196	29.0937	28.4834	28.6	28.3174	27.6266	27.8881	27.6761	28.8176	28.0914	27.8684				12	10	10	36.3	32.3
NaN	22.6066	21.9177	22.4138	NaN	NaN	NaN	NaN	23.6336	22.1261	NaN	22.3313	22.4726	NaN	22.4171	NaN	NaN	NaN	NaN	21.3121	NaN	21.4796	NaN	NaN	NaN	22.8941	NaN	NaN	NaN	NaN	NaN	NaN	NaN	NaN	21.8309	NaN	NaN	22.9591	23.591	NaN	NaN	NaN				6	4	4	5.4	3.8
21.9631	25.8633	21.8101	25.099	NaN	20.5075	22.8191	26.0349	23.3215	22.6334	21.579	22.2737	25.8532	22.3636	21.7951	24.8094	24.7825	24.9861	24.4524	26.9895	25.2417	24.226	NaN	24.0997	27.9357	21.8812	21.7744	23.9658	20.2511	22.509	NaN	20.931	22.963	22.8843	20.1411	25.8007	21.3991	26.3108	24.029	22.3296	30.0623	21.0385				26	16	16	42.3	29.1
27.0284	28.6705	28.1546	30.4097	33.72	28.541	27.0497	29.2679	30.4962	30.2776	28.7838	20.8628	26.7791	23.4686	29.1464	24.7073	26.6691	23.5504	25.9472	26.2081	20.3163	21.3537	23.0633	24.8588	30.2769	28.8751	31.6179	29.9728	32.0422	29.8037	31.1067	30.3986	31.7991	31.9928	29.6902	30.6353	31.1806	29.5247	31.9137	31.3622	24.2931	30.7445				33	30	27	42.9	40
31.5347	32.6614	31.1768	34.1916	31.8109	30.5847	32.7736	33.3845	29.5527	32.6544	33.2183	32.4973	32.7448	34.4243	32.548	29.4048	32.301	31.0262	32.1417	32.5276	30.3925	29.3003	30.3367	32.3273	29.6273	29.4402	29.6506	29.23	30.3687	30.2817	30.4015	30.5275	30.8186	30.7082	29.2402	32.0162	32.8702	28.6258	30.1959	30.2559	32.2467	29.6768				37	37	27	57	57
31.0445	32.6458	29.5847	34.5885	32.0446	29.1546	33.6204	32.8324	30.739	30.971	31.6094	29.008	31.7533	30.4198	28.9898	34.0626	33.2745	32.2955	34.3817	33.6941	31.1797	30.9452	28.7818	32.8351	34.7288	31.8569	31.0917	33.1586	31.9419	31.5414	30.8476	32.9877	33.2947	32.2081	31.7273	31.7373	31.7828	29.0046	30.1483	31.3283	29.5762	30.6819				54	54	54	35.3	35.3
24.2111	23.2507	23.9599	22.2532	25.2194	23.8503	NaN	24.8468	NaN	24.3071	23.7435	24.364	24.7532	27.1532	23.2254	NaN	NaN	23.6749	23.1701	23.1218	NaN	23.1901	22.836	NaN	23.973	24.5449	23.8638	23.3367	23.6896	23.8131	23.7102	22.9371	23.5731	24.3725	24.1622	23.8216	25.6528	24.0295	24.8294	27.4338	24.1121	26.3993				7	7	7	25.5	25.5
25.7525	26.5435	25.0647	27.6384	27.6159	24.6046	26.3105	27.3937	25.9298	26.1493	26.6784	25.4866	25.9634	26.2478	27.5549	25.7032	26.2355	26.179	26.5866	26.3232	25.4071	24.4044	24.859	25.8622	25.6192	25.5461	24.9098	25.447	26.3457	25.3207	26.3779	25.7129	26.8152	26.2917	26.1555	26.1419	26.14	24.8597	26.4064	26.5818	25.5785	26.6192				7	7	7	20.3	20.3
28.848	30.5596	28.9796	30.7278	30.8059	27.5873	30.1527	31.1307	29.0299	28.4132	29.4011	30.3594	29.2151	29.9627	28.7246	30.1988	29.1522	28.6442	29.2948	29.3341	28.9632	28.3683	25.2671	28.7185	30.4446	29.6717	30.2529	28.4864	29.714	30.0215	30.4913	31.2743	30.7569	30.0974	29.782	29.8275	30.0592	29.4869	29.6222	29.7048	28.8486	29.0651				28	26	26	36	34.3
28.5151	29.6068	28.1736	29.8334	30.1467	27.7101	29.7237	29.9887	29.1546	28.5329	28.9862	28.8984	28.564	30.5019	28.7588	29.3896	29.8305	29.9513	30.6413	29.6088	28.9608	28.464	26.6432	29.226	29.0091	29.0071	28.6018	27.9969	28.4687	28.2222	29.8067	29.4595	29.3589	29.2965	30.2287	30.0921	30.9397	30.1066	29.551	30.1467	28.9119	30.2164				30	30	28	38.6	38.6
30.3206	30.7355	29.1322	31.2145	30.9269	28.8173	30.711	30.4447	30.1722	30.786	30.1354	29.9643	30.2184	31.2061	30.7753	29.5418	30.4763	30.0231	29.5632	30.3943	28.1364	29.367	29.0396	30.4129	31.351	30.7738	30.9595	29.2914	30.7125	31.7811	30.7718	30.7182	31.0589	31.0185	31.3417	30.7104	29.6937	29.3285	31.2595	31.2829	30.4741	30.3394				13	13	13	49.4	49.4
22.0607	26.1756	21.7759	25.1504	NaN	22.165	23.9853	24.5819	24.8381	24.986	21.823	22.9135	22.8972	27.4984	23.8957	NaN	21.8523	21.5982	22.5589	22.3328	22.5387	22.6085	NaN	24.84	23.9853	23.3728	NaN	22.658	23.0914	23.6502	21.4754	20.7882	23.891	23.5629	23.1964	27.6346	24.9709	24.5608	24.7213	26.0328	27.5843	25.016				9	8	8	25.6	23.9
24.5232	25.9757	21.9051	24.1984	24.8029	22.9511	25.6999	25.0287	23.5506	24.0914	24.7973	25.5892	24.7316	24.4754	23.8285	26.3439	23.8985	25.4579	25.3167	26.4819	24.4501	25.8742	24.1164	26.0661	24.6567	23.6435	23.7244	23.6303	24.7363	NaN	25.1922	25.841	26.6112	25.9464	25.6851	25.155	25.8184	25.0193	23.599	24.4957	23.4488	24.4268				17	17	16	27.4	27.4
NaN	NaN	21.2267	26.9729	20.1524	NaN	21.1003	NaN	NaN	NaN	21.3121	NaN	21.3573	20.9662	NaN	NaN	21.4406	NaN	NaN	NaN	NaN	21.7812	NaN	21.7862	22.0858	NaN	22.4242	NaN	NaN	20.8385	NaN	NaN	NaN	22.3785	NaN	22.8877	NaN	NaN	NaN	NaN	NaN	21.6306				5	5	5	8.6	8.6
NaN	21.7142	NaN	NaN	NaN	NaN	NaN	NaN	NaN	NaN	NaN	NaN	NaN	NaN	NaN	NaN	NaN	NaN	NaN	NaN	NaN	NaN	NaN	NaN	NaN	NaN	NaN	NaN	NaN	NaN	NaN	NaN	NaN	NaN	NaN	NaN	NaN	NaN	NaN	NaN	NaN	NaN				3	2	2	4.7	3.3
29.7517	30.6567	29.0504	31.2497	33.6871	28.8463	31.4657	31.1314	31.2331	31.0828	31.1862	30.5208	28.581	30.0229	32.1643	28.3484	28.4279	27.9493	28.8683	29.4315	23.7472	23.1936	26.3371	28.0726	31.0637	29.5429	31.0166	30.6793	30.7537	31.6739	31.4159	29.9985	31.2379	31.2184	30.1454	30.3949	30.7064	28.9218	31.3987	30.3882	29.3966	30.3126				21	21	20	31.2	31.2
30.996	32.6257	30.0545	32.7157	33.488	29.5607	32.3845	32.7607	31.8516	31.5146	32.2182	31.986	32.9237	31.8595	31.6303	32.6468	31.7998	31.8804	32.1514	32.5941	30.4111	29.9787	28.7585	31.771	32.1029	31.7616	32.1216	31.3578	32.3838	32.4225	32.7588	33.4389	33.3169	32.753	31.019	32.0869	31.6154	31.1274	31.712	31.1544	31.0475	31.4405				31	31	30	48.3	48.3
23.9672	23.539	23.6093	24.0393	24.5156	22.6968	23.8225	24.3871	24.5899	24.5944	24.4919	24.6122	24.6752	24.8055	24.6281	NaN	NaN	24.6107	24.5671	24.2461	NaN	NaN	25.3591	24.6913	24.8265	NaN	23.5672	23.5899	24.0108	24.9314	23.9762	23.5686	24.1622	24.3171	23.9127	23.7806	24.4733	24.5537	23.703	23.8464	24.6648	24.3208				5	5	5	12.3	12.3
24.6883	26.559	24.9882	24.6458	28.622	24.0321	27.2267	27.4546	27.2779	24.2583	24.6499	23.9087	27.3714	23.9749	26.8146	26.4311	27.2837	25.7503	26.7524	24.2757	24.5537	23.6306	26.1328	26.5449	26.8663	25.8607	26.2543	25.1364	24.6583	26.0648	26.6765	27.3513	26.3968	25.9119	24.997	25.5613	25.9887	24.5782	25.6343	25.536	26.1496	24.1015				25	25	25	11.9	11.9
24.0892	NaN	24.1087	NaN	23.0622	25.5206	NaN	NaN	NaN	NaN	24.6327	NaN	NaN	NaN	NaN	27.2756	24.897	NaN	24.882	25.2718	NaN	NaN	NaN	26.3783	23.683	23.8761	NaN	NaN	NaN	NaN	24.2389	23.769	NaN	24.4294	23.9309	NaN	NaN	24.1416	24.1871	NaN	NaN	NaN				8	7	6	8.7	7.9
27.9778	26.3745	32.0373	25.7597	29.28	31.0395	26.4703	27.4394	27.5768	27.3192	30.5808	26.4484	26.7737	28.5665	28.6838	25.4679	28.7131	29.3122	29.2287	28.1971	27.4222	27.0544	28.6142	27.248	25.5596	26.2368	25.873	26.7799	25.044	26.7392	26.8748	25.9298	28.3478	29.5383	25.9375	26.8322	25.9872	30.6362	25.9412	25.7126	25.4451	26.737				38	38	38	7.2	7.2
24.6481	23.6665	26.3329	27.3097	25.9725	27.4699	25.8712	19.6913	25.307	24.8248	24.8355	24.476	NaN	24.947	23.2713	24.1538	NaN	NaN	26.027	26.2495	25.0997	25.8006	25.7411	25.4192	24.6235	25.7971	NaN	25.9236	26.7191	25.3438	25.5455	26.7698	NaN	21.4524	21.4361	26.5751	NaN	26.576	26.1036	26.0511	25.8637	25.7082				15	8	8	9.8	6.6
26.1054	27.4588	24.5978	26.6613	26.813	25.3834	27.278	26.3947	26.6862	26.6885	27.5328	26.2182	26.9472	27.8409	26.4958	27.3702	27.3227	27.1652	25.4795	27.1043	26.2069	26.3534	24.8903	26.8571	26.8977	26.8491	26.4475	24.0266	27.3012	27.5906	26.9294	26.6998	26.6752	26.3974	26.7244	26.4772	25.2796	25.6159	26.8356	27.1583	27.4997	26.1069				14	14	14	37.7	37.7
22.3452	26.9844	20.7164	21.6748	NaN	19.4715	24.5565	23.76	NaN	NaN	24.2019	NaN	23.9442	NaN	NaN	NaN	25.3182	NaN	25.1039	24.4942	NaN	22.2331	25.6007	25.8714	22.8059	21.6287	NaN	NaN	NaN	NaN	NaN	22.0026	21.4349	NaN	NaN	NaN	NaN	NaN	22.0682	22.9447	NaN	NaN				6	6	6	11.2	11.2
28.6469	29.7439	27.9052	28.8738	29.3599	28.0027	29.083	28.9614	27.3714	29.0516	29.1168	29.3466	29.2472	27.4344	28.7001	30.3547	29.1255	28.9825	28.661	28.9854	27.1998	26.7015	27.1638	29.3832	28.3192	28.2684	28.4322	28.022	28.884	28.1277	28.6968	29.19	29.0527	28.9317	29.1183	28.5668	28.335	28.7375	29.0768	29.4702	28.0532	29.5073				22	17	17	36.9	29.8
27.4384	28.4778	25.9924	28.6219	28.5708	26.086	28.2772	28.4544	27.0508	28.0479	28.8658	28.4299	28.2129	26.6994	27.6155	28.9955	27.6284	27.9839	28.5683	29.1953	28.0259	27.8482	24.7505	27.4419	28.9979	28.1586	27.1194	28.042	27.9132	27.1614	28.6749	28.6733	28.5214	28.6109	27.8866	29.6759	28.3872	27.3993	28.4618	28.0993	26.8889	28.5573				24	24	21	29.4	29.4
26.1669	26.5988	23.5492	27.1925	28.6809	23.069	26.1529	26.374	25.4613	26.0131	23.0835	24.8077	NaN	NaN	24.9635	26.6355	25.375	24.2221	21.6641	25.6422	23.0012	23.3321	22.9635	27.0139	27.4578	26.4514	25.5635	26.2555	26.619	26.9727	26.9579	25.9688	26.258	26.495	26.1203	27.8618	25.9278	26.2034	26.369	25.5966	24.9383	27.2369				9	9	9	22.7	22.7
26.291	27.7757	24.8012	27.3547	27.2775	23.8274	27.1311	27.5946	27.4102	26.8457	27.702	26.1915	26.3283	28.5232	27.9325	27.0913	27.067	26.9668	28.0692	27.5311	27.7432	26.3287	28.4864	21.8016	26.4492	26.7632	27.0511	27.4943	28.3444	27.678	27.3377	27.5158	27.5456	27.3465	26.5296	27.323	28.1788	26.022	27.3382	27.017	25.6286	25.9664				2	2	2	1.6	1.6
21.7853	22.895	22.2377	25.4357	23.1865	22.2924	22.9045	23.4643	NaN	22.2693	NaN	25.4989	25.169	NaN	22.1923	23.8752	25.6073	23.5772	NaN	24.7969	NaN	NaN	NaN	25.1375	22.4691	22.3885	22.8163	22.0129	23.2328	22.917	22.4295	23.2953	24.2495	22.7002	23.6353	NaN	22.7748	23.5419	25.0125	25.0656	22.4384	22.9887				6	6	6	18.1	18.1
25.493	25.2439	23.9302	24.9013	25.9311	22.91	25.8027	26.7577	23.3229	24.7001	25.0874	25.1929	25.4091	26.1605	24.6244	24.9325	22.5354	22.4009	25.4305	24.1506	24.2657	22.3506	24.4588	24.9403	24.2628	24.8485	23.6512	24.4855	25.1904	24.7477	23.3844	25.2839	26.304	25.3329	25.026	22.3808	25.2459	24.1014	25.1668	25.1359	23.6165	24.4035				15	15	11	23.7	23.7
24.4835	22.948	25.6426	21.7819	20.2786	20.4508	25.907	20.8563	21.2471	22.707	21.0026	22.5366	22.2027	21.839	24.7428	NaN	NaN	23.631	NaN	NaN	23.4628	22.2675	NaN	20.5391	19.6339	NaN	24.3469	27.5736	21.177	NaN	21.8177	21.4705	NaN	NaN	24.9115	24.2089	24.4043	25.7043	23.9363	24.0501	NaN	NaN				3	3	3	8.1	8.1
NaN	NaN	NaN	NaN	NaN	NaN	NaN	NaN	NaN	21.5269	NaN	NaN	NaN	NaN	NaN	21.7281	NaN	NaN	NaN	NaN	NaN	NaN	NaN	23.2456	NaN	NaN	NaN	NaN	NaN	NaN	NaN	NaN	NaN	NaN	NaN	NaN	NaN	NaN	NaN	NaN	NaN	NaN				6	6	6	6.7	6.7
22.9306	24.9702	NaN	23.5927	25.0546	23.6793	NaN	24.4134	25.2086	25.0106	23.9943	NaN	26.4024	24.7746	23.6459	25.6619	22.9276	NaN	22.8487	NaN	NaN	NaN	NaN	NaN	25.7752	24.6719	25.2553	23.934	NaN	25.9764	25.6033	25.6902	25.1197	26.067	24.5923	24.3211	NaN	23.0826	24.7781	24.602	NaN	24.2359				9	9	5	33	33
27.4226	27.8351	26.163	28.3036	27.8199	26.4234	27.5867	27.8019	27.863	27.7079	28.0298	28.0933	28.3958	27.2284	27.824	24.0816	26.9053	28.5539	27.8066	28.0365	24.5481	25.7851	25.9773	28.2271	26.7856	27.3217	26.9733	26.1798	28.0385	26.1997	27.548	27.575	28.2904	27.8068	28.2657	27.877	28.1789	27.8787	27.5254	28.0446	27.0604	29.0488				20	20	20	31.1	31.1
24.2057	22.5204	24.6846	NaN	23.6592	23.6194	24.224	23.5451	NaN	21.6091	23.5267	24.99	23.257	NaN	NaN	24.0099	NaN	NaN	NaN	22.1018	NaN	NaN	25.9138	NaN	23.7147	NaN	23.9554	22.3637	24.3818	25.0954	24.6021	NaN	22.8533	24.015	24.0931	23.8884	22.6086	24.7054	22.7959	24.4065	25.9338	24.6246				5	5	5	10.9	10.9
26.3203	26.8625	26.0453	27.2878	28.7246	25.6512	26.6378	27.0087	26.5802	26.428	27.9593	26.2748	26.6921	25.5694	26.6175	23.9863	26.0272	27.3391	27.1399	27.1162	25.208	24.3736	24.577	27.3645	26.3475	27.0969	25.106	26.413	26.4727	24.8648	26.4513	27.6917	27.1309	27.2802	26.4442	26.1533	27.3188	25.9355	26.2069	26.6193	25.9613	25.5468				26	19	18	26.4	21
23.0398	23.5358	22.6044	22.4216	23.3795	23.3893	22.3577	NaN	23.2035	NaN	22.1257	21.3095	23.0835	23.1049	23.8387	24.2881	NaN	20.8484	NaN	NaN	NaN	NaN	NaN	NaN	22.7917	23.2502	22.3767	NaN	NaN	22.9133	23.3275	22.2922	NaN	23.3485	23.4211	22.9466	22.2573	23.8373	NaN	23.5446	NaN	22.9127				3	3	3	7.5	7.5
24.7759	25.6294	23.9219	26.9438	26.4399	23.0157	25.1043	26.3128	23.071	25.3762	27.0942	27.559	26.2281	23.6409	24.7343	26.1659	24.0891	24.5186	24.1995	25.8186	24.7682	24.5729	NaN	25.5978	24.6862	23.6847	24.8244	24.8817	25.1434	24.5687	25.1328	24.8953	27.5122	27.1858	24.236	24.2112	25.3896	24.7471	25.1043	25.5888	23.5134	23.6755				15	15	15	20	20
30.4123	32.0781	28.9775	30.2173	31.0205	28.6739	30.2779	29.6359	30.1526	30.7731	31.8432	30.5986	30.9137	32.4715	31.2024	32.9882	33.2512	32.9444	32.1824	33.1625	29.4187	29.8633	28.9029	32.928	29.7611	30.025	30.2449	28.7391	29.3757	29.8364	29.8816	29.875	29.5328	30.4146	29.9646	30.2113	30.3572	29.3697	29.4941	30.2623	29.4171	30.7214				23	23	23	58.4	58.4
24.8452	23.0942	24.1654	24.8466	24.7613	24.2281	24.6629	23.1779	NaN	NaN	23.1527	NaN	NaN	22.6162	24.3681	24.4611	25.0447	23.9882	24.9106	23.5793	24.2614	24.226	25.3724	23.8289	24.0016	24.9089	24.6287	24.9514	25.4582	25.1987	24.6242	23.5607	23.5365	23.2364	23.8551	22.7821	25.0352	24.2052	24.7551	24.0831	24.416	25.272				5	5	5	13.7	13.7
32.0515	34.0196	31.343	34.9012	34.754	30.4735	33.6845	33.9804	32.8133	32.6026	33.3815	34.1584	34.0647	32.9963	33.4188	32.3285	32.3296	31.9176	32.7963	33.2837	32.6562	32.4926	31.9912	32.3135	33.5746	32.6512	33.3722	33.9698	34.6625	33.8619	33.8894	34.5978	34.3088	34.1644	32.6583	34.0319	33.2172	33.1854	34.3451	33.3482	33.5463	33.3184				39	39	39	51.8	51.8
27.1062	27.3445	27.4261	26.6532	27.7652	27.654	27.3229	26.8592	30.1915	28.3714	28.7945	27.693	28.0241	28.0876	29.0899	NaN	27.0543	27.2485	26.6863	27.9526	27.8891	28.9334	29.3306	28.9595	22.4628	26.6125	29.3191	30.3648	29.3201	26.8983	27.5393	26.8305	26.1223	27.8117	29.4187	28.8249	28.9776	29.4655	29.2023	27.1285	27.2819	27.6499				5	5	5	13.1	13.1
25.9903	24.4512	23.9326	27.2875	26.0041	25.0351	27.2407	25.5983	23.7923	25.6032	25.4161	26.1462	22.5264	27.2272	26.0544	23.4814	23.41	23.7733	23.0369	24.2248	NaN	23.8636	24.0619	23.7083	26.4166	25.4254	24.547	24.845	25.3924	25.7571	25.6504	24.1254	26.505	25.9225	24.3923	24.6321	24.1915	23.5223	25.0176	26.0764	25.3088	25.1458				6	6	6	20.9	20.9
24.5709	25.8611	29.9187	25.616	25.4957	23.6654	25.6076	25.8021	27.7294	26.8993	25.4962	25.586	25.5359	25.7072	25.3225	26.4742	26.5568	26.3878	27.3303	26.4634	25.9753	26.8753	26.9101	27.0492	26.9325	27.422	26.5988	26.1908	26.4315	26.4178	25.9318	26.8753	25.6095	25.2996	32.5991	25.8377	26.0638	26.6498	26.3703	24.7248	26.9458	25.8042				36	36	36	1.3	1.3
22.2441	25.6175	21.1736	21.7035	NaN	22.1692	22.6402	26.6881	NaN	22.7289	21.487	23.243	23.165	NaN	21.8299	NaN	NaN	20.6885	21.2701	NaN	22.2878	22.1363	NaN	22.1629	21.9984	21.8014	22.9825	NaN	23.3119	NaN	23.2898	23.394	24.5376	25.2006	24.605	NaN	NaN	22.6767	NaN	22.5395	22.0404	22.4969				10	10	10	13.7	13.7
NaN	NaN	NaN	NaN	NaN	NaN	NaN	22.8998	NaN	NaN	NaN	23.549	NaN	NaN	NaN	NaN	NaN	NaN	NaN	NaN	NaN	23.197	NaN	NaN	NaN	NaN	NaN	NaN	NaN	NaN	NaN	NaN	NaN	NaN	NaN	NaN	NaN	NaN	NaN	NaN	NaN	21.8041				4	4	4	12.8	12.8
NaN	NaN	NaN	NaN	NaN	NaN	NaN	NaN	NaN	19.2798	NaN	19.4591	NaN	NaN	19.7081	NaN	NaN	NaN	NaN	NaN	NaN	NaN	NaN	NaN	NaN	NaN	NaN	NaN	NaN	NaN	NaN	NaN	NaN	NaN	NaN	NaN	NaN	NaN	NaN	NaN	NaN	NaN				4	3	3	6.3	5.3
NaN	NaN	25.0699	NaN	NaN	24.6648	NaN	NaN	NaN	NaN	NaN	NaN	NaN	NaN	NaN	NaN	NaN	NaN	NaN	24.6629	NaN	NaN	25.6499	NaN	NaN	NaN	NaN	NaN	NaN	NaN	NaN	NaN	NaN	NaN	NaN	NaN	NaN	NaN	NaN	NaN	NaN	NaN				3	3	3	5.1	5.1
21.3414	22.5995	21.8061	22.1943	23.3793	22.9884	22.4262	22.3494	21.9038	22.4994	22.1151	NaN	22.5392	NaN	NaN	22.9657	NaN	NaN	22.2801	NaN	NaN	NaN	NaN	22.0902	22.7136	NaN	NaN	NaN	NaN	NaN	23.0098	NaN	22.0998	22.6186	23.6233	23.2911	22.8214	22.5621	NaN	22.3016	NaN	22.7757				3	2	2	4	2.8
24.6952	27.5102	24.2577	27.9954	27.6151	24.5799	26.4544	27.6596	25.9871	25.2778	25.9329	23.6906	25.7533	24.2516	27.0395	23.2871	21.6005	22.0275	23.0161	25.1766	23.7976	23.1357	24.8257	25.3735	24.7245	26.3153	26.4492	24.8777	26.7048	25.2599	26.1021	27.3031	27.0605	26.5028	23.6616	25.9895	25.8912	25.072	25.029	25.1196	25.7593	24.776				19	19	19	21.7	21.7
24.5466	23.5855	24.7244	24.3889	24.5691	21.9433	25.9766	27.078	25.6837	24.5026	24.8925	26.3357	28.6294	26.5572	26.2256	25.3708	25.4897	26.2839	25.1441	25.0195	24.8467	24.307	23.2792	23.8799	26.1175	27.6503	23.7376	22.9786	27.7829	24.1415	26.7769	27.1376	26.0677	25.4842	23.6098	25.2445	24.0903	23.3312	23.3149	24.0271	22.1862	24.0972				9	9	9	22.1	22.1
28.4247	27.7908	26.9106	28.9208	27.8908	27.1564	27.7589	27.5108	27.1395	28.7186	27.9897	27.7266	28.348	29.8792	28.0784	29.401	28.7235	28.7266	28.1053	28.3543	28.5867	29.0504	26.4237	28.9976	28.7775	28.5063	28.9435	27.5865	28.4388	28.7968	28.3435	26.5226	27.9759	27.809	28.7244	27.3341	27.3462	27.323	28.5309	28.9801	28.0851	28.3294				8	8	8	36.8	36.8
25.5434	25.6169	24.7816	24.9998	26.2389	23.4737	25.4003	26.2895	23.7245	24.9153	25.3637	25.2769	26.2611	21.8419	25.9388	24.85	26.6815	26.2483	25.4223	24.5154	26.7434	26.267	24.0678	26.3241	23.6465	24.1077	NaN	23.8778	24.9553	24.3395	24.995	26.0246	27.3771	25.5238	25.2982	25.0325	25.0685	24.3245	25.1467	25.1966	23.9391	26.0456				12	10	10	25	21.8
24.153	25.5146	24.7638	26.6636	25.5229	23.6887	24.2472	25.4729	23.8863	24.8781	25.9712	25.661	24.8373	24.371	24.5548	23.9266	23.3791	23.8659	22.9999	26.2265	24.524	22.8604	24.5696	25.094	24.5499	23.7856	22.924	23.3661	24.4174	25.6809	24.7199	24.7409	25.7649	25.8869	24.9604	25.4801	23.434	23.9055	25.1279	25.642	23.5752	23.8415				10	10	10	8.5	8.5
24.0166	21.1655	22.186	24.6512	23.9549	20.6053	24.5394	21.9607	22.7908	21.6929	23.1864	24.6572	23.2271	20.4025	22.1323	20.787	22.9052	21.7231	20.705	21.0495	22.9882	20.6348	22.5679	NaN	24.4169	22.1525	NaN	22.3646	23.6563	23.4138	22.387	23.4103	24.8723	19.6495	NaN	NaN	19.9027	21.9339	20.2833	24.7322	20.8835	22.8682				7	7	7	16.6	16.6
24.5511	27.3301	23.9564	24.808	26.9111	23.3309	25.5793	26.9232	25.0318	22.2287	23.842	23.2516	25.5849	24.8262	22.6873	24.2961	25.5434	25.4713	26.5636	26.3444	22.5082	NaN	26.3311	26.2799	26.3039	23.8396	25.8387	24.9446	25.4416	24.9823	24.3036	27.3615	25.2714	28.3823	25.6797	29.3365	27.6014	27.3173	26.9627	25.5331	24.6663	26.2013				18	18	18	16.2	16.2
22.852	NaN	NaN	NaN	NaN	NaN	NaN	23.2061	NaN	22.9018	23.0842	22.7279	NaN	NaN	23.4819	22.2283	22.6066	23.2845	22.8061	22.4324	NaN	22.6356	26.049	22.1129	22.3807	23.9532	NaN	22.3667	NaN	NaN	NaN	21.9608	22.4761	24.0846	NaN	22.8048	23.0146	22.9596	22.1904	22.6339	23.0676	22.943				6	3	2	13	7.8
27.0124	28.1569	26.1802	27.7927	29.2355	25.9527	28.2565	28.4721	26.9432	27.2463	26.3636	26.4962	28.1692	27.3018	26.6914	25.6817	23.869	21.6009	25.387	25.3459	24.438	25.84	26.1374	26.5431	27.563	27.5152	27.1307	27.1358	27.3737	27.4858	28.2715	28.7269	27.7653	28.0572	26.7266	27.2849	27.6561	27.1491	27.1636	27.0924	26.8666	26.6736				18	13	13	36.9	27
23.7257	23.0976	NaN	24.0641	NaN	24.3512	NaN	24.0512	NaN	NaN	NaN	23.0273	23.599	NaN	NaN	23.6477	NaN	23.9469	22.941	NaN	23.5893	NaN	23.5532	23.2364	NaN	NaN	NaN	NaN	23.4546	22.2644	23.5148	22.9473	23.5915	24.9199	NaN	NaN	NaN	NaN	24.0369	23.8977	24.7085	24.0364				5	5	5	9.7	9.7
28.6809	28.6146	27.5276	26.2009	30.2969	26.8877	28.9609	28.773	28.9176	28.3189	28.7263	26.4421	27.413	28.5599	28.6923	26.3157	26.9591	27.0362	28.0726	26.4848	27.1192	26.434	26.4634	27.1766	28.0154	28.5986	27.3717	26.2297	27.253	27.4705	29.891	28.2511	27.8664	29.6477	27.7519	27.1773	27.8213	26.9053	27.4406	27.1996	25.8106	28.1308				19	19	19	46.9	46.9
NaN	NaN	NaN	NaN	NaN	24.3813	23.6817	24.2109	24.5082	24.6791	24.915	24.8389	24.605	24.8414	24.5034	23.5081	24.6278	24.6208	24.902	24.8792	24.5067	24.3111	25.2493	25.0029	NaN	NaN	NaN	24.2658	24.6547	NaN	NaN	24.1114	24.4261	NaN	NaN	NaN	NaN	NaN	NaN	NaN	24.3838	23.8831				4	3	3	3.7	3.3
25.9422	27.3894	26.1461	28.9197	29.4216	25.6102	27.7929	27.7264	28.3174	27.6974	27.0706	27.8466	28.7609	27.6851	27.7427	27.0991	26.8684	26.6418	26.8145	25.1025	24.9518	24.6883	22.2102	26.1009	27.5823	27.6497	27.6466	26.8552	27.5035	28.1567	28.9065	27.7209	27.0882	27.9966	27.8174	27.626	27.8059	28.316	28.2013	27.3076	26.8733	28.911				12	12	12	30.4	30.4
28.5153	30.513	28.1849	28.7149	30.8847	27.4063	29.9817	30.7082	29.2129	29.5122	29.486	28.9467	29.5247	30.1087	29.7578	27.8609	28.2124	27.8806	29.0463	28.4433	26.9924	26.4491	27.6229	28.7551	28.3689	28.8707	29.1136	28.7955	30.2275	29.2854	30.0898	30.2442	30.7684	30.727	29.0232	29.0664	29.8999	28.8403	29.6972	28.5641	29.2477	30.3808				25	25	20	44.3	44.3
22.7266	25.7541	NaN	24.6001	24.9244	25.2544	25.1047	25.1638	22.7876	22.0926	22.3061	22.9916	23.0993	NaN	23.1278	25.5021	24.6814	23.2453	24.7809	24.9659	26.6722	24.6524	NaN	22.1505	NaN	NaN	NaN	23.133	23.6597	24.8975	23.6183	24.9567	24.694	24.1396	25.1582	NaN	NaN	NaN	23.6567	24.1706	22.0457	23.2869				7	7	7	27.3	27.3
26.5777	28.4531	26.6863	27.2852	30.4612	25.8335	27.895	28.7808	26.3496	26.6565	26.0643	25.4086	25.0239	25.9067	28.2697	26.6946	27.1911	26.8734	27.6366	27.1854	27.1055	27.8511	27.274	27.9399	27.9713	28.4246	29.23	27.4639	29.0208	29.907	29.2043	30.0045	27.8639	30.2784	28.6634	28.0155	29.7601	29.8155	30.7082	28.0877	26.7423	29.8623				21	21	21	27.5	27.5
32.6945	33.5318	31.3683	33.7962	34.2427	31.2009	33.8579	33.9272	33.0392	32.9243	33.3437	33.3311	33.4791	32.5435	33.5806	30.841	32.6806	32.2432	33.0403	32.8845	32.0109	31.3285	29.8428	32.24	33.2002	33.3378	33.331	32.5034	33.1528	33.7645	33.5114	34.2151	33.7153	33.6106	32.5199	33.3428	33.0185	33.2276	32.5558	33.0812	32.291	32.5005				71	71	70	59.3	59.3
26.6203	28.7037	25.1257	27.6988	26.9987	25.3909	27.1077	28.4416	25.6196	26.8509	28.2103	27.1723	27.6157	26.8677	25.7305	29.7756	28.6344	28.2758	28.621	29.7882	28.3101	28.0098	24.4945	28.1662	29.0904	28.1332	26.7634	26.5726	26.9681	26.605	28.774	27.928	27.8684	27.5838	27.161	28.5799	26.9197	25.2558	26.074	26.7818	25.5902	26.4785				22	20	20	27.2	24.8
26.535	27.0274	27.0174	27.0082	26.6638	27.6347	NaN	26.0029	27.8076	NaN	27.1959	26.7203	26.9484	28.3495	NaN	27.7694	NaN	NaN	27.2538	26.6481	NaN	26.4711	NaN	NaN	NaN	27.4792	28.3829	NaN	NaN	27.0181	NaN	NaN	NaN	25.7711	27.7391	NaN	29.1116	27.1303	NaN	26.7609	25.5685	26.4517				7	7	7	6.9	6.9
NaN	NaN	NaN	NaN	NaN	21.8285	NaN	NaN	NaN	NaN	NaN	21.4896	NaN	NaN	21.2832	NaN	NaN	NaN	NaN	NaN	NaN	NaN	NaN	NaN	NaN	NaN	NaN	NaN	NaN	NaN	NaN	NaN	NaN	NaN	NaN	NaN	NaN	NaN	NaN	NaN	21.1152	NaN				3	3	3	1.8	1.8
19.4003	21.5911	NaN	20.3337	20.5608	NaN	21.1752	22.2736	NaN	NaN	NaN	NaN	NaN	NaN	NaN	NaN	NaN	NaN	NaN	NaN	NaN	NaN	NaN	NaN	NaN	20.9618	NaN	NaN	NaN	NaN	NaN	20.4595	20.3944	NaN	21.4614	NaN	NaN	20.6032	20.3199	20.6291	20.6517	21.9189				2	2	2	6.6	6.6
NaN	NaN	NaN	21.5113	21.5448	22.8349	20.4105	22.6481	NaN	NaN	NaN	NaN	24.0556	NaN	NaN	NaN	NaN	NaN	NaN	NaN	NaN	NaN	NaN	NaN	NaN	NaN	NaN	NaN	21.3725	20.8065	21.9594	23.9122	22.2363	22.2708	NaN	NaN	NaN	22.4119	21.6622	21.2791	20.9308	20.897				4	2	2	14.3	7.1
26.0184	27.8645	24.8633	27.318	27.6947	24.5372	27.696	27.2201	25.7495	26.1612	27.112	27.2229	26.2813	27.2954	27.7688	28.5579	27.5121	28.063	28.6722	28.3663	27.5781	26.1735	26.0122	28.1702	26.604	27.0685	26.4936	26.74	27.5639	26.0401	27.8024	26.6112	27.6371	26.4726	26.5875	27.5181	26.5126	25.9088	26.1358	25.8483	25.9433	26.9143				12	6	6	26.3	13.5
NaN	NaN	21.9956	21.6687	23.012	22.4354	22.5953	23.0637	23.1538	23.0075	22.2392	NaN	22.8118	NaN	23.4022	NaN	22.0211	NaN	23.2006	NaN	NaN	NaN	NaN	NaN	23.3134	22.5585	24.1238	23.4505	22.8418	22.449	22.9749	23.4968	22.9485	21.9454	NaN	22.5918	NaN	22.0896	22.8599	22.1139	NaN	22.391				5	5	5	10.6	10.6
NaN	NaN	21.7165	19.7951	NaN	NaN	NaN	NaN	NaN	NaN	NaN	NaN	NaN	NaN	NaN	NaN	NaN	NaN	NaN	NaN	NaN	NaN	NaN	NaN	NaN	NaN	NaN	NaN	NaN	NaN	NaN	NaN	NaN	NaN	NaN	NaN	NaN	NaN	NaN	NaN	NaN	NaN				3	2	2	4.4	3.7
29.5741	30.4353	28.6033	32.2861	31.8793	28.3277	30.3535	31.1689	29.1375	30.0776	30.5694	29.3351	30.5715	28.6727	30.0032	29.6801	27.0724	28.1034	28.7881	28.9729	29.3264	28.6117	27.1157	27.7689	30.2855	29.3182	29.5723	29.3253	30.1569	28.6355	29.8446	29.7032	30.9829	30.3856	31.5455	31.0476	32.3226	32.0542	31.0882	31.0583	28.5739	31.8464				26	25	25	32.7	32.1
29.9622	31.001	28.805	30.9598	31.1068	28.9431	30.6451	31.0112	29.7802	30.085	30.1769	29.7087	30.5727	30.7165	30.0093	30.0467	29.8142	29.3768	29.8693	30.3304	29.3774	29.2344	27.2771	30.0119	30.9983	30.3832	30.3954	29.2039	29.5054	30.4111	30.8589	30.259	30.1256	30.7659	30.0561	29.8056	29.9184	29.377	29.6086	29.5377	29.9995	29.5445				25	25	25	58.7	58.7
26.9654	28.3824	26.691	29.6617	29.7391	25.7267	28.4742	29.6417	28.5459	28.246	29.1016	29.0544	28.4822	28.4903	28.7858	27.5818	27.1115	27.5165	28.7977	29.0553	27.0941	26.9943	27.2783	27.5808	29.0806	28.1609	26.9419	29.2011	29.0845	28.9806	29.0073	28.7638	29.6393	29.613	27.6412	30.1276	27.9293	27.0411	29.8175	29.1787	28.3058	28.7973				14	14	14	22.9	22.9
21.8547	23.7148	NaN	NaN	NaN	NaN	NaN	24.6895	NaN	22.1059	23.0396	23.2341	26.1433	NaN	21.3306	23.2857	NaN	NaN	23.4216	22.5604	NaN	NaN	NaN	23.3817	19.2194	22.6648	NaN	NaN	NaN	NaN	NaN	24.2287	23.2557	24.4293	NaN	23.5579	NaN	NaN	NaN	21.1439	NaN	NaN				8	7	7	9.3	8.7
24.6403	25.4738	26.4526	27.5818	24.7054	25.7953	27.3282	24.5333	27.1427	27.3843	24.259	NaN	24.8929	NaN	27.1701	25.2127	NaN	24.7969	26.7199	23.7217	24.5709	NaN	27.1191	24.6997	NaN	26.1561	27.3652	25.021	24.9125	27.6353	26.8856	25.4602	25.3801	25.0372	24.5061	23.5867	27.5244	25.5785	25.7401	27.3429	24.585	26.8467				7	7	7	8.8	8.8
24.2199	26.8131	23.0833	26.1377	23.6112	23.4089	25.5089	25.5568	24.3594	NaN	25.1151	24.5221	25.9529	25.6585	NaN	27.4782	24.547	26.5939	26.6699	25.3827	NaN	NaN	NaN	25.8938	25.8659	25.8589	23.2656	25.3075	25.9764	25.7146	26.5892	22.9889	26.5855	25.2665	26.9498	26.3495	24.5347	24.8998	26.3144	26.025	25.9696	26.0299				18	11	11	28.3	19.2
25.0506	25.109	NaN	25.3985	24.7368	NaN	NaN	NaN	25.3016	NaN	NaN	25.3537	NaN	26.4153	25.3197	NaN	NaN	25.8263	25.6573	25.1477	NaN	NaN	25.6458	NaN	NaN	NaN	26.4254	25.6085	25.6486	26.0976	23.8437	NaN	25.0833	25.673	NaN	NaN	NaN	25.1904	25.0991	NaN	25.2033	NaN				5	3	3	8.8	5.6
22.8991	26.5423	24.2373	25.1838	23.2486	24.0692	25.5935	23.9206	26.1044	23.3806	NaN	27.4972	27.4796	25.6539	NaN	23.9137	25.5144	25.885	26.0696	27.4523	NaN	NaN	NaN	27.616	26.6204	24.5715	22.9662	24.8986	24.6819	25.3763	23.4659	23.0831	NaN	24.8789	25.3498	24.5029	23.9927	23.4851	26.5793	22.8294	23.1543	23.0373				15	15	7	40.4	40.4
25.3292	26.7239	25.5943	25.8424	28.5303	23.7991	26.892	28.5745	22.8979	25.8335	26.3605	26.0144	28.8403	27.1401	23.9774	25.5712	22.8647	24.2638	26.132	26.8171	25.8184	24.4142	25.3416	26.5043	26.1616	27.26	25.7382	25.2264	26.4154	27.3204	28.2253	28.0673	27.9267	26.9064	26.8623	26.3691	27.6335	25.6043	27.2982	27.019	25.2157	26.2574				30	30	30	25	25
NaN	NaN	21.466	22.7545	21.075	21.9843	NaN	20.6912	NaN	20.5518	NaN	NaN	21.1474	NaN	20.937	NaN	NaN	NaN	NaN	NaN	NaN	22.441	NaN	NaN	NaN	NaN	NaN	NaN	NaN	NaN	NaN	NaN	21.5223	21.6937	NaN	NaN	NaN	NaN	NaN	NaN	19.3949	NaN				2	2	2	9.4	9.4
22.3825	22.2358	22.2284	23.8757	23.7231	22.9026	23.1899	NaN	NaN	22.5028	23.0163	23.9585	23.4517	23.096	22.3949	22.215	22.3206	23.714	23.2089	23.6116	NaN	22.3474	23.6266	22.9527	NaN	NaN	NaN	22.4731	22.5663	NaN	22.8087	21.4614	22.3372	21.9148	23.085	22.467	NaN	22.7308	22.2029	23.3302	23.0361	21.6944				5	4	4	15.4	13.9
28.9741	30.7137	28.6286	30.2499	30.8343	28.1583	30.2604	30.8513	29.9276	30.044	30.3072	29.6971	31.1623	30.3127	30.1117	28.9886	28.9776	28.2038	29.0221	29.1718	27.7587	27.036	26.5601	28.92	29.7761	29.7522	30.914	28.8028	29.6805	30.3525	29.9403	30.6043	30.6823	30.555	29.2622	30.7649	30.1683	29.8066	30.6862	29.6236	29.482	29.4136				28	28	27	47.1	47.1
23.1052	NaN	24.9886	24.2987	20.9464	25.1628	NaN	NaN	24.8799	26.1118	22.2674	24.8057	25.2829	23.5072	24.5262	NaN	NaN	NaN	NaN	21.6731	NaN	NaN	NaN	NaN	22.918	23.8688	23.1103	23.7732	22.3022	22.7678	NaN	NaN	23.4264	22.6428	22.8011	23.0861	23.8528	25.0915	21.948	23.2369	22.6558	NaN				7	7	7	18.9	18.9
23.6187	NaN	22.7711	NaN	NaN	22.5704	NaN	NaN	24.5943	NaN	NaN	NaN	NaN	NaN	NaN	NaN	23.066	NaN	NaN	23.322	NaN	22.6969	NaN	23.3156	NaN	21.6428	23.563	NaN	24.3376	NaN	NaN	21.1256	22.1492	NaN	NaN	NaN	23.3525	NaN	NaN	NaN	20.8297	NaN				3	2	2	11.1	6.8
NaN	22.799	NaN	23.1319	NaN	NaN	NaN	24.0249	24.1704	20.9225	22.3192	24.7752	26.148	24.87	23.7917	NaN	NaN	21.5292	23.8462	NaN	NaN	21.6126	NaN	23.7038	18.1763	20.2814	NaN	21.8628	22.8677	22.5597	23.9632	23.7536	23.4842	23.1399	NaN	24.0556	24.4511	24.5272	23.7595	23.6316	23.7696	25.6912				12	6	6	19.1	10.6
25.8595	27.6498	25.7719	28.3214	28.5995	25.862	27.1153	26.8416	26.4663	27.4306	27.0584	24.9003	29.1724	24.0181	26.5696	24.2768	26.0874	25.7061	26.393	27.0332	25.5519	24.8282	24.4753	26.9234	26.0618	26.4214	26.1716	26.7869	28.3212	26.2823	28.1996	28.6894	27.9209	27.2413	27.1761	27.7424	27.557	27.9658	27.6477	27.7777	26.8569	28.3399				29	29	21	27.6	27.6
25.2299	25.609	21.9667	25.7924	25.8409	24.1417	24.7261	24.47	NaN	21.4868	24.0979	25.831	20.9015	24.7391	23.1537	NaN	NaN	21.7425	18.96	20.7421	NaN	21.2902	NaN	NaN	23.984	23.7126	22.5383	23.9082	22.863	23.5336	23.7738	23.8568	23.6064	24.342	23.9265	25.6786	26.2395	23.9749	25.6815	24.861	22.3966	23.6664				14	10	10	23.1	16.8
25.5831	26.0919	23.9696	26.5135	26.6523	23.6366	26.273	26.9861	25.1172	26.1513	27.5164	27.0494	26.4126	26.3825	26.0965	26.753	26.522	26.0364	27.1942	27.7171	25.3651	25.9435	25.0737	26.8911	24.9261	27.0241	25.2989	25.2954	25.8053	25.3811	26.0886	26.007	26.978	26.9351	25.4738	26.7056	25.4667	25.2687	25.9603	26.1433	25.3218	25.9318				16	14	14	17.7	16.4
NaN	25.9854	24.1074	24.7165	21.8194	25.3081	24.9194	NaN	26.6239	25.3157	21.0398	24.426	25.8206	NaN	24.8537	NaN	23.0394	22.9745	24.198	23.606	NaN	NaN	NaN	23.3556	26.2726	23.9176	27.8042	25.4596	26.7972	29.0653	25.6862	27.9796	25.2751	25.6868	NaN	22.1974	NaN	24.0443	NaN	NaN	25.5813	25.2146				11	4	4	30.3	11.7
23.1853	26.422	26.1025	28.2855	28.174	25.1914	27.7251	26.3392	23.6483	25.5706	26.0434	26.1492	20.1864	17.0928	23.5453	22.9769	22.5121	22.472	23.7104	23.8497	23.0527	25.4805	NaN	22.6063	26.4495	27.6382	26.1895	24.8639	25.2146	23.7282	26.1253	27.596	27.319	25.2644	25.4308	26.0718	25.6885	26.5655	27.6594	27.0232	27.0571	25.3862				13	10	10	32.2	24
26.5279	27.2599	26.947	28.6086	27.7213	25.7923	28.5397	28.1448	26.0942	26.4279	26.5495	26.9303	27.6613	27.125	26.2766	28.2023	27.9061	27.394	27.4103	27.4944	26.1617	25.9656	23.7283	26.7188	28.2396	27.7708	27.5105	26.6378	27.6393	27.9031	27.6586	27.9866	27.6158	27.0582	27.5926	27.6383	27.3919	27.2845	27.2159	27.9658	27.159	28.0782				14	14	12	33	33
24.4106	26.3457	24.2468	25.4352	26.8105	24.1079	25.2707	26.7588	25.4119	24.8781	21.8676	27.2201	26.8388	25.9436	24.9825	23.7264	22.5506	23.6449	25.7937	23.4697	25.1657	23.1527	22.7468	25.7228	25.9055	25.555	24.4749	24.5456	25.6249	24.2866	25.404	27.7496	27.4902	26.4513	26.9408	26.7959	27.002	25.758	25.6133	26.08	24.3393	25.8604				20	20	20	11.7	11.7
26.3732	28.1788	26.3453	27.4921	29.376	23.4409	27.3506	28.7008	24.5522	27.4253	27.4145	25.6917	23.5732	24.2173	27.8637	24.3622	26.514	24.6997	26.7898	26.5544	23.2801	25.6794	23.9316	27.0425	26.5728	26.2202	27.0907	26.9467	27.5365	27.3456	27.3244	28.4806	27.7249	28.1787	26.5656	26.5685	26.2362	25.6824	27.4309	25.7653	26.4381	28.3198				25	25	25	28.5	28.5
27.366	28.6629	26.1094	28.6598	29.0733	25.6397	28.5318	28.454	28.1235	27.4866	27.9227	28.5563	28.5899	29.1767	28.5219	26.1666	27.4873	26.8473	27.3699	27.3147	27.2074	26.6672	24.5884	27.5712	27.8245	27.9384	27.7385	27.7949	28.2585	27.7706	28.4473	28.5858	28.7352	28.4425	27.303	28.0222	28.0647	27.5838	28.0017	27.8105	27.1354	27.2732				19	19	14	44.7	44.7
29.3038	28.1537	28.1307	25.693	29.1061	27.9284	30.3686	27.5438	27.2602	25.4767	28.2829	28.2683	27.0133	28.9257	29.0141	29.7148	32.6095	29.8424	29.6962	29.7419	29.8484	28.7863	30.793	29.127	29.608	26.8121	29.3607	27.1763	26.3341	29.4586	28.6249	30.0452	26.8817	25.0483	29.184	30.2312	30.4459	28.7843	27.9576	28.9236	31.6693	28.409				10	10	9	4.7	4.7
26.4295	27.5189	24.2424	27.5213	27.4276	25.2381	26.9101	27.2545	26.6621	26.1865	26.8676	27.9808	26.9046	26.952	26.8257	26.4408	26.3153	25.0509	24.5787	26.4214	25.9737	23.6822	27.5015	26.5477	27.2266	27.1257	27.1969	26.4409	27.9303	27.0482	26.5976	27.2296	28.2706	27.804	27.8195	27.654	27.3611	26.8218	27.0234	27.0167	27.674	27.306				18	18	18	24.3	24.3
NaN	25.3145	NaN	23.078	23.0595	23.7328	23.5862	23.482	23.8626	23.7781	23.7246	24.0872	24.6372	NaN	23.5059	NaN	24.7172	24.3855	24.8735	25.2103	23.0235	23.3889	24.5727	25.4828	NaN	22.4859	22.209	23.669	23.0034	23.9903	23.4228	23.1933	24.6072	23.6597	NaN	NaN	22.2563	NaN	NaN	22.0698	20.6967	23.2788				4	4	4	12.2	12.2
28.8048	30.4583	28.1234	32.6774	30.1187	27.7428	30.1465	30.831	29.6246	29.1393	30.0081	30.8707	30.7771	29.2124	29.4207	31.3002	29.6934	29.7859	30.645	30.4551	29.3946	29.4988	28.1442	29.8461	29.9923	30.5101	29.8815	30.1505	30.9065	30.164	30.0612	31.0622	30.8585	30.2413	30.3689	30.5666	30.635	30.8796	30.3141	30.4803	29.8578	30.2101				58	58	50	41.3	41.3
23.2833	28.0995	23.0179	25.8831	24.3453	21.9393	27.6943	28.5899	24.4221	23.0223	25.6484	26.8687	26.3604	28.6296	NaN	NaN	26.875	25.7105	25.9144	27.6636	22.6305	22.7227	23.8636	26.1929	25.4965	25.2434	25.0595	22.8607	26.4809	25.6658	26.0268	26.7468	28.5327	26.5196	23.606	24.6511	25.7731	23.8256	25.0157	24.987	24.6113	23.3978				15	15	15	30.7	30.7
28.2944	28.4847	26.292	28.624	27.5576	24.594	27.5082	27.9804	25.9787	27.5523	26.7265	27.9985	28.1095	27.4044	28.29	26.3108	27.7946	27.9356	27.953	28.3104	26.4126	26.2829	26.0534	27.5324	28.9181	27.3515	28.2598	27.3913	28.3294	27.4685	27.1871	28.1962	28.6624	27.9469	27.4376	28.3314	28.1535	27.8399	27.6113	27.2874	27.9857	26.8283				14	7	7	35.2	22.1
24.9609	26.2066	23.4361	27.2767	26.3629	23.9077	26.0051	26.4071	25.4401	25.574	26.3701	26.614	26.0888	26.5284	26.7017	26.811	26.8393	27.1493	27.4815	27.2916	26.7704	25.4591	25.0066	26.5975	25.8624	24.976	24.3057	25.4281	25.7975	24.1599	25.7505	25.8012	26.7124	26.2293	25.9505	26.4547	25.1091	25.5047	25.812	25.8181	24.961	26.3799				15	15	5	35.3	35.3
24.9073	26.3489	25.6854	28.5037	27.2509	24.0659	26.3488	27.7561	25.1212	25.8178	26.831	26.2462	27.981	21.2015	26.1596	NaN	24.3027	22.9962	24.5897	25.671	22.6687	24.771	23.5621	24.4078	24.9247	26.2813	25.1815	23.9627	26.3999	25.5173	25.8753	26.7514	26.7534	26.5722	24.4652	26.2596	26.1577	25.9794	25.6614	26.2656	25.1265	24.9217				22	22	22	19.3	19.3
262	266	263	271	267	261	257	265	242	260	258	258	265	235	255	230	242	242	247	255	220	239	218	257	261	263	247	254	258	250	255	266	269	263	252	254	249	259	253	267	261	252
[truncated: 9 more columns]

## Sheet: log2 s-SILAC ratios
Data file S1. Mapping the kinome landscape of GIST tissues using MIB-MS and s-SILAC quantitation
Table relates to Figure 1. 5 mg of endometrial tumor or normal tissue lysates were mixed 1:1 with the s-SILAC standard and analyzed by MIB-MS.
MIB-MS analysis was performed on GIST (n=33), KIT-mutant (n=15), PDGFRA-mutant (n=10), SDH-d (n= 8) and normal gastric tissues (n=9).
Raw MS data was analyzed in MaxQuant using the following group specific parameters: Type: Standard, multiplicity:2, Maxlabeled:3, and heavy labels Arg10 and Lys8 selected. Parameters for protein quantitation were as follows:Label min ratio count:1, peptides used for quantition: unique, only use modified proteins:selected, Disguard unmodified counterpart:selected and normalized average ratio estim…
The MQ output file was filtered for human protein kinases in excel and kinase ratio normalized H/L intensities were imported into Perseus for analysis
Normalized H/L s-SILAC ratios were 1/(x) transformed to get L-tumor/ H-s-SILAC ratios and filtered in the following manner: kinases identified by site only were removed, reverse, or potential contaminent were removed and filtered for kinases identified by >1 unique peptide
Kinase s-SILAC ratios were log2 transformed, and filtered for detection in minimum of 70% of MIB-MS runs.
PDGFRA01	PDGFRA02	WT03	WT04	WT05	WT06	PDGFRA07	KIT08	KIT09	WT10	KIT11	WT12	KIT13	PDGFRA14	PDGFRA15	WT16	PDGFRA17	WT18	PDGFRA19	KIT20	KIT21	KIT22	PDGFRA23	Normal24	Normal25	Normal26	Normal27	Normal28	Normal29	Normal30	KIT31	PDGFRA32	KIT33	KIT34	KIT35	PDGFRA36	KIT37	KIT38	KIT39	KIT40	Normal41	Normal42	Kinase
#!{Type}E	E	E	E	E	E	E	E	E	E	E	E	E	E	E	E	E	E	E	E	E	E	E	E	E	E	E	E	E	E	E	E	E	E	E	E	E	E	E	E	E	E	T
#!{C:IDs}PDGFRA	PDGFRA	WT	WT	WT	WT	PDGFRA	KIT	KIT	WT	KIT	WT	KIT	PDGFRA	PDGFRA	WT	PDGFRA	WT	PDGFRA	KIT	KIT	KIT	PDGFRA	Normal	Normal	Normal	Normal	Normal	Normal	Normal	KIT	PDGFRA	KIT	KIT	KIT	PDGFRA	KIT	KIT	KIT	KIT	Normal	Normal
#!{C:Type}PDGFRA	PDGFRA	WT	WT	WT	WT	PDGFRA	KIT	KIT	WT	KIT	WT	KIT	PDGFRA	PDGFRA	WT	PDGFRA	WT	PDGFRA	KIT	KIT	KIT	PDGFRA	Normal	Normal	Normal	Normal	Normal	Normal	Normal	KIT	PDGFRA	KIT	KIT	KIT	PDGFRA	KIT	KIT	KIT	KIT	Normal	Normal
#!{C:GIST vs Normal GI}GIST	GIST	GIST	GIST	GIST	GIST	GIST	GIST	GIST	GIST	GIST	GIST	GIST	GIST	GIST	GIST	GIST	GIST	GIST	GIST	GIST	GIST	GIST	Normal	Normal	Normal	Normal	Normal	Normal	Normal	GIST	GIST	GIST	GIST	GIST	GIST	GIST	GIST	GIST	GIST	Normal	Normal
#!{C:PDGFRA vs GIST (WT-KIT)}PDGFRA	PDGFRA	GIST (WT-KIT)	GIST (WT-KIT)	GIST (WT-KIT)	GIST (WT-KIT)	PDGFRA	GIST (WT-KIT)	GIST (WT-KIT)	GIST (WT-KIT)	GIST (WT-KIT)	GIST (WT-KIT)	GIST (WT-KIT)	PDGFRA	PDGFRA	GIST (WT-KIT)	PDGFRA	GIST (WT-KIT)	PDGFRA	GIST (WT-KIT)	GIST (WT-KIT)	GIST (WT-KIT)	PDGFRA	Normal24	Normal25	Normal26	Normal27	Normal28	Normal29	Normal30	GIST (WT-KIT)	PDGFRA	GIST (WT-KIT)	GIST (WT-KIT)	GIST (WT-KIT)	PDGFRA	GIST (WT-KIT)	GIST (WT-KIT)	GIST (WT-KIT)	GIST (WT-KIT)	Normal41	Normal42
1.13027	1.09626	-0.150401	0.695994	0.297485	0.463622	1.26243	0.650765	0.625738	0.182692	0.396159	0.0772429	0.910733	1.18523	0.846393	0.393965	0.812293	0.413594	0.977463	1.11503	0.479231	0.675364	1.37184	0.896078	0.111031	0.521051	0.402722	0.839153	-1.32193	-1.22095	0.835924	1.2135	0.916094	0.575312	0.660837	1.10635	0.588804	1.00432	0.619178	0.121679	-0.533242	0.712816	AAK1
1.08475	0.920674	0.42975	0.535058	0.713696	0.50284	1.10232	0.350497	0.0370308	1.0745	0.659925	0.458382	0.721591	0.981122	0.701327	0.711054	0.673556	0.667211	0.412511	1.07998	0.42975	0.896078	0.809003	-2.51457	0.309176	0.488515	0.798258	0.932061	1.22774	1.67897	0.777367	0.936591	1.21909	0.305679	0.594549	0.84559	0.634129	0.522056	0.959028	0.691534	-0.394032	0.611645	PRKAA1
2.49876	1.85679	1.24428	1.62246	1.66857	2.09322	-1.04097	1.27262	0.269033	1.47768	NaN	1.52857	1.60597	2.28924	1.1776	1.07314	1.2135	0.710173	1.69688	1.8339	1.28274	0.9115	1.49057	-0.671163	0.282143	0.90458	1.60644	0.679874	-1.21759	-1	0.669934	0.00288247	1.36513	1.60074	1.61871	0.151859	0.0313951	0.0186342	1.02361	0.210389	-0.0679388	0.958286	PRKAA2
1.42921	0.296311	0.78073	-0.535332	-0.0603973	0.405992	-0.0335695	0.577248	0.146655	-0.179515	0.889863	0.650765	0.284514	0.259423	-0.397828	0.353888	-0.300448	1.13816	1.12433	1.23879	1.6884	0.378512	0.563646	2.07622	0.254594	0.392867	0.301002	0.311503	-0.852042	-0.351074	0.824564	0.465713	-0.28279	0.917623	0.0551957	0.733788	-0.242977	0.854395	0.285698	0.298658	-0.288065	-0.011588	ABL1
-0.514573	-1.37707	-0.186065	-1.52284	-0.732165	0.0579701	-1.97143	-1.56064	-1.486	-0.664288	-1.24127	-0.703689	-1.27928	-0.790859	-1.24811	-1.11716	-0.862496	-0.120294	-1.68038	-1.50635	-0.625934	-0.982791	-1.89432	0.585924	-1.63039	-0.45799	0.10165	-0.37146	-2.13289	-0.632629	-1.44615	-0.880976	-0.985645	-1.38458	-2.06492	-1.77596	-0.988504	-1.88897	-1.23786	-1.22095	0.0703893	0	ABL2
0.293959	0.308011	-0.274041	0.263034	0.116365	-0.483985	0.87342	-0.28279	0.041243	0.0717627	NaN	-0.831358	-0.943416	0.0538064	-0.865122	0.173767	-0.628162	NaN	0.380729	0.39835	NaN	-0.148801	0.585924	0.244887	-2.50635	-2.2863	-1.12658	-1.35107	-2.15843	-0.625934	0.372952	-0.0694519	-0.510457	0.120352	-0.242977	0.615416	-0.494109	0.0229004	-0.531156	-1.32916	NaN	-0.977099	TNK2
0.408168	-0.481968	-0.803393	1.11103	1.48646	-0.937878	0.67084	0.360645	1.61306	0.744161	2.31034	-0.905088	0.0758749	-0.106249	0.626673	1.12961	0.508936	0.302173	0.83754	2.13159	NaN	2.07588	0.305679	1.2302	1.58352	1.53356	1.74502	1.63506	-3.07097	NaN	1.76723	1.33228	NaN	1.27739	1.60502	0.763836	-0.403542	1.04474	0.676267	0.715454	NaN	2.04404	ACVR1B
0.187768	1.17313	-0.880976	0.403813	0.291604	-0.575615	0.0071955	-0.685014	0.654436	-0.0724828	0.778209	-0.96016	0.478195	0.57628	0.932061	2.94823	0.682573	0.763836	0.378512	0.151859	0.209141	0.860764	0.813935	-1.53952	-0.657445	-1.61706	-0.516636	-0.438307	-2.79586	-1.53116	0.577248	0.54498	-0.0831412	0.709291	-0.432455	0.180148	1.00576	1.30685	1.69421	0.138814	0.54201	-0.274041	ACVR1
0.238787	0.303342	0.0758749	0.0989585	0.302173	0.41684	-0.115598	-0.0350469	0.157044	0.146655	-0.150401	-0.0985055	0.178874	0.885184	0.0867838	1.24671	0.115033	0.181421	-0.42082	0.199123	-0.0573916	0.499782	0.250962	-0.275786	-0.954557	-0.415038	-0.295128	0.314986	-0.75877	-0.153607	0.351628	-0.145605	-0.428566	0.321928	0.116365	-0.115598	0.587845	-0.205896	0.558757	-1.24811	NaN	-0.07552	AKT1
0.716332	1.18015	0.312665	-0.0350469	0.0676387	-0.179515	0.386259	0.868687	0.303342	0.473008	1.03281	0.145351	0.138814	0.454176	0.230203	1.77653	0.226508	-0.514573	0.509949	1.05102	1.19661	1.24914	0.996389	-0.227692	-1.50635	-1.33643	-1.81097	-0.957356	0.158337	1.39451	0.90766	0.324234	0.577248	1.338	0.857583	0.58111	1.27143	1.35163	0.689746	0.325386	0.773996	-1.12343	AKT2
1.48233	2.07553	1.40545	1.20289	0.722466	1.25882	1.21163	1.22033	0.689746	1.88245	1.63552	1.52807	1.49723	0.479231	0.938098	2.24489	0.24245	1.38847	1.22342	2.35952	2.22805	1.9568	1.16092	-1.0619	-2.17137	-1.9885	-1.12658	-0.424688	NaN	NaN	1.22651	2.03808	NaN	2.50131	0.967906	0.738984	1.83309	1.61447	NaN	0.769772	NaN	-2.04692	AKT3
-4.01159	-3.662	-3.699	NaN	-4.8365	-5.57347	NaN	-3.57347	-5.50635	-5.32193	NaN	-4.13289	-4.75633	-3.87832	-3.50635	NaN	-3.92139	-2.67116	-5.05889	-3.9885	NaN	-5.01159	NaN	-5.1078	-3.9885	-4.08314	-3.94342	-3.87832	-4.44222	-5.26535	-3.33643	-5.1078	NaN	-4.32193	-3.8365	-4.32193	-4.18442	-3.8365	-4.03505	-2.13924	-1.71312	-4.1078	AURKA
0.867896	1.18967	0.195348	-0.510457	0.585924	0.574344	2.18777	0.500802	1.87224	1.45786	NaN	0.253384	3.1564	1.20976	0.854395	NaN	0.102994	0.222805	2.21101	2.18808	NaN	0.783247	0.905351	0.568519	0.962734	0.27739	1.27023	0.916094	-0.788365	0.888305	1.34369	1.8532	2.26304	1.92029	1.19724	1.60455	-0.226004	NaN	0.705757	2.43429	NaN	1.45418	ACVR2A
1.73812	1.27739	3.14209	2.06143	3.75969	4.24435	1.4452	1.9381	0.940355	2.54275	1.98222	2.35924	3.21832	1.45048	1.33285	0.967169	-0.0203405	4.00621	0.901495	2.62504	2.37657	1.66948	0.537048	1.02361	-1.41889	-0.288065	-0.516636	-0.382701	0.744161	1.11437	1.72683	1.614	0.809003	1.87224	1.68347	1.29278	0.323082	1.35445	0.0114957	1.21723	1.69599	-0.954557	BMP2K
2.03422	1.81598	1.41359	2.16992	1.38681	1.65168	1.31846	1.17441	1.4678	1.6304	1.37016	0.901495	1.86116	1.4547	1.09559	1.3978	0.533065	0.973795	1.19787	2.44334	1.69332	1.58352	1.29983	1.42868	0.516015	0.68437	0.762136	1.12168	1.03492	1.28274	1.64062	1.63691	1.6893	1.77273	1.69866	1.24914	1.07998	1.11703	1.59979	1.38405	-0.0619024	0.42975	BMPR2
0.841571	0.64524	0.225275	0.822118	0.718088	0.589764	1.04963	0.483364	0.125651	0.687957	0.435095	0.623867	0.726831	0.835924	0.399445	0.734655	0.656268	0.829444	-0.00868222	1.0635	0.578214	0.783247	0.403813	1.35332	-0.182786	-0.296899	-0.077041	0.123004	-1.01159	-0.0800879	0.459432	-0.139236	0.878921	1.06281	0.546956	0.543991	0.718088	0.725959	0.335712	0.451013	2.01614	0.261832	BRAF
-1.8365	-0.378944	NaN	-1.07097	-2.9885	NaN	NaN	NaN	-1.0262	-3.77596	NaN	-2.7084	-2.81604	-1.64386	-2.08927	NaN	-0.997118	NaN	NaN	-2.77596	NaN	-0.588574	-0.698998	0.83996	NaN	-1.77596	-1.87832	-0.965784	-2.24468	2.7615	-1.15521	-1.81097	NaN	-1.33279	-1.30401	-0.878321	-1.44615	-0.260152	NaN	-3.27928	-2.662	-1.13606	CDK12
NaN	-0.21927	NaN	NaN	NaN	-1.8997	NaN	-1.33643	0.327687	NaN	NaN	-1.09234	-1.72261	-1.39214	-1.36587	-0.577767	NaN	-0.231075	-1.09234	-1.5951	NaN	-0.954557	0.620117	1.01221	-2.2109	-0.954557	-0.937878	-0.477944	-1.5951	-1.12658	-0.246395	-1.28279	NaN	-1.57777	-0.875672	0.116365	-1.02327	0.246104	0.688852	-3.02327	NaN	-0.481968	CDK13
4.62982	4.02104	4.0966	4.06626	2.36093	NaN	4.86948	3.99141	2.99494	2.95233	NaN	2.83168	2.03069	2.92865	3.03069	3.67694	3.28422	2.66698	3.40136	4.61276	NaN	4.14885	3.68224	NaN	NaN	0.928276	3.17712	2.78618	0.961253	NaN	4.0276	2.64824	4.17193	4.06152	4.50239	3.46336	2.00719	2.91934	3.51917	3.83905	NaN	2.54696	CDK14
-0.114035	0.167358	0.22033	-0.394032	-0.375197	0.325386	-0.434403	-0.166503	-1.02327	0.00575919	-0.0908029	0.264236	-0.823677	0.0662615	-0.504305	-0.579922	-1.09542	0.755315	-0.37707	-0.434403	-0.610433	-0.440264	-0.224317	-4.18442	-1.32193	-1.25842	-0.943416	-1.38836	-3.68038	-3.44222	-0.698998	-0.91866	-0.358454	-0.610433	-0.957356	-0.21424	-0.442222	-0.22095	-0.440264	-0.516636	-0.268817	-0.490051	CDK16
1.47871	1.61824	1.76935	1.35219	1.83835	2.08814	1.16672	0.702214	-0.720232	1.54003	0.777367	0.290424	0.557778	0.67084	1.25882	0.125651	-0.011588	1.99494	1.34312	0.636915	2.26574	0.879706	1.41792	-4.32193	-0.291592	-0.652901	-0.84944	0.0356239	-1.41504	-2.50635	0.775683	0.54498	0.831877	0.261832	0.276199	1.25399	-0.314733	0.928276	0.83754	0.967906	-0.242977	-0.0923401	CDK17
1.70133	0.631337	NaN	NaN	NaN	NaN	2.15866	0.436162	1.20664	NaN	1.71545	-1.85726	-2.191	1.35163	1.28155	NaN	1.00216	NaN	0.400538	-2.60823	1.62199	0.323082	2.95792	NaN	1.84278	2.37434	2.88088	1.6173	NaN	-0.369595	-0.0439433	-0.0816138	1.73466	0.41792	0.849599	2.27113	0.409255	-0.0800879	-0.577767	1.72596	0.321928	2.24489	CDK18
-3.8365	-4.13289	-3.64386	-3.87832	-3.60823	-4.60823	-3.73696	-3.14561	-4.26535	-4.68038	-4.18442	-4.18442	-5.38082	-3.77596	-3.1976	-5.01159	-3.15843	-2.67116	-4.08314	-5.15843	-4.41119	-4.29336	-4.01159	-4.87832	-3.9885	-4.47393	-4.44222	-4.75633	-4.92139	-4.47393	-4.38082	-4.47393	-3.75633	-4.05889	-4.05889	-3.8365	-3.92139	-4.1078	-3.35107	-3.81604	-1.22095	-3.75633	CDK1
-2.82623	-2.17137	-3.05889	-2.71786	-2.62593	-3.68038	-3.2109	-2.55639	-2.9771	-3.662	-2.9105	-2.9885	-3.09542	-2.60823	-2.52284	-4.05889	-2.74662	-2.31473	-2.45008	-2.8365	-3.42663	-2.44222	-2.81604	-3.92139	-3.07097	-3.32193	-2.76611	-2.9885	-2.21759	-2.38836	-2.62593	-2.81604	-2.662	-2.86775	-2.84684	-2.95456	-2.26535	-2.2109	-2.57347	-2.24468	-0.766112	-2.47393	CDK2
0.399445	0.351628	-1.56918	-0.805913	-1.46594	-2.30045	0.0243196	0.0468402	-0.341903	-0.597278	0.0100636	-2.11403	-2.25154	0.168642	-0.103147	0.27262	0.0607391	-0.330973	0.602172	0.195348	-0.332789	0.0989585	-0.510457	-4.41119	-1.68501	-2.95456	-2.63487	-1.79086	-3.662	-3.35107	0.658097	-0.668868	0.938098	-0.128156	0.199123	0.168642	0.00863037	0.153157	1.25822	-0.564905	-0.746616	-2.62593	CDK4
-1.49411	-1.24127	-1.79586	-1.75633	-1.84684	-2.30757	-1.51457	-1.64837	-2.32193	-2.22432	-1.97143	-2.24468	-1.50635	-1.3474	-1	-2.34373	-1.29336	-1.699	-2.14561	-1.1488	-2.41889	-1.9885	-1.64837	-2.84684	-2.17137	-2.34373	-2.12029	-1.99424	-2.53116	-2.23786	-1.50226	-1.99424	-1.05889	-2.07704	-1.29336	-1.51046	-1.72261	-0.875672	-1.49005	-1.88364	-0.362158	-2.08927	CDK5
-4.68038	-4.8365	-5.44222	-4.96578	-4.71786	-5.79586	-5.15843	-5.01159	-5.57347	-6.15843	-5.26535	-5.79586	-6.15843	-4.26535	-4.60823	-5.96578	-4.53952	-5.50635	-5.50635	-6.38082	-6.50635	-5.38082	-5.79586	-5.64386	-5.38082	-5.15843	-4.53952	-5.05889	-5.87832	-5.15843	-5.50635	-5.71786	-4.38082	-5.44222	-5.1078	-5.1078	-5.71786	-5.64386	-4.8365	-4.96578	-2.52284	-4.38082	CDK6
-1.03209	-0.483985	-1.2969	-1.191	-0.793357	-1.32916	-0.96016	-0.833927	-1.03209	-1.32554	-1.13924	-1.16165	-1.41889	-1.12029	-0.926865	-0.982791	-0.512514	-1.1016	-0.929611	-1.45008	-0.968605	-0.85726	-0.844251	-0.778432	-2.01742	-1.82113	-1.68038	-1.57777	-2.152	-1.61264	-0.965784	-1.05589	-1.28279	-0.965784	-0.994241	-0.979942	-0.349235	-0.577767	-0.632629	-1.72738	-0.571322	-1.80088	CDK7
-1.47794	-1.50226	-0.717857	-1.22432	-1.04097	-1.01742	-1.73697	-0.637109	-1.82623	-1.4344	-0.554273	-0.659723	-1.74178	-1.5187	-1.29336	-1.2969	-1.45403	-0.316528	-1.4112	-1.34373	-0.375197	-1.20756	-1.11092	-0.841663	-1.97143	-1.07704	-1.23108	-1.662	-2.05889	-1.49818	-1.24811	-1.26534	-1.75633	-0.836501	-1.25154	-1.53116	-0.659723	-0.222633	-1.01159	-1.09542	-0.349235	-1.71786	CDK9
-2.95456	-3.8365	-2.59946	-3.50635	-2.92139	-3.47393	-2.17788	-3.05889	-3.52284	-3.699	NaN	NaN	-5.2109	4.25603	-3.44222	NaN	-3.03505	-3.53952	NaN	NaN	NaN	-3.81604	-4.2109	-1.99424	-3.53952	NaN	-3.42663	NaN	-3.50635	-4.87832	-4.2109	-3.699	NaN	-2.64386	-3.53952	-3.96578	-3.07097	-2.34373	-1.17462	-3.22432	-1.04692	-3.47393	CHEK1
-3.03505	-1.54793	-3.25154	-2.55639	-1.662	-2.29336	-3.03505	-3.14561	-1.96016	-3.07097	-2.64386	-2.40354	-3.42663	-3	-0.968605	-2.88897	-2.59074	-1.71786	-3.1078	-3.42663	NaN	-2.18443	-1.81604	-2.9105	-2.1016	-3.14561	-2.92139	-2.50635	-4.01159	NaN	-1.75633	-1.80591	-2.80591	-3.13289	-2.36587	-1.91594	-0.899695	-2.02327	-0.60384	-2.40354	NaN	-2.64386	CHEK2
0.66175	-0.174621	0.45628	1.13093	0.0894982	-0.0573916	-0.413115	0.667211	-0.231075	0.776525	0.41684	0.54893	-0.974262	-0.163268	0.279768	0.41792	-0.595097	0.24732	-0.0513992	-0.411195	NaN	0.158337	0.27858	-0.226004	-0.234465	-0.200913	-0.831358	-0.360305	-0.336428	0.74932	0.168642	0.293959	-0.279284	0.387363	0.10165	-0.0306193	0.57918	0.436162	-0.982791	-0.109359	0.96643	-1.05289	CLK2
-1.03505	-0.715486	-0.943416	-0.793357	-0.744197	-0.744197	-0.768568	-0.785875	-1.02915	-0.72261	-0.865122	-0.657445	-1.00578	-0.668868	-0.639355	-0.96016	-0.685014	-0.948976	-0.92139	-0.547932	-0.724993	-0.673463	-0.575615	-1.00289	-1.25498	-1.03505	-1.191	-1.31115	-1.50226	-1.39593	-0.701342	-0.865122	-0.732165	-0.573467	-0.659723	-0.957356	-0.556393	-0.648372	-0.724993	-0.72261	-0.907793	-1.26882	CSNK2A1
-0.575615	-0.132894	-1.14242	-0.985645	-0.943416	-1.1488	-0.352916	-0.367732	-0.50226	-1.04692	-0.539519	-1.04394	-0.673463	-0.254978	-0.302226	-0.586406	-0.22095	-0.926865	-0.471929	-0.215915	-0.281036	-0.375197	-0.469929	-0.336428	-0.870387	-0.461958	-0.504305	-0.865122	-0.902389	-0.766112	-0.334607	-0.415038	-0.33825	-0.161653	-0.358454	-0.506353	-0.136062	-0.899695	-0.384584	-0.305788	-0.300448	-0.833927	CSNK2A2
0.153157	-0.052895	-0.579922	-0.0469211	-0.33825	-0.62371	-0.209228	-0.0846703	0.0593554	-0.288065	-0.0816138	-0.915936	-1.36216	-0.323733	-0.0619024	0.257011	-0.498179	-1.17462	-0.409278	-0.0588937	-0.345565	0.391768	-0.403542	-1.15521	-1.1016	-1.47794	-1.36587	-0.655172	-0.529073	-0.386468	0.230203	0.0949116	-0.349235	-0.242977	-0.0218043	-0.249822	1.35502	-0.312939	-0.577767	-0.545824	-1.20423	-0.951764	CSK
1.89685	1.10299	1.86711	0.699552	1.95903	1.29572	2.04719	NaN	NaN	0.14274	1.83915	1.73942	1.51954	2.83107	1.4452	0.434028	1.83269	0.886745	1.14078	2.14861	NaN	2.59765	2.69733	NaN	NaN	-0.72261	-0.564905	0.27739	NaN	-0.16004	1.96827	2.23205	NaN	1.02786	NaN	1.53754	1.76256	NaN	NaN	0.963474	NaN	-0.112475	DAPK3
-0.652901	-0.710756	-0.0649175	-0.305788	-0.134477	-0.974262	-1.17462	-0.584241	0.236339	-0.99137	0.952334	-0.816037	-1.72261	-0.650635	-0.131313	-0.37707	-0.430509	NaN	-1.2969	-0.810966	NaN	0.0440444	-1.82623	2.30539	0.710173	0.679874	0.399445	0.404903	NaN	NaN	-1.58208	-1.68966	-0.498179	-1.03209	-0.541618	-0.891643	-1.51457	-0.244685	-0.599462	-0.547932	1.81762	0.651683	DDR1
NaN	4.79244	5.40364	6.53741	6.64386	6.12772	NaN	6.05459	6.44526	NaN	1.72378	6.19812	1.92296	6.64386	6.64386	NaN	6.64386	4.97792	6.64386	1.03139	5.60348	6.24281	5.47521	NaN	NaN	5.20965	5.23005	5.6158	NaN	NaN	6.64386	6.45078	6.64386	NaN	6.64386	6.64386	4.60514	4.88509	6.64386	NaN	3.71918	4.84489	DDR2
NaN	NaN	NaN	NaN	-0.254978	0.264236	NaN	NaN	-0.200913	-0.0831412	NaN	0.532067	-0.440264	-1.4344	-0.150401	-0.577767	NaN	0.626673	NaN	0.325386	NaN	0.111031	0.132248	2.14698	-0.682696	-0.011588	0.316146	0	-1.22095	-0.182786	0.301002	-0.28279	-0.805913	0.112366	-0.174621	-0.456009	-0.00433462	0.590722	-0.652901	-0.539519	4.2958	-0.249822	DYRK1A
-2.1016	-0.715486	-1.51046	-0.785875	0.333424	NaN	NaN	NaN	-2.30045	-1.68038	NaN	-2.59074	-1.67577	-2.07097	-1.58208	-3.26535	-1.62149	-1.70369	-3	-2.29336	NaN	-2.07704	-2.33643	NaN	-4.05889	-3.2109	NaN	-3.09542	-5.32193	NaN	-2.71786	-2.0529	-2.2109	NaN	-2.59074	-1.79586	-1.92139	-2.2863	-2.63487	-2.17137	-0.107803	-4.15843	EIF2AK1
-0.0954196	0.694212	-0.440264	-0.910502	-0.610433	-0.533242	-0.00723156	-0.112475	0.557778	-0.682696	-0.261881	-0.768568	-0.612638	0.0129261	0.0786098	-0.434403	-0.666576	-0.659723	0.0172092	0.0976109	0.22033	-0.00578236	0.863145	-1.24811	-3.1078	-1.49411	-1.25498	-1.05889	-2.26535	-0.971431	-0.00288824	0.552869	-1.13606	0.175045	-0.481968	0.794936	-0.610433	0.295135	-0.121863	-2.59074	NaN	-0.841663	EIF2AK2
-0.910502	-0.556393	-1.23108	-2.04692	-0.539519	-1.74178	-1.45403	-0.957356	-1.60823	-1.03209	-0.988504	-1.23786	-2.53952	-0.974262	-1.56064	-1.53116	-0.828793	-0.982791	-0.632629	-0.260152	-0.347399	-0.974262	-1.1976	-2.699	-3.92139	-1.94342	-2.1976	-1.92139	-2.5649	-2.00578	-0.577767	-1.1047	-1.18115	-1.2723	-1.02034	-1.26882	-1.54793	0.226508	-1.01159	-2.191	NaN	-1.45799	EIF2AK4
0.337997	-0.883635	-1.40354	0.108357	-1.26882	-0.24127	0.45628	-1.42663	-0.619271	0.41792	-0.894322	-1.17137	1.59503	0.319618	0.707525	-1.25498	-0.510457	-1.662	-1.3474	-0.390245	-1.58641	-0.477944	-0.997118	-2.0529	0.264236	-0.599462	-0.373327	-0.382701	1.34028	1.09559	0.0908535	-2.4344	3.00738	-0.610433	-0.33825	-0.680382	-3.17137	-0.115598	0.167358	0.214125	-1.00289	-0.529073	EGFR
-2.09542	-2.79586	-1.93788	-2.96578	-2.12029	-3.75633	-2.59074	-1.59074	-2.85726	-3.47393	-2.96578	-2.41889	-3.77596	-1.84684	-1.88364	-3.68038	-1.84166	-1.53533	-2.9885	-3.96578	-3.57347	-2.8365	-2.96578	-2.88897	-2.47393	-2.699	-2.85726	-2.68966	-2.93236	-2.72738	-2.9105	-2.87832	-2.35845	-3.23786	-3.03505	-2.63487	-3.52284	-3.42663	-2.59074	-2.662	0.285698	-2.38082	EPHA2
1.26484	1.94111	-2.04692	-3.59074	0.109695	NaN	2.07724	0.439357	-2.58208	-1.4344	2.61212	0.798258	2.08338	2.22033	1.36513	2.72683	1.93168	0.410341	1.28629	-0.588574	2.75103	-3.71786	1.38681	-0.926865	-1.11404	-1.95456	-1.38458	-1.4112	-3.02327	-2.14561	-2.40354	0.973795	2.04264	2.85878	1.38736	1.69911	-3.29336	-0.358454	1.64247	-0.0985055	NaN	-2.64386	EPHA3
1.90497	1.40871	2.75446	1.2552	-0.481968	2.42277	4.22219	2.02077	1.46415	1.5568	1.92979	3.13931	-1.76121	3.9241	2.40436	1.43135	2.13881	-0.295128	-1.09542	5.6744	2.08678	1.23634	-1.73697	-0.746616	NaN	-0.72738	-0.852042	-0.865122	-3.13289	NaN	1.48285	1.2558	3.86186	1.70973	1.85838	1.12895	3.00612	2.31238	4.97884	0.862352	NaN	-1.02327	EPHA4
4.63616	3.10199	4.03113	4.45832	4.79369	3.81557	5.61445	2.57265	2.0769	5.76678	4.19464	5.03826	3.87145	4.93716	5.6436	-0.648372	3.85679	4.30268	4.33407	4.63749	5.66965	1.19975	3.90342	-0.136062	0.701327	-0.202572	-0.411195	0.306845	NaN	NaN	2.49288	5.07951	4.9159	4.85125	2.25369	5.50668	-2.53952	0.54498	-1.35107	2.74846	-0.85726	-1.06794	EPHA7
-1.486	NaN	-3.26535	-0.886299	1.36737	NaN	-2.54793	-1.41504	-3.62593	-2.4344	NaN	-1.15521	-2.38082	NaN	-2.18443	-2.92139	-2.89969	-1.8365	NaN	-4.32193	NaN	-0.720232	-2.9771	NaN	NaN	NaN	NaN	-3.47393	-4.44222	-2.72738	-0.862496	-2.36587	-2.54793	-2.20423	-2.34373	-2.35845	-2.04097	-2.4344	-1.13289	-3.36587	0.225275	NaN	EPHB1
0.701327	-2.53952	-2.14561	-2.89969	-2.61706	-3.1976	-2.35845	-2.191	-1.74178	-3.81604	-3.17137	-2.73696	-0.599462	-0.293359	-2.2109	-3.32193	-1.7084	-2.12658	0.0538064	-0.362158	-3.96578	-2.49818	-3.79586	-3.4112	-3.33643	-3.23786	-3.09542	-2.9771	-3.68038	-3.50635	-1.41889	-2.73696	-1.27928	-3.36587	-3.12029	0.0114957	-3.85726	-2.75633	-0.0424568	-2.81604	-0.316528	-3	EPHB2
2.15445	-2.2863	-0.541618	-2.11403	-2.77596	-2.53952	-0.0499049	1.81762	1.1635	-1.20423	NaN	-0.161653	1.06281	1.98805	0.375178	2.7615	-1.2723	-0.974262	0.187768	2.70022	-1.31833	3.18602	-1.27928	3.07724	3.7891	3.73952	3.59407	2.92941	NaN	NaN	1.23205	0.284514	2.46858	2.51929	2.75018	0.584	1.86275	0.920674	1.74114	1.60786	0.591679	3.69165	EPHB3
-0.724993	-0.0877334	0.0538064	0.108357	-0.0513992	0.128293	-1.77596	-1.13289	-1.09234	-0.291592	-1.73697	0.0607391	-1.34008	-0.552156	-0.50226	0.145351	-1.22432	-0.0144996	-2.68966	-3.4112	-1.09851	-0.293359	-2.13924	-0.650635	0.27858	-0.224317	-0.655172	-0.325539	0.0593554	0.154454	-0.0291463	-0.746616	-1.12973	-0.92139	-1.2969	-1.57347	-0.107803	-1.0619	0.163499	-2.63487	0.284514	-0.436354	EPHB4
0.781569	0.436162	0.796598	0.995665	1.32539	1.09221	0.722466	0.508936	0.297485	1.19849	0.323082	0.757877	1.16672	0.711054	0.446786	1.36345	0.41792	0.985501	0.235114	0.932061	0.62854	0.768078	0.340277	-0.275786	-0.800877	-0.121863	-0.592919	-0.514573	-0.766112	-0.0588937	0.49774	0.411426	0.941106	0.778209	0.521051	0.345964	1.35163	0.726831	0.534062	0.618239	0.0799754	-0.401635	PTK2
0.130931	0.10165	-1.67116	-0.878321	-0.749038	-2.48197	-0.0862011	-0.514573	0.768925	-1.83136	-0.773492	-1.24811	-1.63039	-0.351074	0.100305	-1.56918	-0.962969	-2.1976	-0.153607	-1.53952	-1.38836	0.236339	0.051024	-1.73697	-0.104697	-1.0145	-1.17137	-0.0892673	-1.13606	-0.307573	0.62293	0.454176	-0.442222	-1.22432	-1.17788	0.295135	-1.67577	-0.680382	-1.20756	-1.16165	-1.07097	0.120352	PTK2B
1.17185	0.792439	0.948601	1.68032	0.547943	1.61164	1.43829	0.80488	1.19535	1.81311	1.38515	0.910733	3.11303	1.48285	0.818851	1.80075	0.91533	0.899949	0.129613	1.89414	1.23266	1.63599	0.24732	-1.15843	-0.522841	-1.17788	-0.878321	-0.486004	-1.72261	-1.20423	1.18078	0.935837	1.39616	1.41143	0.937344	0.849599	1.21971	1.08814	1.4631	1.09491	-0.268817	-0.291592	FER
3.82518	2.8335	0.842376	2.12068	2.61659	0.828632	3.36821	2.93678	3.32409	1.18777	2.87676	0.860764	0.619178	3.47755	3.37212	2.68684	2.79015	-0.140825	3.46911	3.32423	2.36177	3.10702	3.70675	0.499782	1.09491	0.481299	0.839153	1.36233	-0.0484122	2.19692	3.52907	4.21917	3.41197	2.59192	2.44943	3.74136	3.06108	2.45628	2.0229	2.55533	NaN	1.26724	FES
3.36541	3.77999	4.41359	2.71611	2.82395	3.81762	4.30954	4.22327	3.67976	1.92752	4.03166	3.663	3.04159	4.17576	3.81003	4.03192	5.21195	3.48826	2.99964	4.73221	3.80395	3.33842	3.48543	-1.49005	0.186501	NaN	-0.430509	-0.109359	NaN	-1.0862	3.07313	3.4167	5.13582	4.2021	4.11985	3.71381	3.68807	5.06199	4.06082	4.73877	NaN	-0.311148	FGFR1
-1.37707	-1.44222	-3.07097	-2.88897	-2.08927	-4.64386	-0.444184	-1.34373	-0.8135	-5.01159	-1.64837	-3	-1.87832	-2.86775	-2.60823	-1.88897	-1.81604	-3.26535	-4.41119	-1.75146	-3.13289	-1.61706	-2.68038	1.42761	0.713696	1.40381	0.906121	0.668119	1.41197	1.71414	-2.191	-2.29336	0.100305	-3.15843	-0.0679388	-3.32193	-1.85204	0.21661	-3.35107	0.175045	-0.915936	1.29807	FRK
0.956057	1.04754	0.305679	1.47819	1.20976	1.46048	1.22033	0.00144204	0.557778	1.27441	0.0299829	0.509949	-0.291592	0.769772	1.21847	0.27262	0.618239	0.953079	0.830255	0.494672	1.49108	0.651683	1.20914	0.10165	-0.152003	-0.07552	-0.15682	0.121679	-0.569179	-0.415038	0.77484	1.23143	0.468844	1.30393	0.448901	0.501821	-0.231075	-0.756331	-0.174621	0.280956	-1.23786	-0.139236	FYN
-1.4112	-1.01159	-0.244685	-0.597278	-0.459973	-0.336428	-0.865122	-1.25842	-1.22095	-0.710756	-0.935117	-1.12658	-1.56064	-0.788365	-0.588574	-1.37333	-1.06794	-0.469929	-1.1488	-0.988504	-1.08314	-0.72977	-0.430509	-2.59074	-2.88897	-2.13924	-1.97143	-2.02915	-2.1976	-2.2863	-0.926865	-0.713119	-1.58208	-0.713119	-1.74178	-1.09851	-0.486004	-0.539519	-0.246395	-1.28279	NaN	-1.23786	PIKFYVE
-0.537424	-0.0394883	-1.17137	-0.643856	-0.500218	-0.84944	0.128293	-0.277534	0.447844	-0.96016	-0.227692	-1.53116	-0.724993	-0.454032	-0.21424	-0.112475	-0.0588937	-0.304006	-0.120294	0.0551957	-0.584241	-0.0174171	0.0551957	-2.24468	0.10165	-0.664288	-0.0513992	-0.340075	-2.46594	-0.632629	0.186501	-0.39973	0.10165	0.200379	-0.103147	0.0299829	-0.312939	0.00575919	-0.272297	-0.456009	0.67717	0.24245	GAK
0.995665	0.691534	-0.0203405	0.138814	0.403813	0.333424	0.738984	0.309176	0.121679	0.246104	0.611645	0	0.0799754	0.735522	0.320773	0.611645	0.468844	0.244887	0.329985	0.965692	0.441483	0.692427	0.175045	-0.268817	-0.229382	-0.24127	-0.150401	-0.182786	-1.05589	-0.818579	0.469886	0.328837	0.728574	0.518031	0.333424	0.362891	0.391768	1.41305	0.582074	0.267835	-0.161653	-0.0724828	GSK3A
0.00288247	-0.713119	-0.597278	-0.0380064	-0.321928	-0.403542	-0.33825	-0.671163	-1.18771	-0.375197	-0.673463	-0.823677	-0.0306193	0.0786098	-0.16004	-0.334607	-0.316528	-0.442222	-1.37333	-0.486004	-0.886299	-0.450084	-0.652901	-0.662004	-0.753896	-0.92139	-0.590745	-0.907793	-1.1943	-1.01159	-1.17137	-0.469929	-0.106249	-0.790859	-0.732165	-0.646112	-0.177882	0.314986	-0.926865	-0.841663	-0.0469211	-0.865122	GSK3B
-1.42275	-1.486	1.20914	0.261832	2.64478	1.8512	-2.37333	-3.12029	-1.1943	2.7536	NaN	-0.473931	-2.9105	-1.70369	-2.71786	-0.265345	-3.02327	0.155749	-4.13289	-4.29336	-2.71786	-0.539519	-3.81604	-0.60384	0.339137	1.04754	0.983313	0.815575	-2.9771	-2.76611	-1.74178	-1.74178	-2.36587	-3.50635	-1.02327	-2.95456	-1.46993	-2.76611	-2.95456	-3.52284	-0.880976	0.641546	IGF1R
-1.05289	-0.778432	-0.717857	-1.04394	0.27023	-1.77596	-0.657445	-0.409278	-1.51046	0.352758	0.104337	-1.93788	-2.17137	-1.21759	-0.550043	1.87421	0.489543	-0.45799	0.260628	-0.586406	0.308011	-1.81604	0.289244	NaN	-2.25842	-2.37333	NaN	-1.82113	NaN	-2.75633	-0.997118	-0.788365	NaN	-0.771027	-1.18771	-0.741783	-0.139236	0.0100636	0.312665	-0.894322	1.90727	-2.67116	IKBKB
4.12449	2.6234	0.703101	1.24793	0.989866	-0.803393	1.42492	1.68706	1.6722	-0.630394	2.05242	0.157044	2.37434	3.24504	1.55925	2.75403	1.15445	-0.0846703	1.7866	2.07485	2.12598	2.57483	2.15316	2.07451	1.82375	1.23879	2.06005	2.35417	0.709291	1.27083	2.40572	2.12961	2.73747	2.09626	2.05346	1.75489	1.94673	1.61871	1.99892	1.89763	-0.027675	1.86908	ILK
2.57701	2.3989	1.76723	1.33686	3.1819	3.18935	2.71918	0.777367	1.78199	2.09795	-0.0306193	1.19849	2.41007	2.26363	1.74803	1.68975	2.20132	2.65375	2.39397	1.62199	0.27858	1.74889	2.47353	0.794104	2.18206	2.33714	2.07313	2.39397	-0.110916	1.22528	1.83026	4.17967	2.16832	0.215368	1.63506	2.26304	-0.486004	2.01721	0.505891	1.41143	-2.00578	2.24914	INSR
1.51046	1.334	0.420078	0.0071955	0.603122	0.491597	0.655352	1.09559	1.17824	0.341417	1.04824	-0.137648	0.533065	1.19282	0.509949	0.688852	0.547943	0.126973	1.47353	1.35502	0.995665	1.09221	0.543001	0.0962619	0.0538064	-0.0846703	0.217851	0.635058	-0.351074	0.146655	1.34256	0.823749	1.16928	1.08338	1.14274	1.42331	0.718088	1.44361	1.04404	0.782409	-0.00288824	0.301002	IRAK4
0.506907	1.72072	0.67717	1.53953	1.19661	2.50487	-0.129734	0.128293	0.945608	0.529071	1.1137	1.06557	2.639	-0.413115	0.372952	1.65352	-0.00433462	1.38515	1.55238	2.57434	1.69332	1.58928	1.11636	0.773996	0.870266	-0.0800879	0.201634	0.375178	0.97966	1.40545	1.81065	1.00432	2.74287	1.25338	1.9953	1.16928	1.97563	2.67469	2.58111	2.2397	1.12961	1.33857	JAK1
3.63239	3.59705	1.89647	2.38543	2.64363	2.59884	3.89123	3.04299	2.1447	2.57192	3.13488	1.85719	2.15316	3.54275	3.33928	2.88791	3.81394	2.3749	2.91552	3.28614	2.67084	2.59072	3.42062	1.34767	0.961253	0.834307	0.88049	1.01792	1.87931	1.63459	1.77146	2.72356	4.16438	2.91896	3.09879	3.2279	1.68392	1.70708	1.2762	3.23603	-0.935117	0.466758	PRKACA
3.77526	3.81906	1.32941	1.90612	1.90612	1.58688	2.79514	2.48001	2.22095	2.20257	2.71458	1.91877	0.821302	3.41359	1.61965	1.64893	2.81946	1.93621	3.23097	2.85539	1.98878	1.42707	0.908429	2.09929	0.85997	2.01507	1.96864	1.08882	0.833497	0.630405	1.63506	1.65535	4.20203	2.09828	2.57749	2.89317	-1.57777	0.583038	0.0328062	1.7137	-1.49411	1.31325	PRKACB
-0.237864	-0.395929	-0.293359	-0.242977	0.0271541	-0.275786	-0.452057	0.133564	-0.510457	-0.506353	-0.597278	-0.426625	-0.298673	-0.1976	-0.33825	-0.467932	-0.39973	0.0949116	-0.541618	-0.37707	-0.195946	-0.232769	-0.446148	0.651683	-0.24127	0.0745054	-0.112475	-0.00433462	-1.52699	-0.818579	-0.739372	-0.373327	-0.481968	-0.274041	-0.323733	-0.520769	-0.205896	0.0271541	-0.508403	-0.610433	0.296311	-0.131313	CSNK1A1
-0.0664274	-0.150401	-0.251539	-1.31115	-0.448115	-0.977099	NaN	NaN	-1.03801	-1.191	NaN	-1.33643	-3.87832	NaN	-0.968605	-1.17137	-1.68501	-0.880976	-2.04097	-0.957356	-0.60384	-1.16488	-0.902389	0.365133	-1.41504	-0.291592	-0.873027	-0.504305	-1.72261	-2.4112	-1.63039	-0.907793	-1.32916	-0.597278	-1.98279	-0.803393	-0.790859	-0.320126	-1.2109	-1.40354	-0.72977	-2.07704	CSNK1D
-1.31473	-0.529073	0.400538	-1.41889	0.158337	0.112366	-0.891643	-0.199255	-1.60384	0.0551957	NaN	-1.09234	-0.985645	-0.415038	-0.463947	-0.341903	-1.5187	2.15995	-2.73696	-0.126581	NaN	-2.08927	-0.467932	NaN	NaN	NaN	NaN	-3.79586	-4.79586	NaN	NaN	-1.02915	NaN	-1.70369	-1.8365	-0.0709665	-1.31833	-1.35476	NaN	-2.30757	0.209141	NaN	CSNK1E
-0.504305	-0.375197	0.157044	-0.16004	-0.637109	-1.23108	-0.965784	-0.657445	-0.562772	-1.34008	-1.2723	-1.32193	-1.46196	-1.00868	-0.671163	-1.3696	-1.56064	-0.181149	-0.77596	-1.4112	-1.03209	-0.547932	-0.788365	1.15186	0.305679	0.260628	0.176323	0.0786098	-0.237864	-1.07097	-0.573467	-0.483985	-0.360305	-1.0262	-0.330973	-0.652901	-0.977099	-1.14242	-1.63935	-1.1976	-0.0454315	0.119024	CSNK1G1
-0.0159575	-0.405451	0.339137	NaN	-1.09851	-0.323733	-1.07704	-0.179515	-1.03505	-1.27579	-0.621489	-0.115598	-0.07552	-0.698998	-0.988504	-1.1976	-1.46594	0.212881	-1.0145	-0.0679388	-0.833927	-0.37146	-0.401635	1.60786	-0.275786	0.0989585	0.309176	0.112366	-0.28279	-1.1456	-1.00868	-0.45799	-0.746616	-0.717857	-0.378944	-0.483985	0.172487	-0.413115	-0.957356	-0.356605	NaN	0.0908535	CSNK1G3
1.32596	0.745883	1.31788	3.06712	1.36065	1.64386	2.31701	0	1.68885	3.27098	1.25822	0.410341	0.465713	2.22064	2.27769	1.42975	1.81721	0.905351	0.799087	1.28511	1.20976	1.54251	1.79618	-1.11092	0.970117	1.22033	1.69198	1.97085	-2.04692	-1.42275	1.65306	1.50233	1.30393	1.28096	0.62293	2.24519	-1.09851	-0.184425	0.379621	0.640621	-0.281036	2.04194	CAMK2D
-0.0969617	-1.51457	-1.03209	-0.0785636	-0.708396	-0.96016	-0.473931	-1.08927	-0.289827	-0.403542	-0.336428	-1.60384	-0.336428	0.611645	-0.833927	-0.514573	0.130931	-0.816037	-1.85726	0.469886	-1.12973	-0.448115	-0.977099	-4.05889	-1.88897	-2.23108	-0.886299	-1.2723	-3.39593	-3.01159	-0.659723	-1.18771	-0.106249	-0.862496	-1.34373	-0.632629	-2.00578	-2.25842	-1.05289	-1.29336	-0.564905	-1.20423	CAMK2G
-1.44615	-1.1943	-1.01159	2.26183	-0.249822	-0.153607	-2.82623	-2.12658	0.489543	0.112366	-1.01159	0.879706	-0.798366	-2.81604	-1.62593	2.82944	-1.56064	0.041243	-1.71786	NaN	NaN	-0.422752	NaN	NaN	-1.47794	-3.59074	-1.68966	-1.9771	NaN	NaN	-0.516636	-1.18115	0.818851	-0.58208	-2.14561	-2.64386	-0.96016	-0.694321	2.65992	-0.657445	0.793272	-0.982791	CAMK4
6.60116	5.68322	4.6726	5.18106	5.74892	3.27977	6.31468	5.11836	5.39204	5.03153	3.56426	5.17951	4.613	6.64386	5.50392	6.23111	5.49585	4.81859	3.67005	0.991318	4.91514	5.77758	2.5799	3.69075	5.02777	4.38867	4.61818	4.6457	2.87971	3.02272	6.64386	6.1359	5.50554	6.1426	5.41082	5.31908	4.10944	4.27969	2.56389	5.52017	3.55557	3.419	PRKG1
1.49416	2.25127	-2.07704	-0.492079	-0.852042	-1.13289	-1.32554	0.341417	-1.53116	-1.72261	0.353888	-1.07097	-1.20423	-0.703689	2.46258	-1.9105	-1.15843	-0.946194	-0.168123	-0.92139	-1.27928	0.464668	0.866314	-0.432455	-0.120294	0.169925	-1.13924	-0.77596	-1.1047	-0.132894	1.21163	-0.272297	1.15186	-0.997118	1.16286	-0.761213	0.582074	2.65283	0.980391	0.903038	-0.426625	-1.67116	CAMKK2
1.55041	-0.50226	-1.12658	-1.02034	-1.25498	-0.397828	-1.04394	-2.57347	-1.42663	-0.793357	-3.14561	-1.46196	-1.13289	0.288063	-1.58208	-2.0529	0.486457	0.27262	-0.8135	-4.38082	-3.73696	-0.706041	-1.52699	-1.78587	-1.03505	-0.915936	-0.717857	-0.652901	-1.04394	-0.508403	-1.46993	-0.45799	-1.87303	-3.02327	-1.93788	-0.865122	0.0621217	-1.02327	0.604071	-3.14561	-1.73697	-1	PRKCA
2.46336	-0.463947	-0.263612	0.0271541	-0.800877	-2.77596	0.164786	-0.229382	0.990592	-1.3474	-1.38458	0.0356239	0.653519	1.94035	0.573375	3.4268	-0.107803	-1.70369	0.874994	-1.74662	NaN	1.26784	0.934328	-1.05889	-1.1016	-1.46196	-0.800877	-0.212568	-0.442222	0.0745054	1.04404	1.78325	-1.71786	-0.164884	-1.32554	0.299831	4.58075	3.76405	2.58544	-2.08314	NaN	-0.552156	PRKCB
-0.380822	0.516015	0.623867	0.896078	0.301002	0.882839	0.49774	0.935837	0.0114957	1.19724	0.656268	0.14274	-0.052895	1.5656	1.39287	2.34682	-0.481968	1.44414	-0.0424568	0.543991	1.07382	1.30743	0.015783	-1.63935	-2.0529	-2.07704	-1.191	-2.36587	-1.32554	NaN	1.52306	0.305679	0.743299	1.27322	0.511974	0.56267	0.255803	1.0229	0.731183	1.22713	2.12367	-1.3696	PRKD1
0.920674	1.65855	0.757023	1.01578	1.96162	1.64339	1.73639	1.06005	1.85679	1.55974	1.77779	0.0229004	-0.164884	1.44148	1.92258	1.87303	1.38681	1.81681	1.58928	1.9501	1.76596	1.93319	1.45628	0.507922	0.14274	-0.274041	0.178874	-0.500218	-2.51457	-0.436354	1.65627	1.3724	1.66266	1.66857	0.488515	1.89142	0.201634	0.682573	1.90149	1.24123	2.62737	0.164786	PRKD2
-1.79086	-0.875672	-1.08927	-0.682696	-0.210897	-0.481968	-0.274041	-0.935117	-0.907793	-0.131313	-0.415038	-1.18115	-1.34373	-0.595097	0.22404	-0.110916	-0.302226	-0.630394	-0.659723	0.298658	-0.251539	-0.349235	-0.793357	NaN	-1.79586	-1.02034	-1.37707	-2.1016	-2.48197	-1.22769	-0.234465	-0.28279	-0.0923401	-0.215915	-1.02915	-0.977099	-0.0335695	-0.910502	0.689746	-0.943416	1.18777	-1.86775	PRKD3
0.810649	-0.24127	-1.1047	-0.510457	-1.04692	-3.14561	-0.440264	-0.481968	0.914564	-1.191	0.671746	-0.768568	-1.85726	-0.915936	-0.325539	-0.746616	-1.02915	-3.14561	0.0976109	-1.76611	-0.545824	0.564622	0.107018	2.72378	1.26963	1.61495	0.828632	1.83066	-0.771027	-0.456009	0.42975	-0.153607	-0.291592	-0.880976	0.111031	-0.454032	0.988412	0.374066	-0.32916	-0.739372	-1.82113	1.70531	PRKCD
0.93885	0.530071	1.22774	0.575312	0.0894982	0.535058	1.43082	NaN	-0.461958	1.24306	0.599318	0.885965	1.68751	NaN	0.589764	1.49262	0.552869	NaN	-0.590745	2.3274	NaN	0.54893	NaN	NaN	-0.343733	NaN	-0.168123	-0.456009	-0.397828	NaN	0.382944	0.412511	NaN	0.390668	1.06902	1.18967	1.04124	1.39232	1.03844	NaN	NaN	-0.473931	PRKCE
2.84097	2.28333	2.81188	3.081	3.48039	3.26604	2.67942	2.93904	2.80054	2.2163	3.54856	2.54152	3.63204	3.14877	1.54696	1.91495	2.61988	3.20852	2.9241	3.86641	3.67514	2.91227	2.27471	-3.699	-4.05889	-4.38082	-4.38082	-4.01159	-4.60823	-4.92139	2.6922	1.49569	4.15437	3.80941	2.68055	2.46598	2.21164	2.30422	2.03281	4.04954	NaN	-3.12029	PRKCQ
-2.11403	-1.81604	-2.4112	0.200379	1.52155	-2.38082	-1.86775	0.89375	0.269033	-1.78091	1.05728	-1.82623	1.65444	-1.62593	-1.60384	1.23695	-2.00578	-1.78587	-1.8625	-0.862496	0.859174	0.657183	-2.14561	-3.23786	-0.281036	-1.05589	0.0440444	-0.181149	-2.04692	-2.00578	0.949348	-1.85726	-1.8625	0.999278	0.886745	-1.82113	0.386259	0.219091	2.48207	0.521051	0.178874	0.364012	RPS6KA1
0.0827026	-0.0513992	-1.55639	-0.894322	-0.316528	-0.701342	0.375178	-0.272297	0.24245	0.154454	0.115033	-0.798366	-0.771027	0.15056	-0.176251	0.226508	0.27262	-1.57777	0.219091	0.192825	-0.187707	-0.0709665	-0.272297	-2.86775	-0.756331	-1.60823	-0.951764	-0.826233	-2.5649	-2.191	0.0214797	-0.380822	0.255803	-0.0846703	-0.161653	0.172487	-0.152003	-0.26708	-0.296899	-0.428566	-0.790859	-0.736965	RPS6KA3
-0.619271	-0.364013	-1.30401	-1.21759	-0.805913	-1.18771	-1.62593	-0.545824	-0.547932	-2.23786	-0.345565	-1.25498	-1.81097	-0.965784	-1.42663	-0.571322	-1.3696	0.496718	-1.26188	-0.862496	-0.0320937	-0.362158	-0.409278	-3.92139	-1.34008	-3.26535	-1.08314	-1.80591	-3.94342	-3.29336	-0.260152	-1.23786	-0.910502	0.015783	-0.771027	-0.347399	0.24245	0.652601	-0.327348	-0.608232	0.603122	-0.62371	RPS6KA4
-1.61706	-0.202572	-2.17788	-1.53533	-2	-0.905088	-0.880976	-2.21759	-1.42275	0.0799754	-4.13289	-0.109359	0.857583	-1.0862	-0.537424	-2.84684	-1.97143	-2.9885	-1.78587	-3.1078	-3.44222	-2.50635	-2.53116	-5.2109	-2.04692	-1.67116	-1.49818	-1.3474	-4.18442	-4.47393	-2.12029	-1.71312	0.271426	-2.4344	-2.08927	-0.537424	-1.87303	1.68706	-1.24469	-2.6529	4.82604	-0.75877	RPS6KA5
-1.47794	-1.60823	-1.47393	-1.58208	-1.02034	-0.979942	-0.940645	NaN	-1.53533	-1.47794	-0.926865	-1.55639	-1.53533	-1.54793	-1.17462	-1	-1.39214	-1.08927	-1.09542	-1.0862	-1.58641	-1.0145	-0.800877	-4.60823	-1.45799	-1.81604	-1.33643	-1.92686	-3.13289	-1.11404	-0.951764	-1.1456	-0.880976	-1.1047	-1.64837	-1.12973	-1.03801	-1.9105	-0.440264	-0.793357	NaN	-1.0499	RPS6KB1
1.9668	2.19251	2.07005	-0.182786	0.947853	-1.16488	2.26873	1.90381	2.72814	-0.0862011	2.45681	1.62387	-0.21927	1.82456	1.67536	3.75071	2.14535	-1.21759	1.10702	0.983313	3.2279	2.48156	1.0115	0.694212	0.846393	0.183963	-0.0985055	1.13554	-0.137648	0.830255	2.42169	2.41846	1.0745	3.19708	0.92524	1.51349	0.0690147	3.78293	0.557778	2.48568	-0.694321	1.46989	SYK
-3.96578	-3.662	-5.57347	-4.08314	-4.23786	-5.96578	-3.30757	-4.01159	-2.92139	-5.44222	-3.75633	-5.57347	-5.71786	-3.39593	-3.2109	-4.96578	-3.47393	-5.71786	-2.57347	-5.44222	-5.26535	-3.49005	-3.39593	-5.01159	-4.26535	-4.68038	-4.01159	-4.05889	-5.2109	-4.92139	-3.53952	-2.9105	-4.71786	-4.29336	-4.08314	-3.30757	-5.32193	-4.68038	-4.29336	-4.57347	-2.35107	-3.38082	LCK
-0.121863	-0.249822	-0.612638	-0.448115	0.134878	-1.02915	0.0356239	-0.751465	0.130931	-0.537424	-0.793357	-1.16812	-1.47393	-0.312939	-0.205896	0.654436	-0.590745	-1.14242	-1.1016	-0.859876	-2.07704	0.00575919	0.390668	-2.95456	-1.9885	-2.22432	-1.73697	-1.16812	-4.05889	-3.77596	0.226508	-0.1976	-0.715486	-1.27579	-1.11092	0.649845	-1.15521	-0.358454	-0.0335695	-1.41504	-1.27928	-1.16812	LIMK1
1.41846	0.710173	-0.258425	1.41088	1.41468	-1.21424	0.917623	1.84318	1.97453	1.74631	1.58496	0.109695	0.983313	0.269033	0.867896	1.05381	0.370722	-1.00868	1.48903	0.792439	1.42761	1.96421	1.04054	1.09085	0.945608	0.570463	0.786596	1.07929	0.584962	1.25761	2.31063	1.50792	0.328837	1.6526	1.75061	0.658097	1.84278	1.48285	1.14339	1.60739	0.0243196	0.404903	LYN
-1.22769	-0.84944	-0.761213	-1.11716	-0.590745	-1.82113	-1.55639	-0.671163	-1.05889	-2	-1.21759	-1.50635	-2.80591	-0.0923401	-1.662	-2.72738	-1.97143	-0.356605	-1.84684	-2.2109	-2.04692	-1.36216	-1.1976	0.613532	-1.32193	-0.703689	-0.316528	-0.531156	-1.074	0.440421	-0.988504	-0.668868	-1.50635	-2.62593	-1.35476	-1.39593	-1.05889	-1.53116	-1.486	-2.40354	NaN	-0.236164	MAP3K11
0.0143553	0.232661	-0.384584	-0.16004	-0.586406	-0.152003	-0.0203405	0.145351	-0.321928	0	-0.274041	-0.395929	0.507922	0.614474	-0.114035	-0.131313	-0.475936	-0.610433	0.125651	0.515006	0.194087	0.395063	-0.0203405	-1.32193	-1.22769	-1.30045	-0.92139	-1.38458	-1.04097	-0.606035	0.24732	0.172487	0.733788	0.111031	-0.543719	0.442545	0.178874	0.178874	0.773996	-0.110916	1.30159	-0.110916	MAP3K2
1.21226	1.2345	-0.248108	-0.172994	0.434028	0.786596	0.80488	1.03562	0.988412	-0.131313	1.0036	0.324234	0.705757	0.889863	0.24732	1.10366	1.41413	1.13422	0.950842	1.59694	NaN	1.21785	1.1137	-0.85726	-1.95456	-1.53533	-0.994241	-0.275786	-1.81097	-0.14401	1.426	0.323082	1.41846	1.48543	1.20852	1.00576	0.137504	1.63831	1.1447	0.447844	NaN	-0.309359	MAP3K3
-0.229382	1.0545	NaN	0.659925	0.222805	0.729444	0.382944	0.24732	0.232661	0.00575919	1.6397	0.42975	2.03351	0.280956	0.97159	0.402722	-0.00868222	0.40163	0.475085	1.20976	-0.234465	0.916859	0.676267	-3.14561	-1.26188	-0.749038	-0.8135	-0.488026	-2.11403	-2.50635	1.26243	0.64247	-0.209228	1.27858	0.97966	0.492622	0.225275	1.60455	NaN	0.711935	NaN	-0.946194	MAP3K4
-2.9885	-1.16812	-1.82113	-2.20423	-2.01159	-0.72977	-1.074	NaN	-0.508403	NaN	-1.03801	-1.81097	-3.73696	NaN	-0.202572	-3.2109	-3.08314	NaN	-1.1456	-2.9885	-3.17137	-1.35107	-0.818579	-5.32193	-2.50635	-2.68966	NaN	NaN	-3.08314	NaN	-0.664288	-0.222633	-3.12029	-3.87832	1.09896	-0.318326	-1.53116	-2.11403	NaN	-2.75633	NaN	-2.13924	MAP4K1
-1.1456	-1.04097	0.102994	-0.875672	-0.288065	-0.45799	-0.867752	0.10165	-1.15521	-0.773492	-0.558517	0.102994	-0.680382	-0.905088	-0.424688	-0.564905	-1.8365	0.643394	-0.897006	-0.584241	-0.463947	-0.821126	-0.878321	-3.30757	-1.0862	0.515006	-1.26188	-0.852042	-2.2863	-1.64837	-1.09542	-0.706041	-0.805913	-0.543719	-0.628162	-0.685014	-0.153607	-0.330973	-0.176251	-1.09234	0.279768	-0.0350469	MAP4K3
-0.652901	-0.91866	-0.599462	-1.02327	0.145351	-1.09234	-1.4344	-0.351074	-1.40736	-1.35107	-1.486	-1.05289	-2.04692	-0.691989	-0.732165	-0.375197	-1.66658	-0.664288	-0.39973	-1.52699	-1.37707	-0.91866	-0.76366	-2.4112	-3.04692	-1.9885	-1.34373	-1.49005	-1.50226	-1	-0.962969	-0.599462	-0.821126	-1.16488	-1.25154	-0.541618	-1.22095	-0.564905	-0.204233	-1.01742	1.98222	-1.33643	MAP4K4
0.0593554	0.515006	0.422233	0.293959	0.42975	0.0214797	0.21661	-0.109359	-0.753896	-0.0262051	-0.657445	-0.512514	-0.349235	0.916859	1.05728	0.929034	-0.0985055	0.347099	-0.244685	0.0758749	-0.734563	-0.0350469	-0.680382	-0.808437	-1.28983	-0.788365	-1.23108	-0.405451	-1.27579	-0.646112	-0.131313	0.189034	0.189034	-0.875672	-1.03801	0.0949116	0.0440444	0.0384361	0.827819	-0.571322	1.61542	-0.411195	MAP4K5
-0.486004	-1.26882	-0.736965	-1.59946	-0.92139	-0.486004	-0.946194	0.00432164	-0.300448	-1	-0.118727	-0.103147	-1.31115	-1.24811	-0.691989	-0.717857	-1.43831	0.493647	-0.756331	-0.246395	0.314986	-0.628162	-0.612638	0.798258	-0.229382	0.24245	-2.08927	-0.15682	-2.8365	-1.18115	-1.05889	-0.915936	-1.40354	0.427606	-0.434403	-0.494109	-0.0816138	-0.246395	-0.28279	-0.62371	-0.646112	-0.254978	MARK2
-0.891643	-0.84944	-0.187707	-0.639355	-0.685014	-1.1943	-1.9885	-1.32554	-0.99137	-0.915936	-1.74178	-1.11404	-1.26534	-0.488026	-0.751465	-1.07097	-1.56064	-0.360305	-0.985645	-2	-1.54372	-0.349235	-1.08314	1.67446	-0.461958	-0.388355	0.75873	0.883621	-0.932361	0.314986	-1.09542	-1.02915	-1.9105	-1.0262	-0.805913	-1.074	-1.00578	-0.637109	-1.05889	-2.30757	-0.463947	-0.164884	MARK3
3.77758	4.00854	1.93998	2.39067	2.25248	1.70088	3.72803	0.712816	2.77526	2.24853	NaN	1.90381	0.799087	2.47534	4.69805	3.2988	2.16157	2.15316	3.84268	1.06212	2.49057	2.22281	4.11145	1.55925	1.1884	1.02219	1.28629	1.58111	1.87106	1.77989	2.4547	4.19156	2.88284	3.00072	0.982583	3.17887	1.88518	2.59574	2.95531	1.39232	-0.382701	1.29807	MERTK
-3.09542	-3	-3.13289	-3.62593	-2.93236	-3.699	-3.38082	-3.05889	-2.68966	-4.44222	-4.79586	-3.92139	-4.8365	-2.68038	-2.94342	-4.08314	-3.4112	-3.29336	-4.50635	-4.68038	NaN	-3.57347	-3.77596	-2.04097	-2.52284	-2.1976	-3.1078	-1.87303	-1.97143	-1.27579	-3.9885	-3.57347	-3.09542	-4.05889	-2.85726	-3.12029	-4.18442	-3.87832	-3	-3.25154	-0.263612	-1.9885	MET
2.43403	1.71194	-0.0394883	0.187768	1.34823	1.53655	-0.00723156	NaN	0.614474	-0.0291463	2.35896	1.98768	0.87578	0.916859	0.595504	1.20477	-0.940645	1.57918	0.240009	2.00648	NaN	0.728574	1.21226	1.53456	0.391768	2.46702	1.74114	0.816395	-1.03505	NaN	0.716332	0.405992	1.2461	1.69911	2.2082	1.37907	0.0342158	1.50944	NaN	0.480265	NaN	1.53207	MINK1
1.22774	0.861558	0.504875	0.841571	0.935082	0.66175	0.999278	0.685267	0.77905	0.691534	0.665393	0.715454	0.738119	1.23511	0.703101	1.27083	0.733788	0.460481	0.558757	1.22836	-0.169745	0.481299	0.54201	0.504875	0.183963	0.14274	0.324234	0.413594	-0.129734	-0.121863	1.06074	0.794936	0.913033	0.113701	0.990592	0.884403	0.590722	-0.0892673	0.895303	-0.200913	-0.614845	0.225275	MAPK1
2.45654	2.41115	1.09828	1.3724	1.8801	1.11103	2.16318	2.69287	2.44652	1.16221	2.86493	0.941106	2.77104	2.27947	2.26213	2.16639	1.39945	0.24732	1.53705	3.13504	2.41115	2.3471	2.53555	1.34993	1.49057	0.986229	0.882056	1.73769	0.169925	0.263034	2.40108	2.00827	2.50843	2.60383	3.03369	2.53406	3.0018	2.38764	3.55557	2.38736	-0.554273	1.2135	MAPK3
-1.35476	-0.62371	-1.9771	-1.21424	-1.49411	-0.382701	-1.77596	-1.8365	-1.99424	-1.61706	-1.69432	-1.56491	-2.32193	-1.38458	-1.08314	-1.60384	-1.43051	-1.31473	-1.62149	-2.11403	-2.13924	-1.83136	-1.34373	-4.26535	-2.21759	-2.9885	-2.02327	-2.23108	-3.89969	-3.33643	-1.40354	-1.42275	-0.96016	-1.96578	-1.94898	-1.62149	-1.699	-1.13924	-1.49005	-2.31473	-0.268817	-1.74178	MAPK8
1.3488	1.42008	0.149259	0.543991	-0.401635	0.54893	1.30743	0.659925	0.843984	0.374066	0.909197	0.240009	1.36345	1.27202	0.857583	0.718964	0.958286	0.343692	0.561693	1.43936	0.597412	0.898402	0.730314	-0.0014434	0.471968	0.112366	0.678973	0.638769	0.0342158	0.207893	1.30334	0.894527	1.60455	0.644318	0.999278	1.17568	0.366252	1.123	1.34653	1.0827	-0.00288824	0.751892	MAPK9
5.96475	5.50551	4.40973	5.71606	3.92286	NaN	5.9511	6.55196	5.99213	4.83764	NaN	3.96901	NaN	5.8714	5.26772	NaN	5.56273	4.70371	6.64386	NaN	2.58183	5.45055	6.13227	3.79919	4.07142	3.0229	3.64466	NaN	NaN	1.18777	5.31987	4.27075	6.64386	1.05797	6.64386	5.57948	6.64386	NaN	6.62119	6.64386	NaN	3.02627	MAPK10
0.959028	0.8024	0.407081	0.534062	0.191563	0.0690147	0.648925	0.221568	0.168642	0.625738	0.121679	0.269033	-0.171368	0.421156	0.678973	0.313826	0.909197	-0.0634091	0.500802	0.426533	-0.207561	0.546956	0.718964	-1.11092	-0.281036	-0.828793	-0.533242	-0.309359	-2.14561	-1.33279	0.21661	0.631337	0.853597	0.00288247	0.250962	0.594549	0.00432164	0.465713	-0.117161	0.121679	-0.265345	-0.295128	MAPK14
2.69844	1.39616	-0.352916	2.89627	0.917623	1.07929	0.423309	0.493647	0.649845	2.32049	1.23879	0.93885	0.967169	2.39479	0.953824	1.34936	1.38571	0.665393	1.37518	1.67175	0.358396	1.04124	0.85599	-0.125006	-0.994241	-0.625934	0.0172092	0.14274	-1.56918	-0.473931	1.12829	0.612589	1.66948	0.794104	0.864731	0.969381	0.69332	0.962734	-0.0499049	0.533065	2.49748	-0.60384	ZAK
0.453122	0.0356239	0.136191	-0.0218043	1.24062	0.356144	-0.128156	-0.272297	-0.0424568	0.167358	-0.28279	1.58737	-0.92139	-0.00868222	-0.169745	0.0243196	-0.516636	0.0813396	-0.179515	0.0356239	-0.682696	0.324234	-0.0908029	-0.979942	-1.03801	-0.846843	-0.409278	-0.506353	0.238787	0.427606	0.0908535	0.204141	0.015783	-0.446148	-0.33825	-0.0513992	-0.248108	-0.163268	-1.1488	-0.703689	-0.114035	-0.422752	MAP2K1
0.644318	0.517024	-0.382701	-0.0469211	-0.0709665	-0.358454	0.0949116	-0.179515	0.173767	-0.321928	0.0976109	-0.413115	0.298658	0.288063	-0.0679388	0.167358	-0.0543923	-0.114035	0.140124	0.496718	0.0962619	0.379621	0.324234	-0.459973	-0.432455	-0.646112	0.175045	-0.0424568	-0.62371	-0.246395	0.189034	0.0313951	-0.0709665	0.182692	0.225275	0.259423	0.00575919	0.0799754	0.596458	-0.415038	-0.0394883	-0.0101344	MAP2K2
0.771463	-0.352916	-1.93236	0.311503	-0.254978	-1.54793	-1.84684	NaN	-0.78339	-0.883635	-1.31473	-1.40354	1.20539	-0.761213	-0.0892673	0.109695	-1.2109	NaN	-0.403542	-0.859876	-2.23108	0.397255	-0.265345	-1.30401	-0.926865	-0.498179	-0.120294	0.390668	-0.867752	-0.147202	0.649845	0.635058	0.0398403	-1.77103	-0.0101344	-0.541618	-0.788365	NaN	-1.24811	-1.30045	NaN	0.41684	MAP2K3
0.426533	1.10098	-0.436354	0.24732	0.585924	0.676267	0.524064	-0.345565	0.146655	0.43189	1.17057	0.311503	0.719841	0.528071	0.0786098	0.89375	0.146655	-0.0014434	0.778209	0.943359	0.461529	0.951588	0.867896	0.392867	0.945608	0.104337	0.261832	0.400538	-0.284546	0.209141	0.823749	0.438293	0.929791	0.407081	-0.367732	0.400538	0.818851	1.58159	0.705757	1.50487	NaN	0.499782	MAP2K4
0.930548	1.3454	0.0398403	0.323082	-0.698998	0.0676387	0.913033	-0.052895	-0.373327	0.189034	-0.0439433	0.0426443	0.24245	0.874994	0.8024	0.814755	0.0579701	-0.456009	0.759582	1.17249	0.707525	0.508936	0.269033	-0.708396	-0.330973	-0.41889	-0.110916	-0.254978	-2.152	-0.360305	-0.550043	0.646163	0.937344	0.302173	0.420078	0.412511	0.83996	-1.16812	1.24732	0.190299	-1.63039	-0.606035	MAP2K6
1.1865	1.79992	1.2857	0.997834	1.22713	2.0895	0.793272	0.164786	0.653519	1.09424	0.182692	0.935837	2.90169	1.91839	1.71765	1.56462	0.739848	0.751892	0.350497	0.49057	0.703101	0.882056	0.972325	1.54052	0.392867	0.841571	0.876566	0.91533	-0.246395	1.02006	0.928276	1.10769	0.909197	0.336855	0.62854	0.563646	1.66312	1.00504	0.217851	0.487486	0.633199	0.87342	CDC42BPB
-0.808437	-3.04692	-2.07704	-3.27928	-3.8365	-4.53952	-4.26535	-2.68038	-1.93236	-0.771027	-2.54793	-3.09542	-3.15843	-2.662	-2.77596	-2.62593	-0.836501	-2.45799	-1.93236	-4.26535	-3.23786	-1.71786	-3.33643	-1.2723	-0.281036	-1.23108	-0.883635	-0.865122	-3.4112	-1.98279	-1.73216	-2.82623	0.92524	NaN	-1.98279	-2.9771	-0.260152	0.16092	-1.66658	NaN	-1.34373	-0.888969	STK26
1.46832	1.29631	1.64893	0.718088	NaN	1.39397	1.23389	1.09828	0.990592	0.997834	1.55533	1.32941	1.05866	0.809826	0.876566	0.68437	1.26003	1.01006	1.29337	2.18587	1.49876	2.16446	0.319618	-0.573467	0.532067	0.108357	0.975997	0.482332	0.189034	1.33571	1.36625	0.464668	4.20992	1.78199	1.94448	1.69822	1.06281	1.12168	1.50029	1.97746	2.59789	0.503857	MTOR
NaN	6.12075	5.35477	5.71433	5.51913	3.00809	5.34131	4.20836	6.13525	4.19834	4.12573	4.95387	0.863939	6.64386	6.2614	4.11528	5.74634	5.40207	4.33621	5.28559	4.51286	6.64386	5.73156	4.1035	6.64386	6.43181	6.64386	3.73205	4.53686	5.5399	5.61049	1.84679	4.88562	5.54303	5.63981	6.1044	3.0939	5.23867	2.12697	1.8844	-0.634867	6.30639	MYLK
1.20351	1.08814	-0.902389	0.889863	-0.164884	0.153157	1.78283	1.20602	1.54448	-0.0380064	0.920674	-0.26708	1.3989	NaN	1.55582	1.25217	0.753604	-0.717857	0.759582	1.40817	1.04754	1.3488	1.45048	1.10568	-0.052895	1.02574	0.202888	0.238787	-3.92139	NaN	0.572405	0.113701	1.71017	1.25459	0.230203	0.555816	-1.30401	-0.907793	0.0454429	1.1137	NaN	-0.512514	NEK1
-1.97143	-1.1943	-3.05889	-2.8365	-1.66658	-3.22432	-0.780909	-0.696658	-1.02915	-3.85726	-0.541618	-3.15843	-1.39593	-1.4344	-1.56064	-1.8365	-1.92139	-1.76121	-1.61264	-0.736965	-1.28279	-0.979942	-1.0262	NaN	-2.95456	-3.8365	-3.699	-1.61264	-1.74662	-3.09542	-1.16812	-0.395929	-1.63935	-1.04394	-1.61706	-0.833927	-1.09542	-0.673463	-0.833927	-1.32193	NaN	-1.95456	NEK3
1.04054	0.618239	-0.0573916	0.986957	0.295135	1.09153	0.940355	0.0496307	0.312665	1.07314	0.282143	0.586885	1.50589	1.91035	1.49876	1.31846	0.850399	0.509949	0.102994	0.739848	-0.0724828	0.577248	0.859174	-1.08314	-0.72738	-0.788365	-0.251539	-0.205896	-0.181149	0.410341	0.434028	0.445727	0.404903	0.191563	0.0976109	0.823749	1.06005	0.347099	0.145351	0.0758749	0.326537	-0.272297	NEK9
0.0593554	0.477159	0.279768	0.0662615	0.555816	0.458382	0.399445	0.00432164	-0.58208	0.674461	0.335712	0.652601	1.04544	0.443607	-0.0543923	0.0717627	-0.177882	0.126973	-0.26708	0.646163	-0.182786	1.03139	0.41792	0.308011	0.58111	-0.277534	-0.052895	0.149259	0.0772429	-0.467932	-0.153607	0.126973	0.839153	-0.0380064	0.16221	0.0758749	0.355016	-0.224317	-0.28279	0.814755	-0.643856	-0.187707	OXSR1
-1.18442	-1.98279	-0.126581	-1.90509	-1.68966	-1.8625	-2.41889	0.0662615	-1.89432	-2.75633	0.480265	-0.1976	-1.46196	-1.76121	-1.93236	-1.96016	-2.29336	-0.0335695	-2.1976	-1.82113	0.015783	-2.06492	-1.57777	0.390668	-1.1078	0.178874	-0.0846703	-0.99137	-2.30757	-1.71312	-1.72738	-3.12029	-1.82113	-2.26535	-0.803393	-1.09542	-1.09542	-1.07704	-1.50635	-1.2863	-0.251539	-0.575615	PAK4
1.19282	0.872632	1.45575	0.944109	0.964953	0.935082	1.41143	0.679874	0.550901	1.08406	0.962734	0.935082	1.43456	1.53057	0.941106	0.782409	0.746743	0.441483	1.17313	1.8504	1.50233	1.45101	1.49467	-0.261881	0.324234	0.120352	0.528071	0.540027	-0.018878	0.147958	0.984043	0.833497	1.25641	1.22404	1.04754	1.46153	1.32654	0.811471	1.07588	1.25641	NaN	0.458382	PDPK1
0.00144204	0.90381	0.637842	0.728574	1.09288	0.922198	0.352758	1.1846	0.298658	0.388465	1.19219	0.918386	0.569491	0.43189	0.231432	0.482332	0.31034	0.626673	0.397255	0.977463	1.29042	1.05033	0.627607	-0.448115	-1.00578	-0.946194	-0.988504	-0.968605	-2.33643	-1.97143	0.879706	-0.352916	0.469886	1.01507	0.869477	0.408168	1.27739	-0.0306193	0.840765	1.03069	-1.05589	-0.888969	PIP4K2A
0.0827026	0.0607391	-1.63487	-0.305788	0.380729	-1.20423	-0.179515	0.539035	0.192825	-1.04097	0.273814	0.38405	-0.461958	-0.171368	-1.18115	0.313826	-0.394032	-0.808437	-0.907793	0.935837	0.482332	-0.300448	-0.671163	-1.02915	-0.761213	-0.526992	-0.92139	-1.00578	-1.14242	-0.514573	0.0271541	-0.142417	0.965692	0.484396	0.606916	0.263034	0.696884	1.27798	1.45681	0.733788	0.250962	-1.17462	PIP4K2B
-0.943416	-0.392137	-0.703689	-0.60384	-0.222633	-1.18771	-1.07704	0.0356239	0.944858	-1.40736	-0.132894	-0.293359	-0.994241	-0.997118	-1.33279	-0.698998	-1.2969	-0.522841	-1.16165	-0.153607	-0.295128	-0.289827	-0.968605	2.42385	2.04264	1.8746	1.09288	2.0321	-1.38458	-1.12343	-0.979942	-1.191	-0.0543923	-0.132894	0.871844	-0.547932	0.264236	0.368489	0.77484	-0.0409718	-0.215915	1.90265	PIP4K2C
2.02928	NaN	1.5912	NaN	0.751035	1.123	NaN	1.09896	2.50665	2.53978	2.46676	2.26664	2.79826	NaN	2.22033	0.304511	1.19661	NaN	3.24108	3.26559	0.798258	2.41088	2.79909	2.95792	NaN	4.62924	NaN	3.1811	2.6884	2.64893	3.12383	2.74287	NaN	NaN	3.88411	3.67152	2.82191	4.18745	NaN	2.72421	NaN	2.51602	PIK3C3
0.672652	-0.200913	-0.592919	-0.83908	-0.212568	-0.380822	-0.0439433	-0.0816138	-0.0469211	-0.436354	0.428678	-0.481968	0.0342158	-0.140825	-0.186065	-0.514573	-0.380822	-0.974262	0.015783	0.391768	-0.477944	0.0989585	0.380729	-0.392137	-1.5187	-1.4344	-1.6529	-0.924125	-1.57777	-1.1976	0.145351	0.336855	-0.103147	-0.60165	-0.375197	0.126973	0.867106	-0.479955	0.0271541	-0.888969	-0.643856	-1.20091	PKN1
-0.110916	-0.341903	0.348232	0.530071	1.12763	0.503857	-1.06794	-0.0923401	-0.673463	-0.0144996	-0.312939	0.528071	-0.590745	-0.35476	-1.25842	0.246104	-1.92686	0.505891	-0.0543923	0.209141	0.0114957	-0.115598	-0.971431	1.13619	-0.569179	0.244887	0.0551957	-0.666576	-1.38836	-0.878321	-0.584241	-0.698998	0.140124	-0.0603973	-0.334607	-0.586406	-0.150401	-0.32916	0.984043	-0.394032	-1.24127	-0.300448	PKN2
-0.979942	-3.59074	-3.71786	-2.1976	NaN	-3.96578	-2.96578	NaN	-4.13289	-3.92139	-2.13289	-2.84684	-4.50635	NaN	-2.50635	-3.87832	-2.62593	-1.81604	-4.13289	-4.41119	NaN	-3.73696	-3.8365	-5.26535	-3.92139	-3.79586	-2.94342	-3.94342	-4.2109	-2.36587	-3.85726	-4.26535	-2.40354	-3.662	-3.71786	-3.38082	-3.4112	-3.03505	-2.77596	-3.29336	0.855192	-3.38082	PKMYT1
0.426533	0.187768	0.257011	0.273814	0.649845	-0.142417	0.409255	0.463622	-0.171368	0.109695	0.0758749	0.16092	-0.320126	0.974529	0.831066	-0.0588937	1.01863	0.217851	0.49774	0.186501	-0.182786	0.560715	0.0172092	-0.678072	-0.409278	-0.0892673	-0.147202	-0.0484122	0	0.275007	0.248535	0.269033	0.227741	0.583038	0.553852	0.325386	0.615416	0.333424	1.15575	0.332278	2.76277	-0.140825	PRKDC
-0.164884	0.0648829	-0.577767	-0.836501	-0.473931	-0.481968	-0.494109	-0.428566	-0.378944	-0.510457	-0.643856	-0.541618	-0.304006	0.298658	0.38405	-0.106249	-0.291592	-0.510457	0.259423	-0.362158	-0.766112	-0.309359	-0.83908	0.0482362	-0.60165	-0.286304	-0.345565	-0.316528	0.243669	-0.0350469	-0.349235	-0.260152	-0.194295	-0.761213	-0.461958	-0.608232	0.167358	-0.0709665	-0.139236	-0.828793	-0.634867	-0.194295	TP53RK
-3.38082	NaN	-3.87832	NaN	NaN	NaN	-3.59074	NaN	1.87381	-3.9885	NaN	-4.35108	-4.57347	4.05198	-2.9105	NaN	3.17967	-2.662	-3.79586	NaN	NaN	-1.27579	-2.9771	0.0989585	2.3048	0.788268	0.823749	0.617298	NaN	-0.384584	0.66175	-4.57347	NaN	-4.50635	0.0758749	-1.92139	-2.9885	0.470927	NaN	-4.2109	2.77505	2.36765	PTK6
-1.31833	-0.703689	-1.67116	-2.34373	-1.79586	-2.55639	-2.53952	-0.234465	-1.03209	-2.53116	-0.107803	-2.52284	-3.53952	-3.12029	-2.74662	-3.39593	-2.63487	-1.64837	-0.209228	0.180148	-0.204233	-0.800877	-2.4344	-2.92139	-2.54793	-2.22432	-2.4112	-3.32193	-2.38836	-2.52284	-1.08927	-2.49005	-0.0694519	-0.72261	-0.434403	-0.0380064	-3.12029	-2.9885	-1.58641	-1.05289	-1.05889	-2.20423	RIOK2
0.339137	0.590722	0.350497	-0.286304	0.378512	-0.0831412	0.678973	0.407081	0.494672	0.282143	0.745022	-0.573467	0.546956	0.528071	0.843984	0.823749	0.963474	-0.349235	0.639695	0.403813	0.85997	0.447844	0.989139	NaN	-0.413115	-1.14242	-1.32554	-0.575615	-1.85204	-1.1943	0.395063	0.664483	0.128293	0.347099	-0.128156	0.349365	0.319618	0.77905	0.14274	0.397255	-2.4344	-0.985645	RIPK1
-0.597278	-0.442222	-2.16488	-0.92139	-0.632629	-1.68966	-0.212568	-0.571322	-0.32916	-1.56064	-0.810966	-2.34373	-0.634867	-0.432455	-0.504305	-1.05889	0.0214797	-0.514573	0.543001	-0.556393	-0.902389	-0.274041	0.606916	-4.08314	-1.92139	-2.95456	-2.30045	-1.93236	-2.61706	-2.72738	-0.21424	-0.422752	-0.373327	-0.498179	-1.0499	-0.115598	-1.08009	-1.02327	-0.101598	-0.943416	-0.550043	-1.85726	RIPK2
1.70177	1.70576	1.1846	1.12697	1.29572	1.98878	1.2916	1.15769	1.25459	0.573375	1.39177	1.53506	1.41197	1.56706	0.526069	1.45575	0.616358	1.71853	NaN	2.19314	1.93584	1.33056	1.18396	2.89802	-0.0603973	-0.0232697	0.177599	0.818851	0.219091	0.225275	1.34142	1.15963	1.4163	1.2969	1.19282	1.13225	1.65122	1.58784	1.6248	0.264236	-2.4344	0.177599	ROCK1
0.833497	0.467801	1.77357	0.510962	1.20226	2.15672	0.757877	0.798258	0.286881	0.829444	1.17632	1.61636	1.123	1.01435	0.185232	0.560715	0.210389	1.59216	0.129613	1.14731	1.57095	1.32826	0.501821	-0.325539	-0.831358	-0.60384	-0.318326	-0.456009	-1.12343	-0.646112	0.587845	0.349365	2.21816	1.3173	1.06143	0.457332	1.42814	1.03773	1.39232	1.31034	0.259423	-0.392137	ROCK2
0.00288247	-0.862496	-1.1456	-1.67116	-2.152	NaN	0.970854	1.33571	1.5787	NaN	NaN	NaN	0.821302	1.35727	1.38847	3.31455	-0.013043	NaN	-1.30401	0.301002	-1.95456	0.921436	1.31788	1.43669	2.13816	1.5008	1.59884	2.22558	-3.27928	NaN	0.0229004	0.0538064	-0.577767	-0.0664274	1.90535	1.17951	5.13808	0.461529	3.37184	0.0299829	2.99621	2.49057	MST1R
1.12895	1.35671	1.54844	0.0342158	2.18618	2.61424	2.22897	-0.327348	0.399445	2.47534	1.01935	0.537048	-1.45799	1.80116	1.55827	-0.643856	2.39177	2.22002	2.25671	2.41981	0.303342	0.616358	2.21537	-1.27579	0.230203	-0.426625	-0.870387	-0.739372	-0.461958	0.705757	0.716332	-0.234465	1.15898	0.124328	-0.788365	2.30422	-1.43051	-1.06794	-0.176251	0.849599	0.624803	0.591679	SIK2
1.334	0.847195	0.458382	0.832688	1.17568	0.789103	2.45681	0.972325	1.43243	1.11636	1.62994	-0.405451	-0.0014434	2.12433	1.54399	0.768078	2.01721	2.99585	1.14926	2.55876	0.964953	0.967169	1.52256	NaN	NaN	-0.691989	-0.215915	-0.347399	-1.78587	0.933573	1.7566	0.947853	0.10165	1.91265	0.695994	2.13914	-0.940645	0.950095	NaN	1.21599	NaN	0.286881	SIK3
0.919912	1.14926	-0.104697	0.637842	0.169925	0.862352	0.977463	0.505891	0.545968	-0.26708	0.45628	0.470927	0.882056	0.80653	0.604071	0.869477	1.08678	-0.477944	0.290424	0.944109	0.710173	0.986957	0.881273	-3.44222	-0.137648	-0.533242	-0.397828	0.0285691	-1.01742	-0.668868	0.729444	0.550901	0.977463	0.850399	0.541019	0.704872	0.847195	0.414677	-0.0174171	0.87342	-1.05889	-0.205896	SLK
0.225275	-0.215915	-1.08314	-0.646112	-1.074	-1.30757	0.202888	-0.0232697	0.361768	-0.691989	-0.147202	-1.67577	-1.09542	0.388465	0.206643	-0.597278	-0.520769	-1.34008	0.0440444	0.24245	0.116365	-0.251539	0.602172	1.05866	0.751035	0.853597	0.289244	1.20414	-1.93788	-1.56918	-0.547932	-0.00578236	0.116365	-0.0938791	-0.0740006	0.194087	-0.706041	-0.434403	-0.28279	-0.846843	-0.982791	0.674461	SRC
-1.08927	-1.93788	-2.00578	-1.85204	-2.26535	-2.26535	-1.77596	-1.85726	-2.27928	-2.52284	-2.11403	-2.54793	-3.02327	-2.24468	-2.04097	-2.79586	-1.82113	-2.64386	-2.08927	-2.59946	-2.25842	-2.09542	-2.06492	-3.03505	-1.46993	-1.35845	-1.94898	-2.2109	-1.97143	-0.556393	-2.33643	-1.56918	-2.42663	-2.41889	-1.8997	-1.92686	-1.80591	-1.09851	-2.4112	-2.73696	-0.529073	-1.76121	SRPK1
-1.92139	-1.26188	-1.07097	-0.943416	-1.32916	-0.940645	-0.948976	-1.23108	-1.93236	-1.52284	-1.3696	-1.11092	-1.45008	-1.34008	-1.35107	-1.38082	-2.39593	-0.610433	-2.54793	-1.1047	-1.63487	-1.45403	-1.45403	-2.04097	-1.55216	-1.97143	-1.9105	-1.64386	-2.17788	-1.88897	-1.64386	-1.96016	-4.05889	-1.8365	-1.43051	-1.46594	-1.39214	-1.152	-1.78587	-2.04097	NaN	-1.94898	SRPK2
1.52306	0.768925	0.500802	0.454176	0.786596	0.87578	-0.158429	0.396159	0.543991	0.112366	0.556797	0.339137	0.895303	1.38128	0.210389	0.818033	0.0328062	0.352758	0.570463	0.578214	-0.0634091	1.16027	0.107018	-0.0380064	0.24123	0.248535	0.414677	0.705757	-1.08009	-0.703689	0.78576	0.970854	0.250962	0.123004	0.308011	0.516015	0.885184	0.925999	0.631337	0.240009	NaN	0.357271	STK38L
-0.506353	0.295135	-1.65744	-0.756331	-0.260152	-1.53116	-0.237864	-0.479955	0.284514	-1.8625	-0.112475	-0.971431	-0.962969	-0.42082	-0.454032	-0.818579	-1.33279	-1.0619	-0.261881	-1.43831	-1.0499	-0.148801	0.900722	-2.07704	-1.45008	-1.46594	-1.87832	-1.32916	-0.573467	-1.12973	0.210389	0.74932	-0.655172	-0.739372	-1.24127	0.348232	-0.296899	-0.110916	0.667211	-0.547932	-1.04394	-0.793357	STK10
1.81762	1.15316	0.906121	1.17377	1.35783	1.42438	0.324234	1.06212	0.929034	1.34256	NaN	1.20351	1.39451	NaN	0.78073	1.03281	0.420078	1.1137	1.35896	1.99711	1.57095	1.43135	0.602172	0.410341	0.418999	1.22342	1.09221	0.727703	-0.504305	-0.21927	1.3584	0.786596	1.61495	1.51551	1.33857	0.759582	0.253384	1.10702	0.772308	1.77146	-0.0365258	0.633199	STK11
0.199123	0.0482362	-0.077041	0.508936	0.461529	-0.00723156	0.539035	0.38405	0.471968	0.369606	-0.189351	0.476122	0.0496307	0.511974	0.27023	-0.242977	0.84559	-0.479955	0.536053	0.453122	-0.486004	0.566572	0.276199	1.76086	0.732052	1.07108	1.16928	0.694212	1.2762	1.70929	0.250962	0.301002	0.636915	-0.0203405	0.510962	0.145351	0.546956	0.504875	-0.275786	-0.176251	NaN	0.97306	STK16
0.672652	0.178874	-0.263612	-0.00433462	0.186501	0.335712	1.61495	0.930548	0.0328062	-0.37707	-0.181149	-0.761213	0.481299	0.448901	0.62854	1.11237	-0.212568	-0.265345	-0.169745	-0.129734	-1.64386	0.50284	1.11437	-0.244685	0.235114	-0.0101344	-0.634867	0.0129261	-1.64837	-1.45403	-0.332789	0.185232	-1.26188	0.0703893	-0.174621	-0.184425	0.0243196	0.648925	0.138814	0.237564	-0.134477	-0.632629	STK24
3.50055	5.03294	3.28644	3.89685	4.79769	4.99055	3.28422	3.14551	3.20492	4.59162	4.60922	3.85808	4.12978	4.28355	3.96301	3.93102	3.98887	5.27709	4.51267	5.63061	3.14551	4.05198	3.78503	1.9895	1.76977	2.43323	1.83269	1.70044	NaN	NaN	3.90651	2.88421	5.54291	4.20359	4.19684	4.35269	4.10618	4.59473	3.89976	4.02467	NaN	2.62807	STK33
-0.0649175	-0.533242	0.230203	NaN	NaN	NaN	-0.318326	0.679874	-0.128156	0.202888	0.164786	-1.50226	-1.7084	-0.215915	2.63552	0.169925	0.108357	NaN	0.591679	0.0398403	NaN	0.115033	-0.0484122	-1.34008	-0.571322	NaN	0.10165	-1.91594	NaN	NaN	0.327687	-0.298673	NaN	0.314986	1.22897	0.298658	-0.929611	0.686164	0.656268	NaN	NaN	-0.571322	STK35
1.20852	1.40381	-0.416962	-0.128156	-0.304006	-0.00578236	0.764686	-0.0409718	0.666302	-0.710756	0.731183	-0.018878	0.0356239	1.05381	0.654436	0.454176	1.23573	-0.878321	1.29042	0.24123	0.325386	0.803227	1.18142	0.0648829	-0.0247367	-0.401635	-0.307573	0.362891	-0.790859	-0.0543923	1.1003	0.946357	0.695994	0.54201	-0.018878	0.712816	0.686164	0.817214	-0.494109	0.392867	-0.0816138	0.10165	STK38
1.22281	1.78199	0.668119	0.516015	0.964953	1.04963	1.10165	0.799087	0.580145	1.03139	1.17824	1.02361	0.922959	0.49774	1.75489	1.90574	0.95977	0.321928	0.718088	0.953824	0.768078	0.62293	1.79826	-0.471929	-0.498179	-0.632629	-0.539519	-0.717857	-1.02327	-0.526992	1.20602	1.06557	1.28629	0.742437	0.621993	1.12565	1.6234	1.82741	1.64708	0.359521	-0.375197	-0.634867	STK3
-0.746616	-0.358454	-1.46993	-1.00868	-0.865122	-1.68966	-0.617056	-0.390245	-0.0320937	-1.25498	-0.373327	-0.968605	-1.09234	-0.659723	-0.258425	-1.04692	-0.85726	-1.12029	-0.771027	-0.846843	-0.744197	-0.0923401	-0.194295	-3.04692	-1.32193	-1.98279	-1.79586	-1.12343	-1.98279	-0.943416	-0.0664274	-0.0558912	-0.625934	-0.60165	-0.448115	-0.184425	-0.575615	-0.494109	-0.307573	-0.573467	-1.48197	-1.26534	STK4
1.57483	1.25278	0.929034	0.871844	NaN	1.10098	1.10568	1.06488	1.15381	1.34199	NaN	1.1551	1.41846	1.30159	1.11237	NaN	0.847195	0.934328	1.38847	2.26003	NaN	1.22836	0.694212	0.998557	0.766383	NaN	0.909197	0.678072	NaN	NaN	1.52055	1.13488	1.53356	1.61259	1.18269	1.08814	0.710173	1.31962	NaN	1.58688	0.745883	0.776525	STRADA
1.07519	2.07108	0.590722	1.19975	0.718964	0.840765	0.813114	0.524064	-0.539519	0.811471	0.535058	-0.07552	0.801573	1.05866	0.718964	0.0482362	0.705757	1.26303	0.615416	0.819668	1.02574	1.33686	0.795767	2.76956	1.48646	1.68167	-0.859876	0.202888	0.674461	1.8953	-0.166503	-0.176251	0.896078	0.850399	1.514	1.15445	0.669934	1.24184	1.04544	0.0257376	1.89414	-0.977099	TAOK1
2.37601	2.76659	2.05936	2.46258	0.115033	0.997112	1.25822	2.17632	1.04684	0.90458	2.64938	0.903038	0.564622	1.11437	0.447844	0.77989	0.999278	1.53953	2.10199	0.751892	1.38073	1.25641	1.45365	2.83613	1.83552	1.81188	1.89956	1.48336	0.301002	1.31557	0.750178	0.475085	0.163499	1.47509	1.70177	1.30334	0.983313	1.21785	1.38902	0.64524	1.70708	1.5612	TAOK2
1.52557	1.33113	-0.0543923	2.26093	0.413594	-1.12973	0.603122	0.510962	0.768925	-0.24127	-0.539519	-0.161653	0.112366	0.627607	0.410341	0.187768	0.293959	0.100305	2.17728	0.0881416	0.852798	1.33228	0.83754	3.35558	1.47975	3.45444	1.27858	1.42169	1.11703	2.66015	2.2345	0.0440444	0.136191	0.844787	0.0214797	0.0285691	0.123004	1.88323	1.84238	-0.537424	-0.780909	2.64316	TAOK3
0.733788	0.935837	0.302173	1.44202	1.03844	1.06143	1.19787	0.874207	0.957543	1.23328	1.15121	0.448901	0.206643	1.03844	0.634129	0.891419	0.938098	0.687061	0.770618	1.52256	1.27381	1.12763	1.05936	-1.18771	-0.652901	-1.05589	-0.152003	-0.492079	-2.13289	-1.78091	1.13422	0.877352	1.2135	1.31673	0.947105	1.20226	0.476122	1.01935	0.968644	1.09963	0.233888	-0.33825	TBK1
-0.698998	-1.42663	1.53456	-0.957356	-1.71786	-3.96578	-2.191	-1.32193	-0.617056	-1.80088	-0.831358	-2.68038	-1.71312	-1.63039	-1.86775	-1.8997	-1.68966	-2.52284	-1.18442	-1.63039	NaN	-0.756331	-1.78587	-1.80591	-1.51457	-1.4112	0.186501	-1.17137	-0.215915	0.499782	-0.954557	-0.72261	0.746743	-2.21759	-1.22432	-1.32193	-0.894322	-0.72977	-0.510457	-1.73216	2.00791	-0.852042	TEC
2.14568	2.91552	0.751892	1.29866	0.656268	0.696884	1.69599	0.699552	1.71502	0.851199	2.28333	0.681674	1.77947	2.83168	1.61824	1.63691	2.76617	1.6731	2.13849	2.29337	2.37574	2.58688	0.959028	0.629473	-0.426625	-0.541618	0.64247	0.389567	-2.8365	-1.82623	1.82497	2.10534	1.28629	2.81578	0.919912	1.16543	0.0935602	1.88362	0.963474	1.63134	1.08134	0.121679	TGFBR1
3.02768	2.95568	1.73162	2.78409	2.73379	1.77737	3.39149	1.81885	2.22558	2.60431	2.57168	1.53007	2.0895	3.104	2.7205	3.28791	3.49634	2.05346	2.34113	3.18396	2.62901	1.58544	2.97214	1.11503	1.26784	0.946357	1.50843	1.41846	0.267835	1.79119	2.53456	3.17536	2.93621	2.59072	2.27917	2.8528	1.40054	2.09727	2.918	1.88674	NaN	2.10333	TGFBR2
-2.52284	-1.45799	-2.4344	NaN	-2.2723	-1.49005	-2.1016	-2.07097	-2.74662	-1.80591	-1.79586	-1.62593	-2.88897	-2.03505	-2.17788	-1.07704	NaN	-1.68501	-2.39593	-2.2109	-1.12973	-2.9105	-3.39593	-2.78588	-1.55639	-1.65744	-2.58208	-2.11403	-2.93236	-1.94342	-2.07704	-2.05889	-2.41889	-1.25154	-1.28279	-2.76611	-1.02915	-0.720232	-1.72738	-1.56918	NaN	-2.38082	TRIM28
-0.753896	-0.207561	-1.27928	-1.16812	-0.45799	-1.34008	-1.46594	-1.31115	-1.11716	-0.673463	-1.17137	-1.41889	-1.7084	-1.53952	-0.394032	-0.736965	-0.932361	-0.597278	-0.72977	-1.66658	-1.80088	-0.816037	-1.0619	-1.24127	-2.82623	NaN	-2.92139	-2.13924	-3.52284	-3.62593	-0.739372	-0.940645	NaN	-1.74178	-1.5187	-1.37707	-1.1943	-1.26188	NaN	-1.63039	0.177599	-1.68038	TLK2
-1.49411	-1.06492	0.331132	0.0551957	-0.28279	1.05172	-0.239566	-0.42082	-1.17462	-0.518701	-0.477944	-0.33825	-0.0380064	-0.0232697	0.182692	0.0894982	-1.152	1.55434	-0.137648	-0.0923401	0.157044	-0.311148	0.206643	-3.45799	-1.32193	-1.13289	-1.36587	-1.12973	-2.9105	-2.6529	-1.38836	-0.668868	-0.531156	0.183963	-1.02915	-0.655172	-2.82623	1.45733	-2.35107	-1.33279	NaN	-0.708396	TNIK
1.95866	1.29748	0.289244	1.41954	0.483364	2.66107	2.02928	0.632268	1.28983	0.420078	1.584	-2.01159	1.7433	3.13504	2.78388	1.94486	1.12499	0.522056	1.95643	2.84217	NaN	0.667211	1.99928	-2.82623	-1.26882	NaN	NaN	-1.13289	NaN	NaN	1.48285	1.43028	4.24085	NaN	NaN	2.34625	NaN	NaN	-1.662	-1.66658	NaN	NaN	AXL
-0.312939	0.399445	-0.152003	-0.826233	-0.529073	-0.643856	-1.35107	-0.340075	-0.234465	-0.533242	-0.494109	-0.60384	-1.49411	-0.78339	0.105678	0.755315	-0.506353	-0.96016	0.128293	-0.50226	-0.289827	0.404903	-0.217591	-0.50226	0.0538064	-0.239566	-0.579922	-0.181149	-0.724993	-0.438307	0.0579701	-0.545824	0.185232	-0.311148	0.119024	-0.741783	-0.606035	-0.314733	0	-0.816037	-1.33279	-0.85726	ULK3
-0.432455	-0.715486	0.283329	-1.33279	-0.756331	1.52055	-1.08927	-0.929611	-1.22095	-0.336428	-1.1078	0.465713	-3.23786	-1.35476	-1.26882	-1.12658	0.159629	0.0356239	-0.821126	-0.997118	-0.0159575	-0.535332	-0.929611	-3.26535	-2.40354	-2.57347	-3.15843	-2.40354	-4.68038	-2.71786	-0.612638	-1.68966	-1.47393	-0.187707	-1.68038	-1.26188	-0.0877334	-0.518701	0.0524158	-0.664288	-1.06794	-1.64386	WEE1
0.117695	0.111031	-0.195946	0.451013	0.271426	0.282143	0.369606	-0.305788	0.353888	0.0867838	-0.403542	-0.91866	0.254594	0.210389	0.42975	-0.0664274	-0.224317	0.447844	-0.293359	0.397255	-0.0846703	-0.169745	0.764686	1.31846	0.627607	1.26364	1.13685	0.821302	0.0114957	0.744161	-0.215915	0.295135	-0.479955	-0.0800879	0.0772429	-0.45799	-0.0014434	-0.302226	0.795767	-0.131313	-0.254978	1.32308	YES1

## Sheet: PDGFRA vs WT LFQ
Data file S1. Defining kinases abundance upregulated or downregulated amongst GIST subtypes using MIB-MS and LFQ quantitation
Table relates to Figure 2. 5 mg of GIST tissue lysates were mixed 1:1 with the s-SILAC standard and analyzed by MIB-MS.
MIB-MS analysis was performed on GIST (n=33), KIT-mutant (n=15), PDGFRA-mutant (n=10), SDH-d (n= 8) and normal gastric tissues (n=9).
Raw MS data was analyzed in MaxQuant using maxLFQ with the following parameters: LFQ min ratio count: 2, Fast LFQ:selected: LFQ min number of neighbors:3, LFQ average number of neighbors: 6, Skip normalization:not selected and match-between runs selected.
The MQ output file was filtered for human protein kinases in excel and kinase LFQ intensities imported into Perseus for analysis
Kinase LFQ values were filtered in the following manner: kinases identified by site only were removed, reverse, or potential contaminent were removed and filtered for kinases identified by >1 unique peptide
LFQ data was log2 transformed, followed by an additional filter for kinases identified in at least 70% of MIB-MS runs.
Filtered LFQ data, annotated and subjected to a Student's T-test with comparing PDGFRA vs. wild-type tissues.
Parameters for the Student's T-test were the following: S0=0.1, side both using Permutation-based FDR <0.05.
LFQ intensity KIT08	LFQ intensity KIT09	LFQ intensity KIT11	LFQ intensity KIT13	LFQ intensity KIT20	LFQ intensity KIT21	LFQ intensity KIT22	LFQ intensity KIT31	LFQ intensity KIT33	LFQ intensity KIT34	LFQ intensity KIT35	LFQ intensity KIT37	LFQ intensity KIT38	LFQ intensity KIT39	LFQ intensity KIT40	LFQ intensity Normal24	LFQ intensity Normal25	LFQ intensity Normal26	LFQ intensity Normal27	LFQ intensity Normal28	LFQ intensity Normal29	LFQ intensity Normal30	LFQ intensity Normal41	LFQ intensity Normal42	LFQ intensity PDGFRA01	LFQ intensity PDGFRA02	LFQ intensity PDGFRA07	LFQ intensity PDGFRA14	LFQ intensity PDGFRA15	LFQ intensity PDGFRA17	LFQ intensity PDGFRA19	LFQ intensity PDGFRA23	LFQ intensity PDGFRA32	LFQ intensity PDGFRA36	LFQ intensity WT03	LFQ intensity WT04	LFQ intensity WT05	LFQ intensity WT06	LFQ intensity WT10	LFQ intensity WT12	LFQ intensity WT16	LFQ intensity WT18	Only identified by site	Reverse	Potential contaminant	Student's T-test Significant PDGFRA_WT	Student's T-test significant	Peptides	Razor + unique peptides	Unique peptides
#!{Type}E	E	E	E	E	E	E	E	E	E	E	E	E	E	E	E	E	E	E	E	E	E	E	E	E	E	E	E	E	E	E	E	E	E	E	E	E	E	E	E	E	E	C	C	C	C	C	N	N	N
#!{C:IDs}KIT	KIT	KIT	KIT	KIT	KIT	KIT	KIT	KIT	KIT	KIT	KIT	KIT	KIT	KIT	Normal	Normal	Normal	Normal	Normal	Normal	Normal	Normal	Normal	PDGFRA	PDGFRA	PDGFRA	PDGFRA	PDGFRA	PDGFRA	PDGFRA	PDGFRA	PDGFRA	PDGFRA	WT	WT	WT	WT	WT	WT	WT	WT
#!{C:WTvsKIT-PDGFRA}KIT-PDGRA	KIT-PDGRA	KIT-PDGRA	KIT-PDGRA	KIT-PDGRA	KIT-PDGRA	KIT-PDGRA	KIT-PDGRA	KIT-PDGRA	KIT-PDGRA	KIT-PDGRA	KIT-PDGRA	KIT-PDGRA	KIT-PDGRA	KIT-PDGRA	Normal	Normal	Normal	Normal	Normal	Normal	Normal	Normal	Normal	KIT-PDGRA	KIT-PDGRA	KIT-PDGRA	KIT-PDGRA	KIT-PDGRA	KIT-PDGRA	KIT-PDGRA	KIT-PDGRA	KIT-PDGRA	KIT-PDGRA	WT_GIST	WT_GIST	WT_GIST	WT_GIST	WT_GIST	WT_GIST	WT_GIST	WT_GIST
#!{C:PDGFRA vs Other}KIT_WT	KIT_WT	KIT_WT	KIT_WT	KIT_WT	KIT_WT	KIT_WT	KIT_WT	KIT_WT	KIT_WT	KIT_WT	KIT_WT	KIT_WT	KIT_WT	KIT_WT	Normal	Normal	Normal	Normal	Normal	Normal	Normal	Normal	Normal	PDGFRA	PDGFRA	PDGFRA	PDGFRA	PDGFRA	PDGFRA	PDGFRA	PDGFRA	PDGFRA	PDGFRA	KIT_WT	KIT_WT	KIT_WT	KIT_WT	KIT_WT	KIT_WT	KIT_WT	KIT_WT
#!{C:GISTvsNormal}GIST	GIST	GIST	GIST	GIST	GIST	GIST	GIST	GIST	GIST	GIST	GIST	GIST	GIST	GIST	Normal	Normal	Normal	Normal	Normal	Normal	Normal	Normal	Normal	GIST	GIST	GIST	GIST	GIST	GIST	GIST	GIST	GIST	GIST	GIST	GIST	GIST	GIST	GIST	GIST	GIST	GIST
#!{C:KIT vs (PDGFRA-WT)}KIT	KIT	KIT	KIT	KIT	KIT	KIT	KIT	KIT	KIT	KIT	KIT	KIT	KIT	KIT	Normal	Normal	Normal	Normal	Normal	Normal	Normal	Normal	Normal	(PDGFRA-WT)	(PDGFRA-WT)	(PDGFRA-WT)	(PDGFRA-WT)	(PDGFRA-WT)	(PDGFRA-WT)	(PDGFRA-WT)	(PDGFRA-WT)	(PDGFRA-WT)	(PDGFRA-WT)	(PDGFRA-WT)	(PDGFRA-WT)	(PDGFRA-WT)	(PDGFRA-WT)	(PDGFRA-WT)	(PDGFRA-WT)	(PDGFRA-WT)	(PDGFRA-WT)
24.8515	27.157	NaN	23.981	23.0168	23.4717	26.3455	25.403	27.8238	26.8604	24.532	26.411	22.1312	NaN	26.8754	23.6339	23.7086	24.295	23.9057	23.0887	NaN	19.3364	NaN	22.8137	22.399	23.5412	24.2391	NaN	22.8375	23.6562	24.8062	23.9051	NaN	25.6382	23.7758	26.6116	22.8938	22.4312	21.0064	22.5274	27.4499	25.022						9	5	5
25.4181	23.7907	24.7186	25.087	23.58	24.1613	NaN	23.4728	23.1848	24.4477	23.5822	25.4219	25.6624	27.1684	25.0209	NaN	21.5992	24.0976	NaN	24.0591	23.0269	23.5633	23.7575	23.4753	24.8298	24.1247	25.7664	22.1758	24.126	27.1685	24.9938	26.5628	25.2933	25.2733	26.5103	24.7885	25.9624	23.0128	25.6359	23.8767	28.0078	25.8583						18	18	17
24.7539	25.0236	25.9008	23.0333	25.6657	27.2275	24.7004	23.9228	19.9314	26.0864	25.0641	24.4756	25.1013	22.5154	25.0412	29.6063	27.1011	26.3091	25.5198	25.2541	24.1595	23.3188	21.7374	25.3561	25.88	25.3199	25.3965	24.4158	24.6323	24.0794	25.2917	25.6449	24.394	24.587	25.8701	23.9058	23.7133	25.3046	24.5469	24.8711	26.6094	23.3864						11	11	11
20.572	19.8057	19.5705	20.5647	18.8586	NaN	21.6028	19.6723	21.2388	20.1257	NaN	19.8453	21.8536	21.1689	20.2658	19.7984	24.4874	NaN	NaN	23.4948	19.0931	21.4774	NaN	23.1823	20.7167	21.6344	24.1291	21.6982	21.2583	23.7479	21.4687	19.2568	21.1471	19.4452	21.1096	NaN	NaN	19.3182	19.6371	21.4108	20.4786	24.0187						6	6	6
29.5825	31.7455	28.7518	30.5544	31.5288	27.9906	30.6687	31.4075	30.4111	29.9848	30.58	29.8834	31.3789	30.17	29.5872	28.4128	30.8118	29.4845	30.7335	30.7276	28.1865	28.6759	29.3804	30.2352	29.7523	29.7984	30.553	29.3542	30.556	30.9275	31.2093	31.261	31.0557	31.0666	29.3066	30.4104	30.2792	29.4935	30.1877	29.0122	29.7433	30.3255						41	41	41
21.102	21.5519	23.1336	22.7319	21.6409	22.1479	20.0344	NaN	22.2271	20.7844	21.5197	24.1521	NaN	20.1258	21.1771	NaN	20.1307	20.5834	21.4331	22.0231	22.7955	NaN	NaN	21.0562	23.1316	21.1264	21.9893	NaN	21.0708	22.0604	21.5607	22.8682	22.3046	21.1166	23.8726	21.738	20.5767	21.9371	20.2226	21.3522	24.6532	NaN						10	9	9
27.8944	29.1581	27.6693	29.885	30.1346	26.9852	29.3817	29.5171	29.0579	28.4035	29.0644	28.8786	28.833	29.1596	29.1565	29.0742	29.0372	28.7568	29.8094	29.0795	28.3017	27.4731	23.767	28.4147	29.2029	28.8264	29.2769	28.1318	29.2065	29.3557	29.6383	30.1089	28.9459	29.5413	29.0776	29.2511	29.0214	28.8564	28.9992	29.1071	27.9097	28.867						19	19	19
26.1002	25.5894	26.1842	26.766	25.5071	25.5681	27.0595	24.5305	25.405	26.1942	25.7523	24.7475	25.8788	24.846	24.7843	24.5241	NaN	26.0812	25.7695	24.0757	NaN	26.355	NaN	24.979	27.263	25.0398	26.2137	26.5797	25.8909	26.4553	24.94	25.4552	25.9398	25.7698	26.396	25.0501	25.8801	24.9223	25.4129	26.552	25.5239	26.2366						8	8	7
28.0961	30.0421	26.9559	29.8235	29.3908	27.0001	29.3603	30.0888	28.3253	28.9235	28.7471	28.4845	28.3796	30.4588	29.4122	26.3637	28.8162	27.551	28.0829	28.4344	27.4188	26.8653	27.6652	28.4035	29.0686	28.7285	29.3309	28.25	28.9733	29.8546	30.0911	30.2421	29.8278	29.5215	27.6195	29.1923	28.9347	27.2063	28.2174	27.3664	28.5488	28.6132				+	PDGFRA_WT	21	21	20
19.6417	19.9205	22.8591	22.214	19.9623	20.0872	21.9148	20.2208	21.3949	22.5922	19.262	19.59	20.8954	22.0404	21.4031	18.4522	NaN	22.8212	20.7706	20.819	NaN	NaN	18.0546	19.6534	20.9956	22.2363	20.9172	21.7958	20.928	21.3329	20.465	21.7286	NaN	20.7126	21.5529	20.3021	20.5324	21.0192	20.3865	20.1534	19.8593	21.7283						15	15	15
23.9265	21.01	25.3049	20.6126	25.4016	22.6316	23.9019	23.1772	NaN	22.003	23.3336	23.5623	NaN	NaN	19.2566	NaN	NaN	NaN	NaN	NaN	NaN	21.4448	23.3644	NaN	22.8941	20.4713	21.7819	NaN	21.4291	21.9982	23.1577	17.9858	23.2382	22.7393	22.3549	25.8896	23.2809	22.3862	21.6611	18.7689	21.4994	26.8445						9	9	9
24.3483	25.0504	23.5216	26.6919	28.2459	24.1637	24.8371	25.114	23.9914	25.571	25.5629	26.1151	23.1155	18.1994	25.55	24.3535	NaN	22.956	24.0044	NaN	22.4506	22.4808	22.1047	21.507	25.4167	24.0651	25.0359	24.2903	23.7978	21.651	25.4986	23.6323	24.5292	26.6101	25.6393	24.1645	24.2661	24.2459	25.2465	24.9479	25.4716	23.2162						11	9	8
28.5352	29.0224	28.2593	29.8356	29.0132	28.4364	28.4872	28.8515	29.1027	29.2847	29.2018	29.5923	28.6493	28.2521	29.8391	27.2107	27.2603	27.6347	27.8337	28.5241	26.9503	25.9293	25.8191	28.4147	28.2472	27.8553	27.3868	28.448	27.9977	27.4092	27.168	28.0542	29.0414	28.7036	29.4977	28.595	28.9423	29.7418	28.9068	29.9993	28.0585	29.2114				+	PDGFRA_WT	48	48	42
25.2795	26.9984	25.5461	28.9841	25.4297	23.9155	26.7922	27.4695	25.4453	25.1777	27.7715	26.3542	27.9045	26.6913	25.1896	26.8932	26.3403	26.9398	28.7384	27.7195	26.6498	25.5539	26.3856	27.2084	26.3935	25.9588	26.9716	25.2827	26.0386	26.0876	27.0557	28.4331	28.6291	28.4528	26.0907	28.1082	26.5094	25.307	25.1306	24.4819	24.8729	24.7732						9	9	9
21.9273	26.4135	21.524	29.6433	25.4346	19.7581	25.1911	26.7144	27.7652	24.9977	25.1206	25.8973	30.986	26.6502	25.0717	22.7444	25.9371	25.1817	27.1407	26.6618	21.4653	22.2978	25.383	26.5305	25.3357	26.962	26.3346	25.5122	27.343	25.0973	26.8201	26.5356	26.9879	27.9183	24.7203	25.503	25.561	26.2815	28.0806	28.2279	23.976	24.5517						26	26	24
25.7082	27.0816	24.9679	27.1617	26.9099	24.701	26.8539	27.7621	25.5978	26.8742	26.4707	27.185	28.0362	27.3981	26.8627	24.9704	26.3413	25.4622	26.6281	25.8444	25.5338	26.7334	26.3957	26.894	26.488	26.5623	25.6128	26.3023	25.8925	26.2882	25.8876	27.5342	26.5761	26.8494	25.6217	25.2764	26.1134	25.9004	25.5814	26.2469	26.7107	26.3732						16	14	14
24.9365	27.121	24.6797	25.5252	27.1093	24.6837	26.9542	27.2425	25.5474	26.3299	27.0344	26.7236	26.9346	26.9146	26.3926	27.5836	27.4559	27.7523	27.7798	27.8826	27.1616	28.2856	24.5017	28.0905	26.3388	24.5762	26.981	26.1432	26.6622	26.8	27.0649	26.6622	27.4792	27.133	26.1059	27.1555	26.124	25.7243	27.0139	26.6148	25.5388	25.9532						7	7	7
22.7644	25.1805	23.1342	25.985	23.8731	NaN	24.1267	24.4731	NaN	22.4615	23.5816	24.1655	25.232	25.0902	NaN	22.5983	NaN	23.523	24.0603	24.8008	23.0399	23.652	23.997	23.9373	23.3938	22.967	23.4363	23.1406	23.5093	23.3496	23.7849	23.4344	23.9811	24.3129	24.7337	26.2075	24.0244	23.5584	24.1727	23.0232	23.9901	23.9544						8	7	7
29.4819	31.1153	28.2168	29.9057	29.4286	27.7138	30.3581	30.7537	28.9909	28.7447	28.806	29.3268	30.2278	31.2589	29.2881	26.7643	29.3919	28.7824	29.2835	28.9474	29.1539	27.9367	26.623	29.2322	29.7574	30.5487	30.251	29.5213	30.3872	28.6122	29.7353	31.3121	31.3037	30.6817	28.3882	30.1685	30.2374	28.8329	28.9035	29.5102	28.909	28.9848						30	29	29
24.8201	26.6305	25.0419	26.1988	26.6599	24.3426	26.0675	27.3513	26.1563	23.3411	25.4151	25.8341	26.6638	27.2495	25.9942	NaN	24.8925	24.2263	25.9409	23.2362	22.3246	21.3703	NaN	21.1829	26.5777	24.1371	26.4083	24.4795	26.4922	27.2587	26.1101	26.6495	27.3651	25.6746	26.577	26.259	26.64	25.7584	26.7137	26.1092	25.9341	23.6618						17	11	11
27.082	27.5204	25.9182	27.178	29.3863	25.7536	28.8345	28.9534	26.0282	28.5314	28.0533	23.8974	26.5493	29.2789	28.6499	24.8937	25.1563	25.1358	28.3489	26.4859	NaN	26.7965	NaN	25.2985	27.7202	27.4898	27.1001	26.8792	26.7806	26.8147	26.8945	28.0512	27.3497	28.9421	26.7387	26.17	25.5448	25.8796	26.4497	26.7881	27.2433	27.1006				+	PDGFRA_WT	15	14	14
24.8466	25.1296	25.1453	25.9183	25.746	25.7376	25.7362	24.8084	25.649	24.9421	24.747	26.228	25.3769	24.3736	25.8208	22.8113	24.9016	24.2819	25.0927	24.9618	24.9289	24.7498	24.9908	25.232	24.7653	25.4846	25.0807	24.5616	24.6433	24.4541	24.2238	25.1612	25.0963	25.2441	25.2676	25.4363	25.4289	26.2516	24.9015	25.2665	25.5549	24.2374						8	8	7
26.7154	27.2679	25.4372	26.6745	27.5256	24.694	27.0532	28.2472	26.2132	26.9233	27.7199	27.6449	28.1327	27.2913	27.0946	25.7791	25.9732	26.8254	27.3217	27.7864	27.4928	26.3857	26.8982	27.1598	25.6278	26.9607	25.5979	25.8715	27.2944	24.4536	27.303	27.9624	28.6285	28.3185	27.0934	26.172	27.3618	26.4839	26.962	26.9669	26.8792	26.9074						21	12	12
25.3415	25.2531	23.8841	24.7606	25.9966	23.5074	24.3926	25.2135	NaN	23.834	23.091	23.1607	24.9027	22.8198	24.9915	23.0771	23.4992	23.0559	24.0268	23.3972	NaN	21.3198	NaN	23.4658	24.7239	24.6575	25.5845	22.6617	24.1157	24.6268	26.0886	26.1885	24.172	24.3181	25.5511	25.0711	25.1041	24.6085	25.0855	23.2483	25.1225	25.5126						11	11	10
28.8466	27.5245	28.3103	28.5101	26.752	27.9465	27.2464	27.0919	26.3984	27.4284	28.316	28.3258	27.7047	24.5363	28.2358	28.2243	27.2707	29.1809	28.5249	28.2417	26.2469	27.0399	28.2687	28.5975	27.2436	27.0832	24.7679	25.5527	27.3289	26.2958	26.7927	25.9638	26.9015	28.2475	28.7752	27.3276	26.9191	27.3903	26.8159	29.1797	27.1635	28.6277						16	16	14
25.3171	27.3208	25.3415	26.0061	26.6039	NaN	27.2775	28.6262	27.4087	25.5131	25.7195	28.3208	27.0244	29.058	27.2829	27.6124	28.2799	25.3643	27.2884	27.15	29.3187	NaN	28.8455	30.0291	26.8013	27.9142	27.4822	25.6408	28.1264	26.8676	26.4859	28.9732	27.991	27.4741	26.8768	27.087	27.6029	26.2968	25.6397	26.8329	25.4965	26.1428						8	8	8
27.71	28.5011	27.2356	29.0811	29.8004	26.9101	28.4999	29.43	27.4553	28.4622	28.8806	28.0907	29.3795	27.1618	28.3393	29.7386	27.545	28.0607	28.2929	28.5096	26.3161	25.7099	23.0056	27.7697	28.4496	27.9722	27.6411	27.6068	27.799	27.6328	29.1875	28.947	29.289	29.135	28.4101	27.7785	27.9058	27.8118	28.0655	28.5315	27.5769	28.1814						35	35	28
27.4536	29.6983	27.8885	32.0181	30.5729	27.0417	30.0367	30.8442	32.4119	28.5967	29.5086	26.5712	30.4778	30.1106	29.5958	29.585	30.4313	29.6774	30.1915	29.7376	31.4724	30.482	26.7434	29.4237	29.8734	28.7357	30.5127	29.3085	30.691	30.138	29.7878	30.3883	28.1608	29.5442	28.7435	30.3629	29.0173	29.5	30.6557	29.252	28.0915	28.3999						29	29	28
24.8977	28.2489	24.9678	28.0294	25.108	25.1324	27.4158	28.5776	24.0144	25.8399	24.1837	31.5397	30.6517	27.4896	24.784	21.4389	23.9406	23.3964	27.4139	26.0306	25.7109	24.925	NaN	23.4732	28.6538	25.9128	26.8088	27.2173	26.5681	25.3787	27.6707	28.4442	29.3306	27.4181	26.6508	26.8658	26.227	25.9643	25.0459	26.2682	29.1529	24.2961						14	10	10
28.6394	30.5761	26.7659	31.0793	31.0613	26.5312	30.4367	30.9938	30.1021	28.2935	30.2069	28.3796	30.9944	29.0583	29.8315	29.4993	30.6995	30.1652	30.9732	30.7296	28.7448	28.9543	26.6027	30.2328	30.7073	30.3802	31.2657	30.0616	30.2852	30.6413	31.9051	31.6779	33.121	31.0017	30.1978	30.3599	32.0271	31.3128	30.7449	29.5574	29.0823	30.9938						44	44	41
27.8978	31.2087	27.9916	28.6127	28.7107	26.3392	30.2927	30.3296	28.6287	28.4231	29.4609	27.5413	28.8116	29.1419	28.7189	28.869	29.9761	28.9948	29.8149	30.1355	28.2327	27.8547	29.534	29.9193	28.947	29.557	30.1477	29.1915	30.4358	30.2204	31.4808	30.2485	31.2965	30.4225	27.1086	29.8846	29.0977	26.5643	28.0519	28.1573	28.3175	27.5376				+	PDGFRA_WT	15	14	14
27.7114	29.8926	26.9188	28.7934	30.0384	27.8638	29.5006	29.843	28.6495	29.6718	29.006	28.4982	28.669	29.3331	28.9163	29.2054	29.3563	28.8987	29.0119	29.5388	28.9191	27.8987	25.814	28.1887	29.5219	29.2182	29.6594	28.8085	30.1785	29.5826	29.8979	30.4223	31.0536	29.3321	27.9479	30.7422	30.083	29.8874	30.3723	29.2372	28.5948	29.1856						18	10	10
28.1551	27.5132	25.8597	26.9614	26.8962	25.6349	27.3244	27.2668	27.3173	27.7909	27.2504	27.3664	27.5466	28.1074	27.7255	27.7692	28.2925	27.8152	26.9691	27.5592	27.1238	27.3073	29.2579	27.6991	27.4175	27.136	28.1944	26.9912	27.8359	29.0405	27.8859	27.8191	27.2388	28.1852	28.3507	27.5388	27.5914	26.7636	27.0172	27.864	26.2215	29.0073						14	13	12
28.3478	30.9306	27.8808	28.4026	30.3474	27.0967	30.099	30.9352	29.2943	28.9156	29.5267	30.1419	29.5804	29.3257	29.4059	27.5236	28.0771	26.6566	27.7205	28.785	26.8509	28.165	23.2264	27.944	30.5218	28.8393	30.0547	29.1806	30.3382	29.7797	29.9628	31.1935	31.6975	30.7256	27.2902	28.4316	28.8865	26.8563	28.1167	27.7216	29.2239	25.9053				+	PDGFRA_WT	27	25	25
25.8663	29.1559	24.2569	26.2513	27.2119	24.6256	28.9145	29.8713	27.418	26.7465	26.9269	26.5995	26.446	27.4418	26.2676	26.6369	26.1901	27.1789	27.0239	27.414	27.0245	24.8415	25.5308	26.7764	27.7044	26.6894	27.3298	26.162	27.6204	26.3982	28.3426	28.4632	28.592	28.1902	26.1177	26.9777	26.7451	24.3104	26.8305	26.2545	25.3987	25.0292				+	PDGFRA_WT	15	13	13
29.7424	31.5877	28.3867	30.8046	31.5643	28.0328	30.6243	30.6391	29.6399	29.5527	30.3888	30.0741	30.1027	32.0082	30.7108	31.8632	30.7435	31.3573	31.4213	31.3323	30.1414	30.1714	28.9964	31.1622	30.2564	29.6029	30.3538	29.6077	30.7419	30.0875	30.6822	31.5337	31.5142	30.0398	29.8218	31.2826	30.9002	30.388	30.7034	29.4984	29.774	30.7818						24	16	12
31.5585	33.1507	30.0955	31.9599	31.9082	30.0935	32.5244	32.8345	30.2296	31.6727	32.1779	32.1882	31.9808	32.0913	32.2297	31.6704	31.8219	31.3959	31.3615	32.0769	31.3127	31.5265	29.3525	30.7526	31.6459	30.6881	31.2621	29.9227	31.2612	31.3457	32.0798	31.6597	32.4401	31.3764	30.2735	32.0196	31.5501	28.8746	32.2481	30.5517	31.1079	29.4361						24	22	21
24.6278	28.2135	23.5368	25.7872	24.4271	23.1338	28.6868	27.9646	24.7853	24.6508	28.2838	26.7317	26.3048	22.389	21.7095	28.9469	29.6214	29.773	30.6232	29.9287	25.5214	24.3327	22.7339	29.2004	26.8999	26.6782	25.6634	25.9268	25.9385	25.1374	25.4041	26.1436	27.6781	25.4211	30.1915	29.4645	31.6714	30.015	32.0156	28.4351	27.6824	28.997				+	PDGFRA_WT	27	24	24
24.2374	26.9086	22.5331	24.058	24.4041	NaN	25.4867	25.5226	23.7829	24.0999	24.2153	24.1069	26.0358	25.8297	24.5501	25.6388	26.8416	26.6853	26.8412	26.7722	26.3256	26.5452	24.9393	25.8387	24.479	24.5397	24.6693	25.1093	26.3944	26.3499	25.8947	25.5466	25.5399	25.8005	24.9798	23.8468	26.2993	24.2402	24.3863	24.7252	23.2747	25.0469						13	12	12
26.8631	31.6268	26.8044	28.5882	29.0266	26.7677	30.1592	31.569	28.9879	28.7457	28.5516	28.1331	29.0036	29.9886	28.8252	24.9313	28.5263	26.0134	25.2431	29.5989	28.5737	29.3577	25.0034	28.5313	30.4099	29.4073	29.9879	27.9011	30.0443	29.1316	31.0609	30.3688	31.9679	30.8684	25.046	29.6057	29.438	27.1209	29.1098	28.6532	28.5847	25.943				+	PDGFRA_WT	15	12	12
23.7673	27.6087	23.9665	27.539	25.5115	22.0335	29.3732	30.0928	27.1192	24.4989	26.9391	28.8202	27.5444	27.1723	25.6468	28.3345	26.9539	26.5242	27.5589	28.2593	22.629	24.0479	22.6446	27.3129	28.0172	27.4868	27.1438	26.9022	23.2971	27.1834	27.0492	26.4466	29.3434	28.065	27.1785	28.1294	28.0484	25.0078	24.5975	26.56	26.4774	24.9399						20	19	19
26.2021	29.3015	24.6458	26.6907	24.3274	21.945	27.5319	29.4826	21.5672	24.1518	25.4052	25.3416	26.6521	25.9017	26.6285	24.8162	26.2693	25.6192	25.4657	28.0984	28.4665	29.9666	22.663	26.2879	30.3175	27.7634	26.7345	23.7255	28.7285	26.9641	28.8818	29.6905	29.4843	28.0684	24.3146	29.5974	27.3078	24.7646	28.4899	26.9509	26.2886	23.2461						17	16	16
32.4899	32.754	31.2705	33.4989	34.4498	30.648	32.5164	33.4394	32.5271	32.8463	33.6452	32.8536	31.9938	30.1293	32.3034	27.6585	27.795	28.2349	28.7596	27.3827	23.1597	22.9022	24.9982	26.9358	28.7502	28.4012	30.6051	31.1395	29.7843	28.5788	30.3264	29.5109	31.4932	30.1527	33.3706	34.6279	33.6422	33.6846	32.5375	34.5602	29.6449	33.2062				+	PDGFRA_WT	33	33	31
28.8341	28.5597	26.4378	28.1888	30.05	26.8014	28.3519	28.9638	28.979	28.541	28.8514	28.0625	30.0084	27.4015	29.0957	24.4705	22.8552	22.0145	23.0425	22.4203	18.9799	19.9671	25.8451	25.0041	27.9615	27.8318	28.6434	28.3522	29.0256	29.3178	29.1685	29.3406	29.1066	28.8303	28.981	27.2989	28.3627	28.8172	26.1529	29.0678	28.2875	28.7051						23	23	20
27.9572	28.459	27.0632	27.2635	29.4228	26.5746	29.0588	29.4081	28.5375	28.47	28.4615	28.3127	28.1036	30.2577	28.8887	25.6635	28.1004	26.1685	26.7501	27.289	25.4299	25.3772	26.7133	26.6882	29.0607	28.2743	28.5969	27.7004	28.3566	29.4337	29.9702	28.7211	28.3077	29.0551	26.2535	27.8316	27.3319	25.9815	27.9993	26.8918	27.695	28.4649				+	PDGFRA_WT	11	10	10
31.1287	33.0731	29.7577	31.4911	33.1008	30.1839	31.9112	31.5309	31.8728	31.4262	32.3026	31.7446	31.8582	31.5124	31.8463	32.9958	32.7536	32.505	31.9214	33.2813	29.8799	29.7188	30.0262	32.6839	32.0552	31.2094	32.0089	31.6023	32.1831	31.5954	32.7857	33.0614	32.8928	32.5473	30.7566	31.8855	31.3338	30.209	31.7328	30.4436	31.0076	30.5233				+	PDGFRA_WT	25	25	16
28.3878	29.019	26.9777	29.3936	30.1419	26.6966	28.9266	29.3651	28.538	28.6066	29.3692	29.4111	28.9863	28.9228	29.0133	29.0064	27.7512	28.292	28.6617	28.7012	27.3774	27.3589	28.2371	28.3446	28.6502	28.3143	28.4902	28.0799	28.6721	28.8892	28.6288	29.3549	28.9547	29.6808	28.741	28.9053	28.9793	27.9958	29.1872	29.3086	27.9194	28.8021						17	17	17
25.9525	25.4753	25.4744	27.0278	26.0463	26.1637	26.1043	25.9336	26.8265	26.1031	25.8649	24.6515	26.0153	25.572	26.6055	26.0771	26.1548	26.5405	26.6294	27.1155	27.9265	28.725	23.5991	27.495	25.3905	25.6684	26.0966	25.0693	25.7132	27.1067	25.7484	26.8809	26.2352	26.5467	26.0811	25.6614	24.9207	25.2523	25.0544	26.2687	25.4571	25.2614						6	6	6
29.6252	29.991	28.6858	23.9449	32.2005	26.8333	30.4819	32.4117	23.6531	29.1211	30.7837	28.9815	28.5936	28.402	30.7652	26.6139	25.9806	24.9672	26.8876	27.2274	22.9351	21.8662	24.2274	26.8203	31.2142	31.5165	31.6318	31.3043	33.1938	31.5321	32.7213	33.8758	32.1926	32.0508	25.8128	29.8003	21.6064	24.911	22.2937	28.2567	29.8079	27.4711				+	PDGFRA_WT	36	36	34
29.2922	31.2475	28.9918	33.1335	31.858	28.4836	30.9029	30.7684	30.0307	30.449	30.3096	30.5538	30.7131	31.4374	30.9654	28.5432	29.5606	28.6332	28.6718	29.9964	27.9953	27.9896	26.7365	29.3582	30.5268	29.5226	30.7462	29.905	30.476	30.8389	29.7452	29.8802	30.9443	30.6476	30.1582	31.0743	29.6894	30.334	31.3846	30.3883	30.981	30.0711						39	39	37
26.1906	28.2811	24.0722	28.3125	24.2852	22.7659	28.3403	28.2007	27.2278	24.7179	25.9558	29.7513	27.6529	29.4942	24.5168	28.1552	28.7947	27.8948	29.23	28.8824	28.3946	27.3186	NaN	27.1432	30.1221	28.1378	27.8275	27.6529	27.3607	29.4612	28.5018	28.2392	28.9543	28.4538	28.3114	28.4138	27.7923	28.2643	28.1465	27.4436	25.8594	29.0212						15	15	10
31.3768	32.1443	30.5069	32.1894	32.5297	30.8967	32.2273	32.1106	33.4991	32.2823	32.5638	31.4268	31.9645	32.1347	33.1952	31.3602	31.4635	30.7203	31.0119	31.4398	31.9359	30.8798	28.5518	30.6766	32.8696	32.3472	32.9832	30.8469	32.1602	33.3211	32.6386	33.3565	32.4398	33.1345	30.8781	31.7647	31.5165	30.9854	31.6303	31.0016	31.6639	31.6002				+	PDGFRA_WT	24	24	10
28.9298	31.3568	28.7518	30.1289	30.9721	28.8425	30.5162	30.649	28.7327	29.8653	29.484	29.6048	30.6262	30.5611	27.1497	28.9986	27.1534	28.2298	29.6965	29.2916	28.3466	28.6588	23.5792	29.2424	29.9897	30.6934	30.1416	29.1046	30.1987	29.9418	30.7599	32.1091	31.1173	31.4374	30.101	29.4615	29.9732	29.8086	29.3714	29.6458	28.817	29.7887						19	19	19
29.8487	30.605	29.3693	31.0454	30.6102	29.2519	30.6614	30.8165	29.8386	30.8584	30.595	30.2248	30.7041	31.5163	30.8261	31.1874	31.075	30.5774	30.3932	30.5424	30.1941	30.1866	28.5205	30.2532	30.4259	30.3788	30.8454	29.9878	30.9651	31.1652	30.3007	30.5684	30.5331	30.5552	29.9677	29.8766	29.6493	29.1293	30.3755	30.6201	30.1582	30.295						17	17	17
23.1636	27.9117	21.2155	21.9745	22.7587	22.1878	23.8873	22.7662	23.0121	22.4732	24.5686	21.0668	25.6761	24.7651	24.2545	26.344	27.7489	26.5378	26.8269	27.2421	25.1358	26.0037	24.6854	27.0029	23.3578	22.756	NaN	22.9535	22.9715	23.6502	24.1083	22.918	25.3584	24.4117	22.9806	NaN	NaN	21.2472	22.0993	23.7633	22.6109	23.4644						10	10	10
24.0445	27.0654	21.7717	27.5737	28.0142	24.2356	25.5908	27.609	24.5336	25.0182	25.7045	25.2201	26.4882	24.6955	24.9717	25.2376	24.9042	NaN	23.0277	25.6916	26.6306	25.9549	NaN	25.0698	26.7643	27.0096	25.9499	25.3694	28.4464	24.6958	26.5809	27.9811	26.7717	26.2284	23.5189	22.224	23.9361	24.3126	23.4506	24.0492	29.1025	24.2195				+	PDGFRA_WT	20	18	16
29.8494	31.1868	28.9608	29.8785	30.6783	28.6365	29.647	30.322	32.055	30.1411	30.7455	26.7529	29.5599	29.3696	30.2854	30.7823	30.0178	30.2868	30.4964	29.9484	29.4738	28.9748	25.4054	30.1079	31.6548	31.5607	31.0526	30.0603	29.6959	31.6049	31.812	29.1012	30.1528	31.5308	29.2447	30.1092	29.9828	29.5228	30.4272	30.0771	29.422	29.9051						23	9	9
25.3009	27.0889	25.8095	26.9665	27.9177	24.5866	27.2471	27.4019	26.0586	25.6911	26.1914	26.4541	26.498	27.2238	27.1551	25.3066	26.4626	26.344	27.4679	26.0877	25.395	24.6145	NaN	26.432	26.0787	25.438	27.4558	25.1053	26.2552	26.1843	27.1042	28.4525	26.7725	26.7257	26.6284	27.0235	26.8056	26.0669	26.3248	26.7269	25.9969	26.6752						9	9	9
26.0075	27.3897	25.8823	29.5628	29.5351	25.5203	27.6915	28.3532	28.8618	27.2396	28.0412	28.5925	29.2195	26.4975	28.5054	27.4525	27.4904	25.7779	26.5515	26.5303	26.9925	26.6026	26.4919	28.0025	26.5166	27.0867	26.2186	24.3049	26.406	25.2682	27.7011	27.8512	27.998	27.9311	26.2858	27.4343	26.8911	27.9152	26.8636	27.2534	27.2175	25.6936						33	33	31
26.4347	26.5685	25.2082	27.1785	27.183	24.8809	27.4778	27.0546	26.1887	26.2019	26.8588	26.8785	27.1189	27.3639	27.342	26.4837	27.6331	26.8124	26.4024	27.4615	27.8093	27.601	28.4191	27.4589	27.6109	26.908	26.0548	25.8127	26.6065	27.5808	27.2861	26.5069	27.212	27.014	27.033	26.0781	25.802	24.8765	26.2072	26.9886	25.7749	27.6041						11	9	8
23.9963	27.2349	23.5706	25.9657	27.8545	22.8584	26.1131	27.0026	26.3352	25.5826	26.2093	23.8761	25.4914	26.0028	27.4762	25.2289	26.1856	24.9322	26.513	26.0234	23.3715	24.9535	24.0106	25.8946	25.3033	24.5557	26.4438	24.6996	24.6814	24.7564	27.8829	25.7504	27.187	26.3249	23.4432	24.767	23.9443	25.0532	26.4429	24.8504	24.1573	25.3566						8	8	8
31.3131	31.4145	30.0554	32.2283	32.5225	30.0778	31.2848	31.4533	31.0293	31.7857	32.2656	31.7977	31.077	33.2843	32.035	30.7846	31.2472	30.4005	30.0594	31.4875	29.6441	29.3405	27.4546	30.9991	31.3465	31.3773	31.0503	29.7567	30.7942	30.8308	30.0576	31.5822	31.0844	32.0726	30.4249	30.1655	30.133	29.2274	30.3923	30.6211	30.7716	29.503						18	14	14
26.433	28.4839	25.4244	27.8622	27.2314	24.9846	28.1227	28.5094	25.6223	26.5469	27.9722	27.8479	28.1958	26.8306	26.6523	29.0056	28.327	28.6976	29.3877	28.8809	28.4095	27.5222	23.6316	28.4049	27.5461	27.1268	26.6068	27.3251	27.8287	26.1726	28.2584	28.0881	28.3678	28.0335	27.8839	28.513	28.0208	27.0858	28.0046	27.6467	26.6378	28.2078						23	23	14
24.0432	26.5514	22.4147	24.8776	23.7969	23.5993	24.1683	25.4646	23.2572	25.2045	23.1885	22.9343	24.7866	21.8776	23.4307	NaN	24.4184	23.0744	23.2924	23.6649	25.5427	25.1644	23.5663	24.6081	24.7344	25.8692	27.4551	26.2183	26.8503	26.4874	26.5377	27.3604	27.642	26.3161	24.7882	24.3331	24.2756	23.7216	23.0637	24.3496	24.0939	23.5532				+	PDGFRA_WT	10	10	9
32.6328	33.4977	31.2495	33.7002	33.8558	30.5061	33.0242	33.362	32.6365	32.469	33.3517	32.8242	32.2713	33.9246	32.5092	33.1981	33.2155	32.8748	32.8439	33.5898	32.7478	32.2015	30.7359	32.735	33.6877	32.551	32.9969	31.9635	32.7869	33.6087	32.8345	33.0958	33.5961	33.8349	32.9879	32.9126	32.502	31.7753	33.0597	33.2793	32.7426	33.1973						21	21	17
30.6038	31.1275	27.9235	29.7603	30.155	27.205	30.3869	30.8314	30.0263	29.3397	30.447	30.0308	29.6579	30.6624	30.7483	30.4966	30.3459	30.1371	30.0318	30.8179	30.0296	29.4509	32.4947	30.367	30.4257	29.3847	29.77	30.1333	31.4678	31.1226	30.8058	30.6237	31.2544	30.9615	30.6266	30.4412	30.5486	28.596	30.3174	30.545	28.9219	31.2108						30	28	28
26.9914	24.2498	27.5119	29.9114	27.4859	26.6221	22.7114	21.0634	28.4127	29.6709	29.4342	22.739	26.2154	29.7004	26.6061	24.1671	24.6447	22.9991	24.8389	25.5327	23.3931	23.2357	24.5708	23.9518	27.2288	27.8303	28.4435	28.1312	28.4709	29.1117	29.4557	29.2166	29.7159	29.8589	23.7769	22.8047	27.2904	23.2728	22.8655	28.4344	28.6426	27.1793				+	PDGFRA_WT	26	24	21
28.8375	30.6307	26.4008	31.4649	32.3343	25.6127	29.119	30.8714	29.5201	27.8365	28.7966	27.9295	28.9351	31.6117	29.2033	27.8827	28.2085	28.3008	28.6262	28.9373	27.8835	27.3489	30.0565	28.2739	31.8964	28.4012	28.6424	30.6879	29.7528	29.8263	32.2988	28.4071	30.0384	32.0527	29.1931	29.0835	28.9123	27.8174	28.4072	28.7231	27.8946	29.3323				+	PDGFRA_WT	35	35	30
20.6555	22.4104	21.346	24.1515	24.9193	NaN	22.9141	24.3158	NaN	22.0829	22.4535	22.2773	23.1284	22.4444	24.1375	22.2153	24.6455	24.7554	23.8109	22.9005	23.2621	22.8464	27.291	24.4182	23.2339	21.4417	21.9643	23.1307	23.5083	23.257	NaN	24.5161	24.4083	24.6214	NaN	22.5198	NaN	21.4916	22.7029	NaN	21.9298	22.6957						13	12	12
26.5045	28.291	25.6905	26.2252	28.4241	26.2915	28.2925	29.1533	25.6348	28.1294	27.2213	28.5854	29.1087	27.8571	27.8993	25.8246	25.8616	25.3007	25.847	26.363	24.9378	24.8345	25.3762	26.5904	27.7617	27.6153	27.506	26.5133	27.5603	28.4673	28.1018	28.4071	27.5903	27.832	27.857	27.9366	28.1785	29.5083	28.7616	28.7849	26.9447	27.6398						17	17	17
24.3751	25.8125	25.4326	26.8072	29.16	23.0853	25.7717	26.172	28.8618	23.6477	24.3619	24.5993	23.8811	25.5418	24.6713	24.4063	25.4589	22.999	24.6802	22.8307	NaN	24.4324	25.5777	23.3468	25.1326	24.9344	26.4462	26.8316	27.4572	26.2613	28.2587	26.6278	26.8565	25.883	24.6991	26.3294	24.8968	26.9455	24.1022	24.8808	24.6142	27.0408						14	13	13
26.3518	28.1325	26.293	29.0799	28.4683	27.3038	28.6271	27.9351	26.7992	26.9058	27.7826	27.8012	25.6334	28.4545	25.9193	27.9646	27.5225	27.3593	28.1604	28.5152	26.9614	27.7913	24.2929	27.9694	27.3881	28.3431	28.0674	27.3892	28.1518	27.3392	27.9269	28.6054	27.6729	28.0744	28.4395	27.9432	28.6649	27.6554	28.362	28.3864	28.6582	27.5113						16	16	12
26.7737	28.145	26.7636	27.8904	28.2493	26.6362	28.4211	27.8209	26.8935	27.3733	27.5914	26.9544	26.6287	26.4449	26.8201	26.0837	26.6498	25.6634	26.8152	26.2702	27.5144	27.7803	NaN	25.4904	27.8599	27.8341	27.4353	25.8929	27.3368	27.3259	27.3517	28.7073	26.5933	27.4812	27.7359	27.1508	26.8407	26.7557	27.2493	27.4019	27.8554	26.4124						16	13	13
25.9031	25.0862	24.8564	26.7013	25.5841	22.7713	25.9285	26.0309	23.8079	21.0432	NaN	24.8866	23.2293	24.4631	23.7958	25.7345	22.5296	23.9106	24.0292	24.3596	25.8188	26.5703	23.6706	23.995	26.0406	24.973	27.2919	25.4226	28.1175	26.2186	27.139	28.2946	30.5909	26.0798	26.2383	26.0499	27.9083	26.6531	26.5197	24.9326	23.7796	26.3231						21	21	21
29.6636	31.0001	28.7604	31.6204	31.5078	29.0032	31.171	30.6557	29.6834	30.2469	30.6181	30.3258	30.2953	31.5281	29.8287	29.9893	30.191	29.8394	30.7988	30.7644	30.2109	30.0246	27.0367	30.8211	31.0606	30.7271	30.5457	29.8463	30.2365	30.6291	30.6925	31.1073	30.7997	30.9956	30.1567	30.7294	30.3497	29.7966	30.0493	30.2227	30.1897	30.0536						22	22	16
24.2049	27.2	24.9184	22.1782	28.3684	24.1231	26.3772	26.1776	25.6014	26.1129	26.0772	26.8427	22.3714	22.6699	24.1772	NaN	NaN	21.7463	23.1092	22.6015	NaN	21.6644	21.903	22.4053	23.8075	23.4212	26.4458	25.3396	25.2847	25.3236	27.1399	25.0173	25.4579	25.9098	25.4319	26.007	30.0178	26.1023	28.2805	26.0327	26.4469	26.8023				+	PDGFRA_WT	11	11	7
23.2044	26.3086	24.5646	24.9369	26.3314	23.2434	26.5652	26.3319	23.6855	24.8161	26.0388	23.2893	25.3258	25.8716	24.7226	26.053	26.4009	25.2015	25.9994	25.5947	21.2975	21.6274	22.2345	25.3644	24.5638	23.4841	24.4392	23.2228	25.3719	25.5634	26.2386	25.411	25.0787	24.0458	24.0963	25.8678	25.9944	23.0718	25.4551	23.4353	24.9353	24.808						6	4	4
26.7325	29.0169	27.1544	29.1905	29.209	26.8424	28.6905	28.9526	27.2107	28.5262	27.6214	26.8131	28.5378	27.7734	27.4583	27.3426	26.3589	26.7021	27.463	27.1947	25.1785	25.0246	23.2581	26.9644	28.9063	29.2331	28.5429	28.2775	28.1026	28.8973	28.9683	27.8926	29.1308	27.9104	27.3907	28.5297	27.8571	26.9633	28.4712	27.4582	27.9345	28.1845						10	10	8
28.0759	29.5447	27.4149	29.0914	31.0772	27.2775	28.8943	29.7569	28.6402	28.934	29.0749	28.11	28.9387	30.1945	28.7824	27.5977	27.8909	28.0989	28.9939	28.3687	27.4131	27.3962	23.0501	28.7891	29.8637	29.3475	30.2358	29.0762	29.4449	30.2232	29.9131	30.1323	30.477	29.7587	28.4017	30.0808	29.7954	28.2128	29.7515	28.1936	29.282	28.9967						19	19	19
32.6486	33.3739	31.381	32.1636	33.5444	30.965	33.6022	33.37	32.1136	32.5876	33.0173	34.0767	32.5817	33.1285	32.8952	31.9622	32.6365	32.1535	31.9713	32.8567	32.8381	32.6209	30.6419	32.1645	33.1092	32.51	33.0368	31.6229	32.8189	32.6877	32.9198	32.8062	33.4571	33.1578	32.952	33.0387	32.2858	32.0423	32.8976	32.269	32.5001	32.2083						26	26	26
26.5848	27.4565	26.4206	27.3082	27.7078	26.1647	27.4597	27.5893	26.8658	27.0422	27.8506	27.4779	26.4219	27.6337	27.8173	26.193	26.8071	24.2196	25.8574	26.769	25.4264	24.0122	26.0601	26.7563	26.2812	26.6249	26.5589	25.1295	26.0313	26.4307	26.7511	26.6816	27.2223	27.3106	27.3996	24.97	24.6955	26.5822	26.1911	27.4309	26.1256	27.0453						33	33	33
24.338	25.1962	23.3092	26.2822	25.3435	22.5903	24.4839	25.5688	24.3337	22.6444	25.2881	24.7444	24.2336	23.6951	24.788	24.6348	25.3089	25.492	24.2184	25.3078	26.1869	NaN	25.298	25.3057	24.8193	25.1258	24.7793	23.8074	25.2746	25.5382	24.8358	25.4819	25.7028	26.0513	26.0797	24.5427	25.4522	27.5838	25.7826	26.4106	24.7144	25.0587						19	19	19
24.9256	27.4001	23.7734	25.5326	26.0219	23.7747	26.7158	26.6384	25.5033	24.3584	26.6649	27.2402	27.6738	24.7108	25.3549	25.3026	26.4098	26.0734	26.396	27.0332	26.8383	26.8697	24.0275	25.9792	25.8897	25.7297	25.4156	NaN	25.0149	25.9027	26.3973	25.6296	27.1613	26.313	25.9718	26.6982	24.9065	23.3076	25.8346	24.5779	25.0106	24.3627						14	14	14
27.2039	29.1101	26.1892	29.4658	28.8979	26.4448	28.9014	28.6906	27.6672	27.8104	28.5964	28.8993	27.8714	26.3519	28.1649	29.4319	27.5825	28.3837	28.798	28.6144	26.7738	NaN	28.3987	29.199	29.0399	27.5945	27.1116	28.0162	27.8395	27.8734	28.6502	28.7741	29.3563	28.5097	29.3493	28.5802	28.3926	29.9217	29.6842	28.7649	27.949	29.14						28	21	21
26.7884	29.0833	26.0631	28.5291	26.6421	24.0895	27.0548	27.6768	28.4087	25.3825	29.7247	26.5236	29.1655	22.7069	29.6525	31.0905	30.4716	30.8402	30.1996	30.6241	30.8519	30.7888	25.662	30.8221	28.0677	26.5027	28.9315	24.2246	25.8676	26.79	23.3322	25.2652	26.9025	21.7852	24.0938	25.9522	21.8632	22.9487	21.5533	25.6361	26.8794	22.2903						24	23	23
NaN	23.8797	22.295	24.9967	24.0488	22.8481	23.0419	24.3518	24.0781	23.372	24.4765	22.9136	22.777	23.6784	25.2389	NaN	23.8292	23.3586	23.507	23.6192	23.3218	NaN	NaN	23.8131	23.796	NaN	NaN	22.5223	24.0109	22.5492	22.4712	23.7179	23.908	24.0609	NaN	NaN	25.7596	NaN	NaN	24.0337	24.0664	22.1174						4	4	4
28.9386	31.205	28.7616	28.6279	29.4103	29.6659	30.7022	30.6647	28.9598	31.445	29.564	28.1645	32.387	29.3615	30.585	28.4065	30.0208	28.3559	28.4223	29.5096	28.2348	28.8082	25.0296	29.9442	29.9822	30.2921	30.5586	28.775	29.7166	30.8618	29.3694	29.5342	31.1852	30.1209	30.4543	27.757	28.7921	26.7013	27.6725	30.125	31.463	26.6471						27	27	26
25.8137	27.0379	25.5328	27.6629	27.2947	24.6838	27.4559	27.5369	27.081	26.7642	26.8638	26.7787	27.447	27.8635	26.7681	25.9511	27.7372	25.7397	26.2264	27.1478	25.1284	25.5725	26.9627	27.2753	28.116	28.1729	27.1863	26.5737	27.5601	28.519	27.9573	27.9626	27.7744	27.5982	26.3654	27.7842	25.8871	28.3409	27.0546	27.5298	26.9764	27.4761						14	8	8
29.7535	30.5746	28.211	31.1894	31.2067	28.208	30.0972	30.0415	30.3301	29.6703	30.3661	29.3044	30.7539	30.6834	30.3555	29.4008	30.0755	29.0012	29.3693	30.403	29.0971	28.983	27.9242	29.7467	30.5358	30.0246	30.4992	29.1819	29.8683	30.5048	30.065	30.1001	30.4105	30.8698	29.9123	30.0967	28.8913	29.5233	30.0103	29.5598	29.4655	29.169						15	15	10
25.1233	26.3836	24.8332	27.3788	26.9499	25.4187	27.0366	25.8146	25.9568	26.9956	24.7731	26.7163	27.1539	28.1187	26.7425	26.7049	25.6484	26.6161	26.233	26.5365	25.6319	25.9234	23.5141	27.0046	26.6561	27.2154	26.7391	25.5934	25.4956	26.6143	26.8847	26.6468	26.115	26.5773	25.9409	25.8113	26.2394	26.4783	26.985	26.7789	26.7406	26.2666						9	9	9
22.5276	25.2972	24.1234	28.0597	25.0487	22.5513	26.1257	25.6921	24.4989	24.4585	24.4786	24.7161	24.6201	26.194	24.5992	25.4133	27.1496	24.692	25.8986	25.5532	24.201	25.5235	25.8533	25.1859	26.1209	25.1933	25.1373	23.6463	25.8609	24.9841	24.9609	25.5113	25.5627	24.315	24.0588	26.1615	25.0717	24.4173	25.3687	25.1679	24.5975	23.4063						12	9	9
27.1142	27.1823	26.3217	27.8719	27.8839	26.4795	26.4915	26.9681	26.4102	27.6594	27.5178	27.8588	26.1506	27.6463	28.4018	24.4524	25.6174	25.7087	24.9545	26.0482	23.5411	21.7215	27.7609	25.6204	26.2912	27.1611	26.1647	26.0939	26.6196	26.1016	26.5878	26.319	26.5328	27.1884	27.7299	27.161	27.322	27.0733	26.7754	27.8743	26.7633	27.7547				+	PDGFRA_WT	11	7	7
29.6493	30.0528	27.6782	30.3152	30.1128	28.2371	29.9269	29.5432	29.7595	30.0222	30.7197	30.3189	30.2684	30.4956	30.3049	30.5347	30.2005	30.3885	30.1955	30.6274	29.1431	29.0289	29.8645	30.2735	29.4935	29.0775	29.4514	29.0466	29.677	29.9231	29.7469	29.5351	30.3812	30.604	30.2859	29.8311	29.4215	29.2911	29.8956	30.1558	29.264	30.5715						12	12	12
25.9684	26.6661	24.4312	25.3518	26.2604	24.8874	25.8805	25.6323	25.7701	25.956	26.9774	27.1281	26.5433	25.9917	26.6385	24.0829	25.9537	26.3439	26.366	25.849	25.8275	25.1244	25.7929	26.0265	24.2799	25.3856	24.3292	23.3254	25.338	25.2187	26.3943	25.2909	26.6153	27.4348	24.9074	25.3858	24.7536	22.7824	25.048	24.9712	25.225	26.0706						10	10	3
23.5414	22.9465	22.4553	23.8978	24.375	NaN	22.3028	22.7909	23.3149	21.9881	22.9187	23.6846	23.2292	NaN	23.5759	NaN	NaN	NaN	NaN	22.2745	20.4999	21.9763	22.4344	NaN	23.9451	23.0807	22.8281	22.8385	23.3606	NaN	22.5319	22.6564	24.4009	23.4694	23.1959	23.0471	23.5836	21.6961	23.2823	23.2727	23.3496	23.7989						9	2	2
24.7392	25.7662	23.6425	24.3397	24.3331	23.8472	24.4737	25.3008	24.0465	23.4609	23.1485	25.4071	26.4817	24.5614	24.8474	24.3124	24.8386	25.8005	24.0432	25.6446	24.5484	24.4814	24.4079	24.4353	24.7469	24.0293	23.7887	24.234	24.4774	23.7795	24.7313	25.0098	25.4549	24.8192	24.0846	25.3555	24.9623	24.0138	26.0242	25.2581	24.7333	24.9158						7	7	5
25.8216	27.9549	26.2184	27.546	28.4956	25.4762	28.0053	29.0267	27.7176	27.4219	28.1479	28.5678	28.5392	26.0038	28.3002	27.6593	27.3639	26.5766	27.2566	27.9524	27.0429	27.7046	24.0404	25.6406	27.3289	27.4392	26.5633	27.5821	28.3249	27.1018	28.137	28.6445	29.1526	28.4185	27.0443	28.4648	27.1153	26.9992	28.8826	28.0373	27.5044	27.0853						8	8	8
30.8986	32.0845	29.6213	31.5132	32.8852	29.4021	32.283	32.2869	31.2667	31.1225	31.6724	31.6595	32.4653	32.4366	31.8594	30.5702	31.2545	31.1528	31.8277	31.732	30.2945	30.2066	29.5263	31.2275	31.8097	31.4182	31.7025	30.7028	31.3912	31.9352	32.093	31.7167	32.4204	32.0343	31.0772	31.7802	31.8935	31.1362	31.7344	31.2175	30.7841	31.1419						17	12	12
30.3587	31.5274	28.9135	31.9604	32.3197	29.0654	31.9876	31.4982	31.3521	30.7266	31.267	32.0168	32.4269	30.6386	31.634	31.2998	31.3386	31.5452	32.1928	31.8409	30.9366	30.4235	29.9154	31.4276	31.8393	30.4391	31.1741	31.1395	31.7372	31.7953	31.5946	31.6788	32.3454	31.6794	31.2247	32.1753	31.6031	30.9696	31.9723	30.8072	30.9666	31.0616						18	18	13
27.4833	27.2275	26.9232	27.9712	27.187	26.4836	27.3969	27.5797	26.4598	27.9424	27.4355	27.9067	27.7719	28.7846	27.2957	27.8084	27.384	27.2874	27.2406	28.2864	26.3292	26.9607	27.1471	27.4965	27.8647	27.5482	27.7927	26.2099	27.3156	28.5221	27.6769	27.8006	27.7065	27.4747	27.3477	27.3601	26.8638	26.0021	27.4514	27.772	26.9136	27.5989						11	11	11
27.0415	27.0693	26.2524	27.3933	27.6542	25.7317	27.2906	27.8959	26.1292	27.3082	27.2771	27.9274	27.8824	28.3742	28.0615	27.7521	27.1418	27.4105	27.7446	27.6499	26.9197	27.2879	27.6407	27.0934	26.6068	26.1771	26.2896	26.2466	27.0103	27.3162	27.4763	27.4953	27.9027	27.5033	27.6915	27.2327	26.9325	26.3675	27.2711	27.5417	26.5281	28.1533						12	11	11
30.5287	32.8029	30.5518	32.1699	32.6724	29.9425	32.0102	32.2789	31.4702	31.5057	32.0951	32.0105	32.5245	31.786	31.6693	30.0352	31.7351	30.5466	31.2092	31.9502	30.2034	29.7277	29.6123	31.5888	31.886	31.4307	32.2767	31.1544	32.0562	32.6642	32.4454	32.2303	32.1504	32.5841	30.7229	31.0722	31.2051	30.5854	32.016	31.3958	31.5888	30.3677				+	PDGFRA_WT	36	28	25
22.4245	26.2376	22.8821	23.2351	23.0209	22.6005	26.6259	27.5775	25.1162	22.9923	23.0277	23.1349	26.2349	NaN	22.7869	24.3547	24.9939	25.3302	25.2612	26.4682	23.5525	24.4505	23.0275	23.9701	25.7162	26.1376	23.0145	23.2075	26.2451	23.9348	26.008	26.5553	29.2563	27.2093	23.0573	26.6738	25.5595	23.8338	24.2841	22.7225	23.3133	NaN						14	14	14
24.7501	25.9619	24.2745	25.9446	26.0022	24.1524	25.6723	26.246	24.7834	25.0423	25.5818	24.9357	26.7345	26.0231	24.9026	NaN	24.9245	23.814	24.0303	25.3302	25.035	22.5534	NaN	25.0901	24.6372	25.1651	26.0811	23.8252	25.1644	23.9952	25.2518	25.8684	26.2114	26.1255	NaN	24.5295	24.8891	23.8288	NaN	23.8439	23.7703	23.5684				+	PDGFRA_WT	7	7	7
21.5834	23.5932	23.7632	21.4056	27.1109	21.7253	21.7552	27.1099	25.2654	23.9741	22.2264	20.6346	28.51	22.7943	27.8379	NaN	17.7686	NaN	20.7932	18.5211	17.0729	19.7251	NaN	22.2772	20.8454	25.7696	24.66	22.3298	24.5964	27.8494	26.3031	28.9231	25.789	26.0301	20.4486	22.9889	20.1947	21.9244	NaN	NaN	20.5089	21.3637				+	PDGFRA_WT	13	13	12
28.039	28.0254	26.7612	29.4512	29.8933	27.274	29.2547	28.1064	29.4094	28.5262	29.0457	28.5387	26.6531	30.3414	29.2792	27.9341	29.2944	27.8553	28.1741	28.5143	26.6175	27.5503	25.3256	28.1314	29.6508	29.2781	29.5206	28.0754	28.9753	28.8985	29.0955	28.8693	28.9576	28.9212	29.1741	28.7798	27.2608	28.0208	28.4278	28.7401	28.4034	28.1915						13	13	10
26.2211	26.5792	27.8333	23.2113	25.12	24.7289	NaN	24.4495	NaN	NaN	NaN	25.3535	NaN	NaN	28.1178	23.3602	24.308	28.0556	NaN	24.9047	NaN	NaN	27.2551	23.389	28.0436	28.0642	25.0338	NaN	NaN	25.6124	24.7702	23.7919	27.4057	24.4002	NaN	26.7154	28.4186	26.2025	25.0012	24.3685	NaN	23.7936						7	7	7
26.2282	29.082	25.4052	27.4963	28.2985	24.9319	28.349	29.1829	27.581	26.8304	27.6196	27.5649	28.3303	28.7902	27.6516	26.6765	26.721	25.7267	27.3112	26.9163	24.9586	20.8311	26.9039	27.1233	27.7316	27.7798	28.2152	27.261	28.2023	28.128	27.975	29.1791	28.8939	29.5748	27.6461	28.1041	28.3894	27.3921	28.3766	27.238	28.0089	27.0453						19	19	19
NaN	24.8413	23.6724	22.8559	22.4318	24.2206	22.7439	22.9232	NaN	NaN	21.9706	NaN	22.7557	NaN	23.8643	24.6646	24.9032	23.3391	23.8334	23.4985	21.209	24.2939	24.0743	23.3762	NaN	NaN	NaN	NaN	22.8661	23.1361	22.7946	22.3338	25.4109	NaN	22.1089	23.5629	NaN	22.4389	22.5764	21.5295	19.6245	23.4598						4	4	4
28.1349	29.162	27.9212	31.0895	30.4201	28.159	30.1828	29.1101	29.1563	29.9461	29.4639	29.3345	30.2486	29.9635	30.2909	26.5767	27.4305	25.8557	26.5128	27.0658	23.9367	25.0381	24.606	26.1774	30.1611	28.946	29.3385	28.7099	29.1001	29.2501	29.7957	29.1362	29.0606	29.8569	27.1303	28.7198	26.4121	25.6119	27.0086	26.9773	30.2122	27.2834				+	PDGFRA_WT	14	9	6
26.3068	27.1469	25.7826	28.2451	28.4743	25.1719	26.9496	27.833	26.6812	27.2213	27.68	26.1807	26.9334	26.4096	26.6721	25.8388	26.9135	26.6594	28.5595	27.5479	24.8853	24.8006	25.8139	27.1768	27.7089	27.2518	25.5087	26.7789	27.0669	27.7476	27.6512	28.0707	26.8867	26.819	27.3381	27.5557	27.9442	27.5663	27.3846	27.5171	25.7423	26.6202						14	10	10
26.3158	27.2982	24.3109	27.1051	28.0859	25.0164	27.0576	26.6089	27.5496	27.1975	28.8431	27.9125	24.9317	26.4596	27.0167	28.4564	28.607	28.5146	27.7798	28.2001	NaN	21.6539	26.8954	28.3129	27.1359	26.1558	24.4699	25.508	25.7052	24.0883	26.7187	25.1834	26.7574	27.6079	26.018	24.4243	25.9308	23.0499	25.9844	25.2088	27.1719	24.0803						24	18	17
27.559	29.0158	25.3589	28.3747	27.4048	25.3231	29.251	29.9776	27.5601	27.9009	28.6254	29.5899	28.2125	29.5069	27.5234	28.6724	29.7193	28.9819	28.9131	29.9387	29.475	28.7999	28.8491	28.9098	28.0195	28.1551	26.907	28.0218	28.9657	27.7943	27.4302	27.5802	29.6768	28.4241	29.0371	29.5047	29.1223	28.6828	29.3996	29.1942	28.7085	28.7967				+	PDGFRA_WT	30	28	24
23.0048	23.9761	23.7881	22.5847	21.6796	23.5709	24.0584	25.2438	21.8619	23.7454	24.6437	24.7421	26.0278	25.7424	23.0856	NaN	24.3464	22.9977	24.1808	NaN	NaN	25.3945	23.6621	24.3164	24.9081	23.3385	NaN	24.0144	23.9199	23.3898	NaN	23.8278	25.179	24.1574	23.8995	26.0608	27.9221	NaN	23.8667	24.2227	23.3359	23.2208						15	9	9
26.7103	28.3284	25.5034	33.7467	32.816	23.0054	26.4719	27.8003	29.16	26.698	27.628	29.2845	27.6034	31.0293	26.8386	22.2712	20.5345	24.2943	23.9384	24.1141	21.2863	19.6307	22.6946	23.4253	26.2297	25.9896	29.2647	28.455	28.619	28.3844	25.8417	23.5399	28.4164	27.8023	27.644	27.3121	24.813	26.2956	27.8609	29.1573	25.8118	22.988						30	28	26
28.1978	29.5642	28.0049	30.6586	30.8664	28.4758	30.8652	30.5607	29.7126	30.0352	30.0971	30.1489	31.0689	30.1001	30.1544	31.2456	30.2615	30.275	30.4281	30.1394	30.003	29.7185	27.8464	29.95	29.607	29.5146	28.6268	29.2227	30.4266	30.7525	30.5697	30.9866	30.4488	30.129	30.8421	29.9461	29.201	29.2913	29.9246	29.7678	29.6745	30.7127						17	17	3
27.3669	27.3103	25.696	26.7318	27.2677	25.84	26.5389	26.6724	26.8708	27.2498	26.8701	27.3589	27.0262	26.8278	27.6141	25.1257	25.8329	26.5349	25.9339	25.6802	24.7276	25.6832	NaN	25.9769	26.0537	26.7586	26.4573	25.7275	26.2619	25.9133	25.8234	26.4395	26.5393	27.3414	26.5656	26.5044	26.8202	26.0116	27.0972	27.107	26.2443	26.7712						14	14	10
24.4561	25.5956	24.6687	26.803	27.1613	24.1124	25.6496	26.084	24.2227	25.05	25.6024	26.6663	26.3742	23.8621	26.4034	24.6743	24.8779	25.5895	26.6164	26.394	25.672	25.1361	23.6029	25.6942	24.4133	25.3486	24.1556	25.1627	25.3143	24.0824	24.3077	25.7166	26.0383	25.9705	25.323	26.2973	25.5809	24.6904	25.9647	26.0314	24.2768	25.0625						14	14	12
30.5869	30.1701	29.3547	30.0982	30.0464	29.6313	30.0222	30.3317	29.6576	30.1202	30.8574	30.8082	30.1527	30.6061	30.3052	28.8522	29.386	29.5719	29.7861	30.4754	29.9448	28.9595	31.2577	29.8027	29.8261	29.5861	29.9686	29.2156	30.2799	30.7545	30.3222	29.9951	30.3354	30.5593	30.6517	29.844	30.0258	29.5436	29.7115	30.6088	29.7004	31.0384						103	103	103
28.6795	28.5204	27.0681	28.9788	28.6465	26.1788	29.1441	28.9439	28.8335	28.4336	29.1748	28.2712	28.1106	29.5642	29.2598	29.184	29.6048	29.1252	29.7532	29.6562	28.4971	28.8588	30.788	29.9503	29.0599	28.7716	29.4229	28.6602	29.082	29.9677	29.037	28.3675	28.4587	29.0286	28.6709	29.3274	29.0243	28.098	28.7302	28.1909	26.9068	28.5967						12	11	11
29.0056	28.7723	27.1756	30.2664	30.4901	26.6232	29.2583	29.462	29.131	28.7051	29.2331	28.9267	29.2954	30.4795	29.2096	28.396	29.7254	29.2636	28.9988	29.4275	28.6321	28.917	29.1506	29.161	29.3093	29.0322	29.6183	28.8627	29.7185	30.3269	29.3287	29.1874	29.2636	29.7696	29.6459	28.8111	28.3339	28.1713	29.0477	28.7431	28.0188	29.6258						12	11	11
26.9558	27.7861	25.8376	27.8068	28.2582	25.7501	27.5063	27.6491	26.7204	27.4521	26.871	27.8782	27.5887	27.8548	28.1073	26.7266	27.097	27.0385	27.925	27.6432	26.3426	22.8792	25.6235	27.923	27.6284	27.1705	26.6572	26.6385	27.4403	27.0548	27.774	27.6976	27.8421	27.7885	27.8538	27.5094	27.4346	27.1698	27.8182	28.3538	26.0043	28.2541						21	21	15
26.0581	27.1476	25.3797	28.0075	28.0134	25.6175	27.8746	27.8334	26.0782	27.0285	26.9755	26.6873	26.9896	27.6817	27.5043	23.5382	25.8277	26.1611	26.8813	27.1807	24.7896	24.7062	24.1844	26.4874	27.8587	27.1239	25.5976	26.4372	27.7639	25.2961	27.6357	28.3066	28.177	28.1496	27.6435	28.3049	27.75	27.6635	28.1712	26.9367	26.2594	28.0095						18	13	12
23.3657	24.289	23.3951	26.5042	26.5871	22.272	23.7086	24.6389	23.3435	23.6697	23.0048	25.0867	24.724	23.696	24.6057	23.6197	23.9563	24.963	23.6916	24.6816	23.4955	NaN	24.0529	23.3752	25.2132	24.4942	24.1325	22.9658	24.143	23.8417	24.5804	24.5979	25.497	25.3367	24.5741	24.9103	24.3843	24.3389	24.4972	24.5656	24.3711	23.5258						10	10	9
30.8463	31.9847	29.587	31.3828	32.1238	29.3111	32.1177	31.7352	31.173	30.72	31.2481	31.2144	31.5151	30.2448	30.4372	30.658	30.9413	30.5705	31.4785	31.0056	31.965	31.6346	27.9112	30.9672	32.051	31.3179	31.5816	30.4201	31.1826	31.446	31.9086	31.9542	32.0902	31.9613	31.6586	32.09	32.6708	31.7574	31.7978	33.1928	30.7796	31.2235						18	12	12
21.107	23.9759	18.7447	23.8568	20.1864	20.9581	23.4686	26.1383	22.5107	22.4593	22.2408	20.7161	24.6733	NaN	NaN	22.583	20.6116	24.944	21.698	22.9193	28.1691	27.377	NaN	23.3481	24.6881	26.1483	22.6613	20.6227	23.5526	25.9625	29.2382	25.7708	28.8521	26.6081	24.4426	25.9899	24.4812	23.5485	25.0996	23.3317	21.4457	22.6501						14	14	13
30.1797	31.5566	30.095	32.539	32.6784	29.7023	30.9217	31.2052	32.2914	31.4144	31.761	30.973	31.3554	30.5843	32.2299	24.0436	24.5867	23.1017	24.6038	24.6753	24.3573	24.4073	23.3288	25.1858	31.024	30.5325	31.0098	30.123	29.9855	31.1591	31.5986	31.0652	30.2701	31.8483	31.1266	31.6688	31.8165	31.4298	30.6692	31.0362	29.2466	31.3875						30	30	29
26.6081	28.8778	26.1758	28.589	28.4954	26.0338	28.7267	29.1931	27.2176	27.7403	27.6035	29.0359	29.6379	29.7388	27.9979	27.2573	27.586	26.3357	27.5863	28.153	23.9781	24.7437	25.4172	27.2837	27.9753	28.1345	27.7685	27.2851	28.9861	27.8566	28.7114	29.0559	29.1069	28.847	27.049	27.7679	28.0063	27.1333	27.3976	26.3392	29.8938	27.491						10	10	10
26.47	28.207	23.8481	27.6348	27.0576	22.8697	26.7313	27.2645	24.6058	25.5908	28.3945	31.005	27.1562	28.885	25.5269	26.903	29.1282	28.0253	29.0093	29.3517	26.1923	24.5667	25.2245	28.6584	27.2128	24.8254	25.9061	26.0301	27.1344	26.0414	25.2962	28.0477	27.0055	28.5546	24.8813	24.6772	24.5678	24.5502	25.2672	23.6461	28.9793	26.0251						15	14	14
30.8854	32.4726	29.8861	33.3581	32.8298	30.0471	32.2879	32.1761	32.1697	31.8074	32.2917	33.0345	33.0906	32.363	32.3404	31.6794	31.3659	31.1821	31.0217	31.5595	30.8901	30.3863	30.545	31.2123	31.9722	31.0005	32.0117	30.6457	31.947	32.2112	31.7691	32.1775	32.397	32.3015	32.2479	32.3732	32.4169	31.8002	32.5989	32.1735	32.184	32.3202						45	45	44
27.4066	29.8173	27.4032	27.082	26.684	25.7384	28.6778	29.4413	27.9174	26.9577	28.9559	29.1035	28.3944	27.9489	27.6883	29.888	30.2126	29.7578	30.1167	30.6449	28.1183	27.3509	24.5921	29.9589	28.9621	27.9702	28.2845	25.8959	27.7341	27.6184	28.8038	29.1707	28.6487	28.5584	27.3323	28.246	27.9346	25.6367	27.0877	27.6411	26.566	25.303						17	16	16
28.3078	31.2748	26.8113	28.8817	28.3693	25.1713	30.5265	31.0827	28.4273	26.7153	28.7015	27.8373	28.9868	26.6724	28.0224	28.961	29.3078	28.4194	28.8324	29.823	28.7817	28.7469	24.6264	29.2536	30.9416	28.782	29.6309	27.1029	29.9047	28.2013	29.144	29.9307	31.2842	30.1707	27.5736	29.0336	29.334	26.4928	28.6974	28.5248	27.5271	22.4256				+	PDGFRA_WT	24	23	23
24.0266	27.4186	24.5334	23.8864	23.0987	23.8482	24.6639	25.7252	25.9715	25.4281	26.2562	25.0027	24.9232	23.946	27.0395	NaN	27.8137	27.7534	28.4929	27.7039	22.7196	23.8827	25.915	28.0341	26.0795	25.2899	25.1608	24.6776	25.9798	25.2236	24.5082	28.3913	25.4859	27.7934	23.1272	23.7542	25.9909	22.8485	22.3701	24.3031	22.7015	22.912				+	PDGFRA_WT	15	11	11
24.4549	26.7205	25.4127	26.2605	26.5243	23.5636	25.5943	26.9445	25.1469	26.0269	26.6913	26.3927	26.1939	25.3909	25.5048	26.453	24.5754	24.0523	25.0304	25.2776	22.1456	24.8181	26.0193	25.1715	25.928	25.6178	26.2528	24.798	25.5261	25.4703	26.2291	26.2732	26.8413	27.2401	24.6661	25.6582	26.2585	24.9336	25.7021	24.792	25.3007	26.4407						14	14	14
25.8115	27.5407	24.2747	26.0157	26.4882	23.9922	27.0238	25.9973	26.2591	25.751	26.9732	26.451	27.1631	26.4222	26.5007	28.8705	27.8099	27.5477	28.2069	28.0593	24.2597	NaN	25.4653	27.7215	25.396	26.268	26.0944	25.2849	27.42	27.575	26.2558	26.057	26.5254	26.7794	26.0536	26.0719	25.969	24.9427	26.448	26.2167	26.0553	26.736						12	11	11
NaN	24.8595	NaN	23.8937	24.4881	21.6144	25.313	24.3011	25.5521	23.6613	24.7045	24.7005	25.1008	25.3469	24.5366	25.7705	25.0119	25.0975	25.3988	24.5041	24.6272	24.6481	26.7701	24.6291	24.2194	24.3329	25.6009	24.1428	24.9597	26.0261	25.6481	25.5039	24.199	24.8099	23.9887	25.7395	25.7778	24.2951	24.5665	23.6901	22.6551	NaN						4	4	4
29.3186	29.4765	29.0915	31.3642	31.6672	28.4154	30.8454	30.2423	29.7117	30.2405	30.1443	29.3342	29.806	29.9004	31.1914	27.9044	28.0298	26.8851	28.7557	29.1423	24.3427	23.9491	26.6733	27.524	31.1131	28.3844	30.1444	29.8312	27.8508	30.8711	27.8701	29.2512	27.2099	29.5315	28.8991	30.0716	30.1993	30.3131	30.0822	28.7167	29.5884	28.2769						16	15	14
25.8537	28.8932	25.9784	27.1896	28.0973	25.8367	28.301	29.1182	28.8475	28.4473	27.5144	27.7933	28.873	28.6521	27.6436	27.5716	27.7714	26.8845	28.0496	27.909	27.5855	27.2689	23.8214	27.1992	29.2115	29.6395	29.3542	28.1267	30.8544	28.5476	30.5936	30.685	30.9675	29.6252	28.1993	28.1675	28.1965	27.6893	28.3214	27.733	27.5845	28.4184				+	PDGFRA_WT	19	19	17
29.6679	30.8976	28.5921	30.4308	29.8741	28.3414	30.6064	30.6642	29.1862	29.7304	29.8695	29.5755	29.5334	30.8217	30.1946	27.73	30.0101	28.6051	29.3507	29.8138	29.06	28.9965	27.9541	29.6783	30.0666	29.8211	30.3883	28.8633	30.1052	29.9994	30.4257	30.4555	30.5554	30.3873	29.1313	30.2953	29.5312	28.8537	29.3995	29.7605	29.2332	29.4519						27	27	20
30.2525	31.5126	29.6542	32.0734	32.6449	29.1144	31.845	32.1211	31.2588	30.2577	31.3646	31.3641	31.859	31.752	31.6922	29.2134	31.688	31.0722	32.2244	32.0478	32.0716	31.3819	28.3669	31.2197	31.1285	31.1601	31.734	30.8457	31.5691	31.4925	31.5715	32.1274	32.0645	32.0075	30.8136	31.2634	31.4647	30.6714	31.8267	30.9604	30.572	31.344						23	23	19
23.8152	25.8806	22.9812	25.3091	26.3336	22.3146	25.9145	24.6582	23.2761	24.5849	25.3626	25.7113	24.2746	23.9975	25.5398	23.1918	22.8247	22.668	23.0922	24.434	23.5164	23.113	NaN	23.4563	25.8386	25.2183	23.3099	24.1055	23.7986	23.9054	24.495	24.7361	26.208	24.4122	23.0349	24.0159	24.3406	23.4904	24.0258	23.5158	25.06	23.0862						6	6	6
22.8127	22.3488	22.4666	23.1764	22.2147	21.5521	23.6279	22.9594	NaN	22.4587	23.3416	23.2415	23.0764	22.4265	23.7607	NaN	NaN	NaN	NaN	NaN	NaN	22.9886	NaN	NaN	23.961	24.3467	NaN	21.0324	NaN	21.7269	23.2968	22.3013	23.3062	22.9444	23.0004	23.8252	22.8099	23.0202	21.5255	22.4669	22.2203	NaN						5	5	5
29.3202	29.8944	28.0357	30.1211	30.1232	27.5908	29.5122	30.4577	29.5126	29.0774	29.3584	30.0816	30.4263	30.6528	29.4684	28.4041	28.6283	28.5134	28.4827	28.3841	28.0385	27.9303	27.7606	28.2294	30.3435	30.0962	30.0495	28.2465	30.6204	30.2381	29.6983	30.6689	30.3489	29.9176	29.7307	30.0213	30.186	29.7799	29.9898	29.7108	30.0603	29.1152						22	15	15
23.4561	24.7966	22.4213	23.3019	23.1943	NaN	24.6482	25.2738	NaN	22.3156	23.2601	24.2336	NaN	23.4847	23.525	NaN	23.8464	NaN	23.9771	25.4564	22.9984	23.4109	NaN	25.1632	24.5224	23.1881	23.7215	NaN	23.0851	NaN	23.7487	23.4488	24.8532	23.8289	23.2497	23.5134	NaN	23.7138	22.7869	22.6445	23.0548	23.0236						7	7	7
24.9224	24.1057	27.056	24.4849	25.0256	28.4642	22.7519	25.1934	24.6312	27.2496	25.2875	26.9494	27.3667	26.6721	25.555	24.3701	23.8905	25.7503	24.8519	23.2458	22.0914	24.8447	NaN	24.8399	24.1112	25.829	24.8056	25.238	24.3124	NaN	21.7836	23.0395	24.7581	23.4608	25.0412	24.0481	24.8484	26.5013	25.0263	25.8005	27.2904	NaN						17	17	17
NaN	21.8885	24.4845	22.1429	23.1452	26.2551	22.5733	22.4293	23.2794	23.9201	NaN	22.7189	22.3001	NaN	NaN	NaN	NaN	21.9156	21.3669	22.3095	NaN	NaN	NaN	23.9192	23.1553	24.7015	22.7059	23.4616	22.424	21.658	24.0367	23.0106	23.9107	21.7536	22.5438	22.3234	22.1315	22.4941	NaN	21.442	24.7062	NaN						7	7	7
28.9341	28.0215	27.5903	29.5747	27.8611	28.1833	28.5058	28.1842	28.2537	28.6308	28.7249	28.6681	27.8948	28.1887	28.619	28.071	28.2926	28.4225	28.7271	29.103	27.5304	27.7917	25.766	28.8196	29.9449	28.5302	27.2825	28.333	27.6429	27.4172	27.4623	27.4743	28.6169	28.997	26.8523	26.8955	26.231	24.7781	25.5473	27.2882	28.6881	26.8021				+	PDGFRA_WT	18	18	18
27.1331	27.5383	26.5638	28.1692	28.678	26.7786	26.5592	27.1846	25.098	26.4839	27.1533	27.4276	25.5532	27.1864	26.9302	26.3712	26.3624	25.7104	27.059	26.3854	26.3976	23.9575	27.3701	26.1791	26.651	27.5278	26.3549	26.4493	25.3907	25.0419	26.0427	26.6738	27.6661	26.9125	26.8749	25.7937	26.7505	27.4826	25.9127	27.4049	26.6013	26.139						34	28	28
24.0988	25.4385	24.4157	25.5964	25.0343	24.0815	25.0508	24.6352	25.3154	24.4782	24.0938	25.1235	24.8649	25.2931	25.9325	NaN	25.6731	24.7279	24.7956	23.8057	23.562	23.9593	25.2289	24.092	24.9147	24.9016	25.2018	23.6037	25.4851	26.1516	24.9387	26.5208	25.8158	25.187	24.4197	24.4757	25.2715	24.1647	23.9009	24.5645	24.7717	23.2449						8	8	8
29.5314	31.9456	29.535	32.0695	32.5897	29.0313	31.4411	31.2098	31.0842	31.0006	30.7734	29.6808	29.9211	31.9871	31.2968	27.7173	30.5546	30.0702	30.7233	30.7671	28.5489	28.5571	30.1264	30.9629	31.2311	29.7437	31.4366	31.4788	31.266	32.1617	30.5329	31.0229	31.1271	31.3619	29.7909	31.3662	30.9446	29.8729	31.6409	30.1051	31.0552	30.6802						24	24	15
31.382	34.1641	31.3532	33.5131	33.8131	31.5829	33.6464	33.8606	32.2251	32.9852	31.584	30.2644	31.5151	32.3863	32.8774	31.3318	33.5483	33.039	33.5355	34.4386	30.1391	30.4472	29.6459	33.9871	33.4215	32.3797	34.4174	33.3625	34.5564	34.1022	33.1624	33.9395	33.9279	33.7793	32.9476	35.0706	33.1744	33.0259	35.5714	32.1569	33.2646	33.0122						23	18	15
22.5926	23.0673	22.2614	24.7885	25.6639	23.4591	23.3092	25.8161	23.4265	23.8121	22.8659	25.704	23.488	22.3801	25.9381	27.0436	23.8611	24.0205	25.6705	25.6797	24.3894	23.7861	24.6698	23.5676	23.1887	23.5209	23.0419	24.2928	23.5702	22.7958	23.2005	25.9666	26.0021	24.7065	24.0646	23.9074	23.6971	23.6801	25.1528	24.8865	23.1369	23.5937						11	11	6
27.9488	29.103	27.1642	29.1405	30.8963	26.5254	29.4218	29.4562	28.8185	28.422	29.1044	28.507	28.5272	28.897	29.0607	28.8393	28.0787	28.0315	28.7472	28.2308	28.3255	27.8977	NaN	27.5607	29.2018	28.539	28.4516	28.2176	28.5376	28.2915	29.8423	29.2505	29.6283	29.09	29.7307	29.8881	29.0042	28.7485	29.2163	28.3508	27.6202	28.5165						22	22	22
21.6993	29.3457	NaN	NaN	21.5447	23.3086	22.1541	20.1666	20.1982	22.1446	23.7708	21.3191	27.6324	19.9373	20.8073	24.2396	28.3238	24.0028	23.775	28.1657	NaN	20.1352	23.3333	29.6455	20.8159	22.9774	21.0451	22.332	21.8265	21.3711	20.0592	NaN	20.8975	NaN	21.781	19.7799	NaN	22.5585	23.0957	20.8156	22.4489	21.4496						10	10	10
29.1281	30.8489	29.0514	32.4765	32.0653	29.1497	31.2048	32.2274	29.282	29.9503	29.4985	28.7744	29.6344	29.7392	29.7771	29.4266	29.9574	28.6972	30.0761	29.9266	28.2625	28.288	26.0632	28.7394	30.9646	30.3337	31.1243	30.4207	30.0359	30.0123	29.9929	27.9932	31.6747	29.7813	29.7401	30.3536	30.4501	27.0782	29.5333	30.2572	30.0738	30.4165						22	22	21
23.036	24.9396	21.9805	23.355	23.5209	22.3201	23.1018	25.2005	NaN	22.9815	23.9299	23.5267	25.1055	NaN	NaN	24.8897	23.5506	23.8253	25.0785	24.7559	24.078	23.526	NaN	23.9061	23.1194	22.9088	NaN	NaN	23.3002	NaN	23.6708	25.4354	24.2807	25.6119	NaN	23.832	NaN	NaN	23.0216	23.1128	22.7042	NaN						7	6	6
25.9303	24.161	25.1121	25.4651	27.413	26.4307	27.0476	24.4264	26.6258	26.9898	27.0629	26.8851	24.6342	25.3427	26.3469	NaN	23.7774	NaN	NaN	NaN	NaN	NaN	NaN	23.9746	25.1541	23.3673	26.7879	25.3273	26.1602	27.315	26.4582	27.1519	25.3973	26.4518	25.3727	27.2401	27.5015	24.8589	23.4997	23.953	26.3233	25.9248						9	5	5
24.2562	26.0512	23.6932	21.9947	23.0685	23.3761	23.5301	25.631	23.1512	22.7368	21.9861	23.7725	23.5855	NaN	23.8685	24.5873	23.1291	21.9202	NaN	22.6772	24.0684	25.7276	NaN	22.636	23.2224	23.1578	26.4268	23.6309	23.6407	24.8152	23.8919	26.2453	25.2873	24.7896	23.4044	23.3584	22.9371	23.457	23.9051	21.7562	23.3309	23.615				+	PDGFRA_WT	10	9	9
27.9046	30.708	27.2887	28.9621	28.361	26.0607	29.5608	30.1906	28.5632	28.087	28.2893	27.3689	29.057	29.1417	28.1919	29.0714	29.6071	28.3903	28.175	30.1077	28.3095	27.9032	28.0572	29.3503	29.6815	28.7795	29.5818	27.9544	30.019	29.1794	29.4801	30.0033	30.5596	29.8171	27.5997	28.3675	28.4182	26.0459	27.9315	28.2181	27.5912	26.8637				+	PDGFRA_WT	35	34	34
27.0602	23.6796	24.0123	NaN	27.5153	25.7027	27.409	27.486	24.9908	25.6536	26.07	NaN	24.7456	28.2541	27.4019	27.8744	27.2921	25.7404	25.8059	25.4727	27.1094	26.5206	25.0467	25.6485	27.2949	27.6284	27.5353	27.7958	26.68	28.0013	26.3978	27.051	25.5765	NaN	25.5553	27.0756	27.143	24.803	NaN	NaN	26.9094	NaN						8	8	8
25.2242	24.5165	NaN	21.6088	24.305	23.986	24.5411	23.5984	NaN	NaN	24.7745	24.2187	24.3113	NaN	NaN	24.1026	NaN	24.903	NaN	22.8626	24.2513	25.9413	NaN	24.0506	27.7265	27.6023	22.5353	NaN	NaN	NaN	NaN	23.6436	23.2342	24.1943	24.5455	26.0225	24.8661	24.606	23.6714	25.2551	23.7418	23.2316						3	3	3
27.7392	28.3691	26.1517	28.4396	29.258	26.4659	29.2382	30.5465	27.8132	28.9141	28.9406	28.6748	29.3719	28.4103	29.2691	25.7962	26.2429	26.4545	27.3253	26.7565	22.1564	22.4485	25.9159	25.4769	26.6747	26.855	27.3649	28.4433	29.1184	27.0519	27.8568	28.5688	29.2176	29.1661	27.9394	28.7053	27.8901	28.0229	28.9279	27.6613	29.3275	28.5084						19	15	13
27.6619	29.1386	28.0854	29.2793	28.6869	27.0944	29.4937	29.7367	28.2173	28.1134	27.8227	28.1538	29.0055	28.3647	28.0772	29.3294	28.931	28.2267	28.5186	28.9626	27.944	28.187	22.9229	27.9525	29.4347	29.4116	29.7509	28.0095	29.3028	29.9211	29.7955	30.0196	29.0937	28.4834	28.6	28.3174	27.6266	27.8881	27.6761	28.8176	28.0914	27.8684				+	PDGFRA_WT	12	10	10
21.9631	25.8633	21.8101	25.099	NaN	20.5075	22.8191	26.0349	23.3215	22.6334	21.579	22.2737	25.8532	22.3636	21.7951	24.8094	24.7825	24.9861	24.4524	26.9895	25.2417	24.226	NaN	24.0997	27.9357	21.8812	21.7744	23.9658	20.2511	22.509	NaN	20.931	22.963	22.8843	20.1411	25.8007	21.3991	26.3108	24.029	22.3296	30.0623	21.0385						26	16	16
27.0284	28.6705	28.1546	30.4097	33.72	28.541	27.0497	29.2679	30.4962	30.2776	28.7838	20.8628	26.7791	23.4686	29.1464	24.7073	26.6691	23.5504	25.9472	26.2081	20.3163	21.3537	23.0633	24.8588	30.2769	28.8751	31.6179	29.9728	32.0422	29.8037	31.1067	30.3986	31.7991	31.9928	29.6902	30.6353	31.1806	29.5247	31.9137	31.3622	24.2931	30.7445						33	30	27
31.5347	32.6614	31.1768	34.1916	31.8109	30.5847	32.7736	33.3845	29.5527	32.6544	33.2183	32.4973	32.7448	34.4243	32.548	29.4048	32.301	31.0262	32.1417	32.5276	30.3925	29.3003	30.3367	32.3273	29.6273	29.4402	29.6506	29.23	30.3687	30.2817	30.4015	30.5275	30.8186	30.7082	29.2402	32.0162	32.8702	28.6258	30.1959	30.2559	32.2467	29.6768						37	37	27
31.0445	32.6458	29.5847	34.5885	32.0446	29.1546	33.6204	32.8324	30.739	30.971	31.6094	29.008	31.7533	30.4198	28.9898	34.0626	33.2745	32.2955	34.3817	33.6941	31.1797	30.9452	28.7818	32.8351	34.7288	31.8569	31.0917	33.1586	31.9419	31.5414	30.8476	32.9877	33.2947	32.2081	31.7273	31.7373	31.7828	29.0046	30.1483	31.3283	29.5762	30.6819				+	PDGFRA_WT	54	54	54
24.2111	23.2507	23.9599	22.2532	25.2194	23.8503	NaN	24.8468	NaN	24.3071	23.7435	24.364	24.7532	27.1532	23.2254	NaN	NaN	23.6749	23.1701	23.1218	NaN	23.1901	22.836	NaN	23.973	24.5449	23.8638	23.3367	23.6896	23.8131	23.7102	22.9371	23.5731	24.3725	24.1622	23.8216	25.6528	24.0295	24.8294	27.4338	24.1121	26.3993				+	PDGFRA_WT	7	7	7
25.7525	26.5435	25.0647	27.6384	27.6159	24.6046	26.3105	27.3937	25.9298	26.1493	26.6784	25.4866	25.9634	26.2478	27.5549	25.7032	26.2355	26.179	26.5866	26.3232	25.4071	24.4044	24.859	25.8622	25.6192	25.5461	24.9098	25.447	26.3457	25.3207	26.3779	25.7129	26.8152	26.2917	26.1555	26.1419	26.14	24.8597	26.4064	26.5818	25.5785	26.6192						7	7	7
28.848	30.5596	28.9796	30.7278	30.8059	27.5873	30.1527	31.1307	29.0299	28.4132	29.4011	30.3594	29.2151	29.9627	28.7246	30.1988	29.1522	28.6442	29.2948	29.3341	28.9632	28.3683	25.2671	28.7185	30.4446	29.6717	30.2529	28.4864	29.714	30.0215	30.4913	31.2743	30.7569	30.0974	29.782	29.8275	30.0592	29.4869	29.6222	29.7048	28.8486	29.0651						28	26	26
28.5151	29.6068	28.1736	29.8334	30.1467	27.7101	29.7237	29.9887	29.1546	28.5329	28.9862	28.8984	28.564	30.5019	28.7588	29.3896	29.8305	29.9513	30.6413	29.6088	28.9608	28.464	26.6432	29.226	29.0091	29.0071	28.6018	27.9969	28.4687	28.2222	29.8067	29.4595	29.3589	29.2965	30.2287	30.0921	30.9397	30.1066	29.551	30.1467	28.9119	30.2164				+	PDGFRA_WT	30	30	28
30.3206	30.7355	29.1322	31.2145	30.9269	28.8173	30.711	30.4447	30.1722	30.786	30.1354	29.9643	30.2184	31.2061	30.7753	29.5418	30.4763	30.0231	29.5632	30.3943	28.1364	29.367	29.0396	30.4129	31.351	30.7738	30.9595	29.2914	30.7125	31.7811	30.7718	30.7182	31.0589	31.0185	31.3417	30.7104	29.6937	29.3285	31.2595	31.2829	30.4741	30.3394						13	13	13
22.0607	26.1756	21.7759	25.1504	NaN	22.165	23.9853	24.5819	24.8381	24.986	21.823	22.9135	22.8972	27.4984	23.8957	NaN	21.8523	21.5982	22.5589	22.3328	22.5387	22.6085	NaN	24.84	23.9853	23.3728	NaN	22.658	23.0914	23.6502	21.4754	20.7882	23.891	23.5629	23.1964	27.6346	24.9709	24.5608	24.7213	26.0328	27.5843	25.016				+	PDGFRA_WT	9	8	8
24.5232	25.9757	21.9051	24.1984	24.8029	22.9511	25.6999	25.0287	23.5506	24.0914	24.7973	25.5892	24.7316	24.4754	23.8285	26.3439	23.8985	25.4579	25.3167	26.4819	24.4501	25.8742	24.1164	26.0661	24.6567	23.6435	23.7244	23.6303	24.7363	NaN	25.1922	25.841	26.6112	25.9464	25.6851	25.155	25.8184	25.0193	23.599	24.4957	23.4488	24.4268						17	17	16
29.7517	30.6567	29.0504	31.2497	33.6871	28.8463	31.4657	31.1314	31.2331	31.0828	31.1862	30.5208	28.581	30.0229	32.1643	28.3484	28.4279	27.9493	28.8683	29.4315	23.7472	23.1936	26.3371	28.0726	31.0637	29.5429	31.0166	30.6793	30.7537	31.6739	31.4159	29.9985	31.2379	31.2184	30.1454	30.3949	30.7064	28.9218	31.3987	30.3882	29.3966	30.3126						21	21	20
30.996	32.6257	30.0545	32.7157	33.488	29.5607	32.3845	32.7607	31.8516	31.5146	32.2182	31.986	32.9237	31.8595	31.6303	32.6468	31.7998	31.8804	32.1514	32.5941	30.4111	29.9787	28.7585	31.771	32.1029	31.7616	32.1216	31.3578	32.3838	32.4225	32.7588	33.4389	33.3169	32.753	31.019	32.0869	31.6154	31.1274	31.712	31.1544	31.0475	31.4405				+	PDGFRA_WT	31	31	30
23.9672	23.539	23.6093	24.0393	24.5156	22.6968	23.8225	24.3871	24.5899	24.5944	24.4919	24.6122	24.6752	24.8055	24.6281	NaN	NaN	24.6107	24.5671	24.2461	NaN	NaN	25.3591	24.6913	24.8265	NaN	23.5672	23.5899	24.0108	24.9314	23.9762	23.5686	24.1622	24.3171	23.9127	23.7806	24.4733	24.5537	23.703	23.8464	24.6648	24.3208						5	5	5
24.6883	26.559	24.9882	24.6458	28.622	24.0321	27.2267	27.4546	27.2779	24.2583	24.6499	23.9087	27.3714	23.9749	26.8146	26.4311	27.2837	25.7503	26.7524	24.2757	24.5537	23.6306	26.1328	26.5449	26.8663	25.8607	26.2543	25.1364	24.6583	26.0648	26.6765	27.3513	26.3968	25.9119	24.997	25.5613	25.9887	24.5782	25.6343	25.536	26.1496	24.1015						25	25	25
27.9778	26.3745	32.0373	25.7597	29.28	31.0395	26.4703	27.4394	27.5768	27.3192	30.5808	26.4484	26.7737	28.5665	28.6838	25.4679	28.7131	29.3122	29.2287	28.1971	27.4222	27.0544	28.6142	27.248	25.5596	26.2368	25.873	26.7799	25.044	26.7392	26.8748	25.9298	28.3478	29.5383	25.9375	26.8322	25.9872	30.6362	25.9412	25.7126	25.4451	26.737						38	38	38
24.6481	23.6665	26.3329	27.3097	25.9725	27.4699	25.8712	19.6913	25.307	24.8248	24.8355	24.476	NaN	24.947	23.2713	24.1538	NaN	NaN	26.027	26.2495	25.0997	25.8006	25.7411	25.4192	24.6235	25.7971	NaN	25.9236	26.7191	25.3438	25.5455	26.7698	NaN	21.4524	21.4361	26.5751	NaN	26.576	26.1036	26.0511	25.8637	25.7082						15	8	8
26.1054	27.4588	24.5978	26.6613	26.813	25.3834	27.278	26.3947	26.6862	26.6885	27.5328	26.2182	26.9472	27.8409	26.4958	27.3702	27.3227	27.1652	25.4795	27.1043	26.2069	26.3534	24.8903	26.8571	26.8977	26.8491	26.4475	24.0266	27.3012	27.5906	26.9294	26.6998	26.6752	26.3974	26.7244	26.4772	25.2796	25.6159	26.8356	27.1583	27.4997	26.1069						14	14	14
28.6469	29.7439	27.9052	28.8738	29.3599	28.0027	29.083	28.9614	27.3714	29.0516	29.1168	29.3466	29.2472	27.4344	28.7001	30.3547	29.1255	28.9825	28.661	28.9854	27.1998	26.7015	27.1638	29.3832	28.3192	28.2684	28.4322	28.022	28.884	28.1277	28.6968	29.19	29.0527	28.9317	29.1183	28.5668	28.335	28.7375	29.0768	29.4702	28.0532	29.5073						22	17	17
27.4384	28.4778	25.9924	28.6219	28.5708	26.086	28.2772	28.4544	27.0508	28.0479	28.8658	28.4299	28.2129	26.6994	27.6155	28.9955	27.6284	27.9839	28.5683	29.1953	28.0259	27.8482	24.7505	27.4419	28.9979	28.1586	27.1194	28.042	27.9132	27.1614	28.6749	28.6733	28.5214	28.6109	27.8866	29.6759	28.3872	27.3993	28.4618	28.0993	26.8889	28.5573						24	24	21
26.1669	26.5988	23.5492	27.1925	28.6809	23.069	26.1529	26.374	25.4613	26.0131	23.0835	24.8077	NaN	NaN	24.9635	26.6355	25.375	24.2221	21.6641	25.6422	23.0012	23.3321	22.9635	27.0139	27.4578	26.4514	25.5635	26.2555	26.619	26.9727	26.9579	25.9688	26.258	26.495	26.1203	27.8618	25.9278	26.2034	26.369	25.5966	24.9383	27.2369						9	9	9
26.291	27.7757	24.8012	27.3547	27.2775	23.8274	27.1311	27.5946	27.4102	26.8457	27.702	26.1915	26.3283	28.5232	27.9325	27.0913	27.067	26.9668	28.0692	27.5311	27.7432	26.3287	28.4864	21.8016	26.4492	26.7632	27.0511	27.4943	28.3444	27.678	27.3377	27.5158	27.5456	27.3465	26.5296	27.323	28.1788	26.022	27.3382	27.017	25.6286	25.9664						2	2	2
21.7853	22.895	22.2377	25.4357	23.1865	22.2924	22.9045	23.4643	NaN	22.2693	NaN	25.4989	25.169	NaN	22.1923	23.8752	25.6073	23.5772	NaN	24.7969	NaN	NaN	NaN	25.1375	22.4691	22.3885	22.8163	22.0129	23.2328	22.917	22.4295	23.2953	24.2495	22.7002	23.6353	NaN	22.7748	23.5419	25.0125	25.0656	22.4384	22.9887						6	6	6
25.493	25.2439	23.9302	24.9013	25.9311	22.91	25.8027	26.7577	23.3229	24.7001	25.0874	25.1929	25.4091	26.1605	24.6244	24.9325	22.5354	22.4009	25.4305	24.1506	24.2657	22.3506	24.4588	24.9403	24.2628	24.8485	23.6512	24.4855	25.1904	24.7477	23.3844	25.2839	26.304	25.3329	25.026	22.3808	25.2459	24.1014	25.1668	25.1359	23.6165	24.4035						15	15	11
24.4835	22.948	25.6426	21.7819	20.2786	20.4508	25.907	20.8563	21.2471	22.707	21.0026	22.5366	22.2027	21.839	24.7428	NaN	NaN	23.631	NaN	NaN	23.4628	22.2675	NaN	20.5391	19.6339	NaN	24.3469	27.5736	21.177	NaN	21.8177	21.4705	NaN	NaN	24.9115	24.2089	24.4043	25.7043	23.9363	24.0501	NaN	NaN						3	3	3
22.9306	24.9702	NaN	23.5927	25.0546	23.6793	NaN	24.4134	25.2086	25.0106	23.9943	NaN	26.4024	24.7746	23.6459	25.6619	22.9276	NaN	22.8487	NaN	NaN	NaN	NaN	NaN	25.7752	24.6719	25.2553	23.934	NaN	25.9764	25.6033	25.6902	25.1197	26.067	24.5923	24.3211	NaN	23.0826	24.7781	24.602	NaN	24.2359				+	PDGFRA_WT	9	9	5
27.4226	27.8351	26.163	28.3036	27.8199	26.4234	27.5867	27.8019	27.863	27.7079	28.0298	28.0933	28.3958	27.2284	27.824	24.0816	26.9053	28.5539	27.8066	28.0365	24.5481	25.7851	25.9773	28.2271	26.7856	27.3217	26.9733	26.1798	28.0385	26.1997	27.548	27.575	28.2904	27.8068	28.2657	27.877	28.1789	27.8787	27.5254	28.0446	27.0604	29.0488						20	20	20
24.2057	22.5204	24.6846	NaN	23.6592	23.6194	24.224	23.5451	NaN	21.6091	23.5267	24.99	23.257	NaN	NaN	24.0099	NaN	NaN	NaN	22.1018	NaN	NaN	25.9138	NaN	23.7147	NaN	23.9554	22.3637	24.3818	25.0954	24.6021	NaN	22.8533	24.015	24.0931	23.8884	22.6086	24.7054	22.7959	24.4065	25.9338	24.6246						5	5	5
26.3203	26.8625	26.0453	27.2878	28.7246	25.6512	26.6378	27.0087	26.5802	26.428	27.9593	26.2748	26.6921	25.5694	26.6175	23.9863	26.0272	27.3391	27.1399	27.1162	25.208	24.3736	24.577	27.3645	26.3475	27.0969	25.106	26.413	26.4727	24.8648	26.4513	27.6917	27.1309	27.2802	26.4442	26.1533	27.3188	25.9355	26.2069	26.6193	25.9613	25.5468						26	19	18
24.7759	25.6294	23.9219	26.9438	26.4399	23.0157	25.1043	26.3128	23.071	25.3762	27.0942	27.559	26.2281	23.6409	24.7343	26.1659	24.0891	24.5186	24.1995	25.8186	24.7682	24.5729	NaN	25.5978	24.6862	23.6847	24.8244	24.8817	25.1434	24.5687	25.1328	24.8953	27.5122	27.1858	24.236	24.2112	25.3896	24.7471	25.1043	25.5888	23.5134	23.6755						15	15	15
30.4123	32.0781	28.9775	30.2173	31.0205	28.6739	30.2779	29.6359	30.1526	30.7731	31.8432	30.5986	30.9137	32.4715	31.2024	32.9882	33.2512	32.9444	32.1824	33.1625	29.4187	29.8633	28.9029	32.928	29.7611	30.025	30.2449	28.7391	29.3757	29.8364	29.8816	29.875	29.5328	30.4146	29.9646	30.2113	30.3572	29.3697	29.4941	30.2623	29.4171	30.7214						23	23	23
24.8452	23.0942	24.1654	24.8466	24.7613	24.2281	24.6629	23.1779	NaN	NaN	23.1527	NaN	NaN	22.6162	24.3681	24.4611	25.0447	23.9882	24.9106	23.5793	24.2614	24.226	25.3724	23.8289	24.0016	24.9089	24.6287	24.9514	25.4582	25.1987	24.6242	23.5607	23.5365	23.2364	23.8551	22.7821	25.0352	24.2052	24.7551	24.0831	24.416	25.272						5	5	5
32.0515	34.0196	31.343	34.9012	34.754	30.4735	33.6845	33.9804	32.8133	32.6026	33.3815	34.1584	34.0647	32.9963	33.4188	32.3285	32.3296	31.9176	32.7963	33.2837	32.6562	32.4926	31.9912	32.3135	33.5746	32.6512	33.3722	33.9698	34.6625	33.8619	33.8894	34.5978	34.3088	34.1644	32.6583	34.0319	33.2172	33.1854	34.3451	33.3482	33.5463	33.3184						39	39	39
27.1062	27.3445	27.4261	26.6532	27.7652	27.654	27.3229	26.8592	30.1915	28.3714	28.7945	27.693	28.0241	28.0876	29.0899	NaN	27.0543	27.2485	26.6863	27.9526	27.8891	28.9334	29.3306	28.9595	22.4628	26.6125	29.3191	30.3648	29.3201	26.8983	27.5393	26.8305	26.1223	27.8117	29.4187	28.8249	28.9776	29.4655	29.2023	27.1285	27.2819	27.6499						5	5	5
25.9903	24.4512	23.9326	27.2875	26.0041	25.0351	27.2407	25.5983	23.7923	25.6032	25.4161	26.1462	22.5264	27.2272	26.0544	23.4814	23.41	23.7733	23.0369	24.2248	NaN	23.8636	24.0619	23.7083	26.4166	25.4254	24.547	24.845	25.3924	25.7571	25.6504	24.1254	26.505	25.9225	24.3923	24.6321	24.1915	23.5223	25.0176	26.0764	25.3088	25.1458						6	6	6
24.5709	25.8611	29.9187	25.616	25.4957	23.6654	25.6076	25.8021	27.7294	26.8993	25.4962	25.586	25.5359	25.7072	25.3225	26.4742	26.5568	26.3878	27.3303	26.4634	25.9753	26.8753	26.9101	27.0492	26.9325	27.422	26.5988	26.1908	26.4315	26.4178	25.9318	26.8753	25.6095	25.2996	32.5991	25.8377	26.0638	26.6498	26.3703	24.7248	26.9458	25.8042						36	36	36
24.6952	27.5102	24.2577	27.9954	27.6151	24.5799	26.4544	27.6596	25.9871	25.2778	25.9329	23.6906	25.7533	24.2516	27.0395	23.2871	21.6005	22.0275	23.0161	25.1766	23.7976	23.1357	24.8257	25.3735	24.7245	26.3153	26.4492	24.8777	26.7048	25.2599	26.1021	27.3031	27.0605	26.5028	23.6616	25.9895	25.8912	25.072	25.029	25.1196	25.7593	24.776						19	19	19
24.5466	23.5855	24.7244	24.3889	24.5691	21.9433	25.9766	27.078	25.6837	24.5026	24.8925	26.3357	28.6294	26.5572	26.2256	25.3708	25.4897	26.2839	25.1441	25.0195	24.8467	24.307	23.2792	23.8799	26.1175	27.6503	23.7376	22.9786	27.7829	24.1415	26.7769	27.1376	26.0677	25.4842	23.6098	25.2445	24.0903	23.3312	23.3149	24.0271	22.1862	24.0972				+	PDGFRA_WT	9	9	9
28.4247	27.7908	26.9106	28.9208	27.8908	27.1564	27.7589	27.5108	27.1395	28.7186	27.9897	27.7266	28.348	29.8792	28.0784	29.401	28.7235	28.7266	28.1053	28.3543	28.5867	29.0504	26.4237	28.9976	28.7775	28.5063	28.9435	27.5865	28.4388	28.7968	28.3435	26.5226	27.9759	27.809	28.7244	27.3341	27.3462	27.323	28.5309	28.9801	28.0851	28.3294						8	8	8
25.5434	25.6169	24.7816	24.9998	26.2389	23.4737	25.4003	26.2895	23.7245	24.9153	25.3637	25.2769	26.2611	21.8419	25.9388	24.85	26.6815	26.2483	25.4223	24.5154	26.7434	26.267	24.0678	26.3241	23.6465	24.1077	NaN	23.8778	24.9553	24.3395	24.995	26.0246	27.3771	25.5238	25.2982	25.0325	25.0685	24.3245	25.1467	25.1966	23.9391	26.0456						12	10	10
24.153	25.5146	24.7638	26.6636	25.5229	23.6887	24.2472	25.4729	23.8863	24.8781	25.9712	25.661	24.8373	24.371	24.5548	23.9266	23.3791	23.8659	22.9999	26.2265	24.524	22.8604	24.5696	25.094	24.5499	23.7856	22.924	23.3661	24.4174	25.6809	24.7199	24.7409	25.7649	25.8869	24.9604	25.4801	23.434	23.9055	25.1279	25.642	23.5752	23.8415						10	10	10
24.0166	21.1655	22.186	24.6512	23.9549	20.6053	24.5394	21.9607	22.7908	21.6929	23.1864	24.6572	23.2271	20.4025	22.1323	20.787	22.9052	21.7231	20.705	21.0495	22.9882	20.6348	22.5679	NaN	24.4169	22.1525	NaN	22.3646	23.6563	23.4138	22.387	23.4103	24.8723	19.6495	NaN	NaN	19.9027	21.9339	20.2833	24.7322	20.8835	22.8682						7	7	7
24.5511	27.3301	23.9564	24.808	26.9111	23.3309	25.5793	26.9232	25.0318	22.2287	23.842	23.2516	25.5849	24.8262	22.6873	24.2961	25.5434	25.4713	26.5636	26.3444	22.5082	NaN	26.3311	26.2799	26.3039	23.8396	25.8387	24.9446	25.4416	24.9823	24.3036	27.3615	25.2714	28.3823	25.6797	29.3365	27.6014	27.3173	26.9627	25.5331	24.6663	26.2013						18	18	18
27.0124	28.1569	26.1802	27.7927	29.2355	25.9527	28.2565	28.4721	26.9432	27.2463	26.3636	26.4962	28.1692	27.3018	26.6914	25.6817	23.869	21.6009	25.387	25.3459	24.438	25.84	26.1374	26.5431	27.563	27.5152	27.1307	27.1358	27.3737	27.4858	28.2715	28.7269	27.7653	28.0572	26.7266	27.2849	27.6561	27.1491	27.1636	27.0924	26.8666	26.6736						18	13	13
28.6809	28.6146	27.5276	26.2009	30.2969	26.8877	28.9609	28.773	28.9176	28.3189	28.7263	26.4421	27.413	28.5599	28.6923	26.3157	26.9591	27.0362	28.0726	26.4848	27.1192	26.434	26.4634	27.1766	28.0154	28.5986	27.3717	26.2297	27.253	27.4705	29.891	28.2511	27.8664	29.6477	27.7519	27.1773	27.8213	26.9053	27.4406	27.1996	25.8106	28.1308						19	19	19
25.9422	27.3894	26.1461	28.9197	29.4216	25.6102	27.7929	27.7264	28.3174	27.6974	27.0706	27.8466	28.7609	27.6851	27.7427	27.0991	26.8684	26.6418	26.8145	25.1025	24.9518	24.6883	22.2102	26.1009	27.5823	27.6497	27.6466	26.8552	27.5035	28.1567	28.9065	27.7209	27.0882	27.9966	27.8174	27.626	27.8059	28.316	28.2013	27.3076	26.8733	28.911						12	12	12
28.5153	30.513	28.1849	28.7149	30.8847	27.4063	29.9817	30.7082	29.2129	29.5122	29.486	28.9467	29.5247	30.1087	29.7578	27.8609	28.2124	27.8806	29.0463	28.4433	26.9924	26.4491	27.6229	28.7551	28.3689	28.8707	29.1136	28.7955	30.2275	29.2854	30.0898	30.2442	30.7684	30.727	29.0232	29.0664	29.8999	28.8403	29.6972	28.5641	29.2477	30.3808						25	25	20
22.7266	25.7541	NaN	24.6001	24.9244	25.2544	25.1047	25.1638	22.7876	22.0926	22.3061	22.9916	23.0993	NaN	23.1278	25.5021	24.6814	23.2453	24.7809	24.9659	26.6722	24.6524	NaN	22.1505	NaN	NaN	NaN	23.133	23.6597	24.8975	23.6183	24.9567	24.694	24.1396	25.1582	NaN	NaN	NaN	23.6567	24.1706	22.0457	23.2869						7	7	7
26.5777	28.4531	26.6863	27.2852	30.4612	25.8335	27.895	28.7808	26.3496	26.6565	26.0643	25.4086	25.0239	25.9067	28.2697	26.6946	27.1911	26.8734	27.6366	27.1854	27.1055	27.8511	27.274	27.9399	27.9713	28.4246	29.23	27.4639	29.0208	29.907	29.2043	30.0045	27.8639	30.2784	28.6634	28.0155	29.7601	29.8155	30.7082	28.0877	26.7423	29.8623						21	21	21
32.6945	33.5318	31.3683	33.7962	34.2427	31.2009	33.8579	33.9272	33.0392	32.9243	33.3437	33.3311	33.4791	32.5435	33.5806	30.841	32.6806	32.2432	33.0403	32.8845	32.0109	31.3285	29.8428	32.24	33.2002	33.3378	33.331	32.5034	33.1528	33.7645	33.5114	34.2151	33.7153	33.6106	32.5199	33.3428	33.0185	33.2276	32.5558	33.0812	32.291	32.5005						71	71	70
26.6203	28.7037	25.1257	27.6988	26.9987	25.3909	27.1077	28.4416	25.6196	26.8509	28.2103	27.1723	27.6157	26.8677	25.7305	29.7756	28.6344	28.2758	28.621	29.7882	28.3101	28.0098	24.4945	28.1662	29.0904	28.1332	26.7634	26.5726	26.9681	26.605	28.774	27.928	27.8684	27.5838	27.161	28.5799	26.9197	25.2558	26.074	26.7818	25.5902	26.4785						22	20	20
26.0184	27.8645	24.8633	27.318	27.6947	24.5372	27.696	27.2201	25.7495	26.1612	27.112	27.2229	26.2813	27.2954	27.7688	28.5579	27.5121	28.063	28.6722	28.3663	27.5781	26.1735	26.0122	28.1702	26.604	27.0685	26.4936	26.74	27.5639	26.0401	27.8024	26.6112	27.6371	26.4726	26.5875	27.5181	26.5126	25.9088	26.1358	25.8483	25.9433	26.9143						12	6	6
29.5741	30.4353	28.6033	32.2861	31.8793	28.3277	30.3535	31.1689	29.1375	30.0776	30.5694	29.3351	30.5715	28.6727	30.0032	29.6801	27.0724	28.1034	28.7881	28.9729	29.3264	28.6117	27.1157	27.7689	30.2855	29.3182	29.5723	29.3253	30.1569	28.6355	29.8446	29.7032	30.9829	30.3856	31.5455	31.0476	32.3226	32.0542	31.0882	31.0583	28.5739	31.8464				+	PDGFRA_WT	26	25	25
29.9622	31.001	28.805	30.9598	31.1068	28.9431	30.6451	31.0112	29.7802	30.085	30.1769	29.7087	30.5727	30.7165	30.0093	30.0467	29.8142	29.3768	29.8693	30.3304	29.3774	29.2344	27.2771	30.0119	30.9983	30.3832	30.3954	29.2039	29.5054	30.4111	30.8589	30.259	30.1256	30.7659	30.0561	29.8056	29.9184	29.377	29.6086	29.5377	29.9995	29.5445						25	25	25
26.9654	28.3824	26.691	29.6617	29.7391	25.7267	28.4742	29.6417	28.5459	28.246	29.1016	29.0544	28.4822	28.4903	28.7858	27.5818	27.1115	27.5165	28.7977	29.0553	27.0941	26.9943	27.2783	27.5808	29.0806	28.1609	26.9419	29.2011	29.0845	28.9806	29.0073	28.7638	29.6393	29.613	27.6412	30.1276	27.9293	27.0411	29.8175	29.1787	28.3058	28.7973						14	14	14
24.6403	25.4738	26.4526	27.5818	24.7054	25.7953	27.3282	24.5333	27.1427	27.3843	24.259	NaN	24.8929	NaN	27.1701	25.2127	NaN	24.7969	26.7199	23.7217	24.5709	NaN	27.1191	24.6997	NaN	26.1561	27.3652	25.021	24.9125	27.6353	26.8856	25.4602	25.3801	25.0372	24.5061	23.5867	27.5244	25.5785	25.7401	27.3429	24.585	26.8467						7	7	7
24.2199	26.8131	23.0833	26.1377	23.6112	23.4089	25.5089	25.5568	24.3594	NaN	25.1151	24.5221	25.9529	25.6585	NaN	27.4782	24.547	26.5939	26.6699	25.3827	NaN	NaN	NaN	25.8938	25.8659	25.8589	23.2656	25.3075	25.9764	25.7146	26.5892	22.9889	26.5855	25.2665	26.9498	26.3495	24.5347	24.8998	26.3144	26.025	25.9696	26.0299						18	11	11
22.8991	26.5423	24.2373	25.1838	23.2486	24.0692	25.5935	23.9206	26.1044	23.3806	NaN	27.4972	27.4796	25.6539	NaN	23.9137	25.5144	25.885	26.0696	27.4523	NaN	NaN	NaN	27.616	26.6204	24.5715	22.9662	24.8986	24.6819	25.3763	23.4659	23.0831	NaN	24.8789	25.3498	24.5029	23.9927	23.4851	26.5793	22.8294	23.1543	23.0373						15	15	7
25.3292	26.7239	25.5943	25.8424	28.5303	23.7991	26.892	28.5745	22.8979	25.8335	26.3605	26.0144	28.8403	27.1401	23.9774	25.5712	22.8647	24.2638	26.132	26.8171	25.8184	24.4142	25.3416	26.5043	26.1616	27.26	25.7382	25.2264	26.4154	27.3204	28.2253	28.0673	27.9267	26.9064	26.8623	26.3691	27.6335	25.6043	27.2982	27.019	25.2157	26.2574						30	30	30
22.3825	22.2358	22.2284	23.8757	23.7231	22.9026	23.1899	NaN	NaN	22.5028	23.0163	23.9585	23.4517	23.096	22.3949	22.215	22.3206	23.714	23.2089	23.6116	NaN	22.3474	23.6266	22.9527	NaN	NaN	NaN	22.4731	22.5663	NaN	22.8087	21.4614	22.3372	21.9148	23.085	22.467	NaN	22.7308	22.2029	23.3302	23.0361	21.6944						5	4	4
28.9741	30.7137	28.6286	30.2499	30.8343	28.1583	30.2604	30.8513	29.9276	30.044	30.3072	29.6971	31.1623	30.3127	30.1117	28.9886	28.9776	28.2038	29.0221	29.1718	27.7587	27.036	26.5601	28.92	29.7761	29.7522	30.914	28.8028	29.6805	30.3525	29.9403	30.6043	30.6823	30.555	29.2622	30.7649	30.1683	29.8066	30.6862	29.6236	29.482	29.4136						28	28	27
NaN	22.799	NaN	23.1319	NaN	NaN	NaN	24.0249	24.1704	20.9225	22.3192	24.7752	26.148	24.87	23.7917	NaN	NaN	21.5292	23.8462	NaN	NaN	21.6126	NaN	23.7038	18.1763	20.2814	NaN	21.8628	22.8677	22.5597	23.9632	23.7536	23.4842	23.1399	NaN	24.0556	24.4511	24.5272	23.7595	23.6316	23.7696	25.6912				+	PDGFRA_WT	12	6	6
25.8595	27.6498	25.7719	28.3214	28.5995	25.862	27.1153	26.8416	26.4663	27.4306	27.0584	24.9003	29.1724	24.0181	26.5696	24.2768	26.0874	25.7061	26.393	27.0332	25.5519	24.8282	24.4753	26.9234	26.0618	26.4214	26.1716	26.7869	28.3212	26.2823	28.1996	28.6894	27.9209	27.2413	27.1761	27.7424	27.557	27.9658	27.6477	27.7777	26.8569	28.3399						29	29	21
25.2299	25.609	21.9667	25.7924	25.8409	24.1417	24.7261	24.47	NaN	21.4868	24.0979	25.831	20.9015	24.7391	23.1537	NaN	NaN	21.7425	18.96	20.7421	NaN	21.2902	NaN	NaN	23.984	23.7126	22.5383	23.9082	22.863	23.5336	23.7738	23.8568	23.6064	24.342	23.9265	25.6786	26.2395	23.9749	25.6815	24.861	22.3966	23.6664						14	10	10
25.5831	26.0919	23.9696	26.5135	26.6523	23.6366	26.273	26.9861	25.1172	26.1513	27.5164	27.0494	26.4126	26.3825	26.0965	26.753	26.522	26.0364	27.1942	27.7171	25.3651	25.9435	25.0737	26.8911	24.9261	27.0241	25.2989	25.2954	25.8053	25.3811	26.0886	26.007	26.978	26.9351	25.4738	26.7056	25.4667	25.2687	25.9603	26.1433	25.3218	25.9318						16	14	14
NaN	25.9854	24.1074	24.7165	21.8194	25.3081	24.9194	NaN	26.6239	25.3157	21.0398	24.426	25.8206	NaN	24.8537	NaN	23.0394	22.9745	24.198	23.606	NaN	NaN	NaN	23.3556	26.2726	23.9176	27.8042	25.4596	26.7972	29.0653	25.6862	27.9796	25.2751	25.6868	NaN	22.1974	NaN	24.0443	NaN	NaN	25.5813	25.2146						11	4	4
23.1853	26.422	26.1025	28.2855	28.174	25.1914	27.7251	26.3392	23.6483	25.5706	26.0434	26.1492	20.1864	17.0928	23.5453	22.9769	22.5121	22.472	23.7104	23.8497	23.0527	25.4805	NaN	22.6063	26.4495	27.6382	26.1895	24.8639	25.2146	23.7282	26.1253	27.596	27.319	25.2644	25.4308	26.0718	25.6885	26.5655	27.6594	27.0232	27.0571	25.3862						13	10	10
26.5279	27.2599	26.947	28.6086	27.7213	25.7923	28.5397	28.1448	26.0942	26.4279	26.5495	26.9303	27.6613	27.125	26.2766	28.2023	27.9061	27.394	27.4103	27.4944	26.1617	25.9656	23.7283	26.7188	28.2396	27.7708	27.5105	26.6378	27.6393	27.9031	27.6586	27.9866	27.6158	27.0582	27.5926	27.6383	27.3919	27.2845	27.2159	27.9658	27.159	28.0782						14	14	12
24.4106	26.3457	24.2468	25.4352	26.8105	24.1079	25.2707	26.7588	25.4119	24.8781	21.8676	27.2201	26.8388	25.9436	24.9825	23.7264	22.5506	23.6449	25.7937	23.4697	25.1657	23.1527	22.7468	25.7228	25.9055	25.555	24.4749	24.5456	25.6249	24.2866	25.404	27.7496	27.4902	26.4513	26.9408	26.7959	27.002	25.758	25.6133	26.08	24.3393	25.8604						20	20	20
26.3732	28.1788	26.3453	27.4921	29.376	23.4409	27.3506	28.7008	24.5522	27.4253	27.4145	25.6917	23.5732	24.2173	27.8637	24.3622	26.514	24.6997	26.7898	26.5544	23.2801	25.6794	23.9316	27.0425	26.5728	26.2202	27.0907	26.9467	27.5365	27.3456	27.3244	28.4806	27.7249	28.1787	26.5656	26.5685	26.2362	25.6824	27.4309	25.7653	26.4381	28.3198						25	25	25
27.366	28.6629	26.1094	28.6598	29.0733	25.6397	28.5318	28.454	28.1235	27.4866	27.9227	28.5563	28.5899	29.1767	28.5219	26.1666	27.4873	26.8473	27.3699	27.3147	27.2074	26.6672	24.5884	27.5712	27.8245	27.9384	27.7385	27.7949	28.2585	27.7706	28.4473	28.5858	28.7352	28.4425	27.303	28.0222	28.0647	27.5838	28.0017	27.8105	27.1354	27.2732						19	19	14
29.3038	28.1537	28.1307	25.693	29.1061	27.9284	30.3686	27.5438	27.2602	25.4767	28.2829	28.2683	27.0133	28.9257	29.0141	29.7148	32.6095	29.8424	29.6962	29.7419	29.8484	28.7863	30.793	29.127	29.608	26.8121	29.3607	27.1763	26.3341	29.4586	28.6249	30.0452	26.8817	25.0483	29.184	30.2312	30.4459	28.7843	27.9576	28.9236	31.6693	28.409						10	10	9
26.4295	27.5189	24.2424	27.5213	27.4276	25.2381	26.9101	27.2545	26.6621	26.1865	26.8676	27.9808	26.9046	26.952	26.8257	26.4408	26.3153	25.0509	24.5787	26.4214	25.9737	23.6822	27.5015	26.5477	27.2266	27.1257	27.1969	26.4409	27.9303	27.0482	26.5976	27.2296	28.2706	27.804	27.8195	27.654	27.3611	26.8218	27.0234	27.0167	27.674	27.306						18	18	18
NaN	25.3145	NaN	23.078	23.0595	23.7328	23.5862	23.482	23.8626	23.7781	23.7246	24.0872	24.6372	NaN	23.5059	NaN	24.7172	24.3855	24.8735	25.2103	23.0235	23.3889	24.5727	25.4828	NaN	22.4859	22.209	23.669	23.0034	23.9903	23.4228	23.1933	24.6072	23.6597	NaN	NaN	22.2563	NaN	NaN	22.0698	20.6967	23.2788						4	4	4
28.8048	30.4583	28.1234	32.6774	30.1187	27.7428	30.1465	30.831	29.6246	29.1393	30.0081	30.8707	30.7771	29.2124	29.4207	31.3002	29.6934	29.7859	30.645	30.4551	29.3946	29.4988	28.1442	29.8461	29.9923	30.5101	29.8815	30.1505	30.9065	30.164	30.0612	31.0622	30.8585	30.2413	30.3689	30.5666	30.635	30.8796	30.3141	30.4803	29.8578	30.2101						58	58	50
23.2833	28.0995	23.0179	25.8831	24.3453	21.9393	27.6943	28.5899	24.4221	23.0223	25.6484	26.8687	26.3604	28.6296	NaN	NaN	26.875	25.7105	25.9144	27.6636	22.6305	22.7227	23.8636	26.1929	25.4965	25.2434	25.0595	22.8607	26.4809	25.6658	26.0268	26.7468	28.5327	26.5196	23.606	24.6511	25.7731	23.8256	25.0157	24.987	24.6113	23.3978						15	15	15
28.2944	28.4847	26.292	28.624	27.5576	24.594	27.5082	27.9804	25.9787	27.5523	26.7265	27.9985	28.1095	27.4044	28.29	26.3108	27.7946	27.9356	27.953	28.3104	26.4126	26.2829	26.0534	27.5324	28.9181	27.3515	28.2598	27.3913	28.3294	27.4685	27.1871	28.1962	28.6624	27.9469	27.4376	28.3314	28.1535	27.8399	27.6113	27.2874	27.9857	26.8283						14	7	7
24.9609	26.2066	23.4361	27.2767	26.3629	23.9077	26.0051	26.4071	25.4401	25.574	26.3701	26.614	26.0888	26.5284	26.7017	26.811	26.8393	27.1493	27.4815	27.2916	26.7704	25.4591	25.0066	26.5975	25.8624	24.976	24.3057	25.4281	25.7975	24.1599	25.7505	25.8012	26.7124	26.2293	25.9505	26.4547	25.1091	25.5047	25.812	25.8181	24.961	26.3799						15	15	5
24.9073	26.3489	25.6854	28.5037	27.2509	24.0659	26.3488	27.7561	25.1212	25.8178	26.831	26.2462	27.981	21.2015	26.1596	NaN	24.3027	22.9962	24.5897	25.671	22.6687	24.771	23.5621	24.4078	24.9247	26.2813	25.1815	23.9627	26.3999	25.5173	25.8753	26.7514	26.7534	26.5722	24.4652	26.2596	26.1577	25.9794	25.6614	26.2656	25.1265	24.9217						22	22	22
[truncated: 15 more columns]

## Sheet: PDGFRA vs WT s-SILAC
Data file S1. Defining kinases abundance upregulated or downregulated amongst GIST subtypes using MIB-MS and s-SILAC quantitation
Table relates to Figure S2. 5 mg of endometrial tumor or normal tissue lysates were mixed 1:1 with the s-SILAC standard and analyzed by MIB-MS.
MIB-MS analysis was performed on GIST (n=33), KIT-mutant (n=15), PDGFRA-mutant (n=10), SDH-d (n= 8) and normal gastric tissues (n=9).
Raw MS data was analyzed in MaxQuant using the following group specific parameters: Type: Standard, multiplicity:2, Maxlabeled:3, and heavy labels Arg10 and Lys8 selected. Parameters for protein quantitation were as follows:Label min ratio count:1, peptides used for quantition: unique, only use modified proteins:selected, Disguard unmodified counterpart:selected and normalized average ratio estim…
The MQ output file was filtered for human protein kinases in excel and kinase ratio normalized H/L intensities were imported into Perseus for analysis
Normalized H/L s-SILAC ratios were 1/(x) transformed to get L-tumor/ H-s-SILAC ratios and filtered in the following manner: kinases identified by site only were removed, reverse, or potential contaminent were removed and filtered for kinases identified by >1 unique peptide
Kinase s-SILAC ratios were log2 transformed, followed by an additional filter for kinases identified in at least 70% of MIB-MS runs.
Filtered normalized s-SILAC ratios were annotated and subjected to a Student's T-test with comparing PDGFRA vs. wild-type tissues.
Parameters for the Student's T-test were the following: S0=0.1, side both using Permutation-based FDR <0.05.
PDGFRA01	PDGFRA02	WT03	WT04	WT05	WT06	PDGFRA07	KIT08	KIT09	WT10	KIT11	WT12	KIT13	PDGFRA14	PDGFRA15	WT16	PDGFRA17	WT18	PDGFRA19	KIT20	KIT21	KIT22	PDGFRA23	Normal24	Normal25	Normal26	Normal27	Normal28	Normal29	Normal30	KIT31	PDGFRA32	KIT33	KIT34	KIT35	PDGFRA36	KIT37	KIT38	KIT39	KIT40	Normal41	Normal42	Student's T-test Significant PDGFRA_WT	Student's T-test significant	-Log Student's T-test p-value PDGFRA_WT	Student's T-test q-value PDGFRA_WT	Student's T-test Difference PDGFRA_WT	Student's T-test Test statistic PDGFRA_WT	Kinase
#!{Type}E	E	E	E	E	E	E	E	E	E	E	E	E	E	E	E	E	E	E	E	E	E	E	E	E	E	E	E	E	E	E	E	E	E	E	E	E	E	E	E	E	E	C	C	N	N	N	N	T
#!{C:IDs}PDGFRA	PDGFRA	WT	WT	WT	WT	PDGFRA	KIT	KIT	WT	KIT	WT	KIT	PDGFRA	PDGFRA	WT	PDGFRA	WT	PDGFRA	KIT	KIT	KIT	PDGFRA	Normal	Normal	Normal	Normal	Normal	Normal	Normal	KIT	PDGFRA	KIT	KIT	KIT	PDGFRA	KIT	KIT	KIT	KIT	Normal	Normal
#!{C:Type}PDGFRA	PDGFRA	WT	WT	WT	WT	PDGFRA	KIT	KIT	WT	KIT	WT	KIT	PDGFRA	PDGFRA	WT	PDGFRA	WT	PDGFRA	KIT	KIT	KIT	PDGFRA	Normal	Normal	Normal	Normal	Normal	Normal	Normal	KIT	PDGFRA	KIT	KIT	KIT	PDGFRA	KIT	KIT	KIT	KIT	Normal	Normal
#!{C:GIST vs Normal GI}GIST	GIST	GIST	GIST	GIST	GIST	GIST	GIST	GIST	GIST	GIST	GIST	GIST	GIST	GIST	GIST	GIST	GIST	GIST	GIST	GIST	GIST	GIST	Normal	Normal	Normal	Normal	Normal	Normal	Normal	GIST	GIST	GIST	GIST	GIST	GIST	GIST	GIST	GIST	GIST	Normal	Normal
#!{C:PDGFRA vs GIST (WT-KIT)}PDGFRA	PDGFRA	GIST (WT-KIT)	GIST (WT-KIT)	GIST (WT-KIT)	GIST (WT-KIT)	PDGFRA	GIST (WT-KIT)	GIST (WT-KIT)	GIST (WT-KIT)	GIST (WT-KIT)	GIST (WT-KIT)	GIST (WT-KIT)	PDGFRA	PDGFRA	GIST (WT-KIT)	PDGFRA	GIST (WT-KIT)	PDGFRA	GIST (WT-KIT)	GIST (WT-KIT)	GIST (WT-KIT)	PDGFRA	Normal24	Normal25	Normal26	Normal27	Normal28	Normal29	Normal30	GIST (WT-KIT)	PDGFRA	GIST (WT-KIT)	GIST (WT-KIT)	GIST (WT-KIT)	PDGFRA	GIST (WT-KIT)	GIST (WT-KIT)	GIST (WT-KIT)	GIST (WT-KIT)	Normal41	Normal42
1.13027	1.09626	-0.150401	0.695994	0.297485	0.463622	1.26243	0.650765	0.625738	0.182692	0.396159	0.0772429	0.910733	1.18523	0.846393	0.393965	0.812293	0.413594	0.977463	1.11503	0.479231	0.675364	1.37184	0.896078	0.111031	0.521051	0.402722	0.839153	-1.32193	-1.22095	0.835924	1.2135	0.916094	0.575312	0.660837	1.10635	0.588804	1.00432	0.619178	0.121679	-0.533242	0.712816	+	PDGFRA_WT	6.11219	0.0005	0.803429	3.95702	AAK1
1.08475	0.920674	0.42975	0.535058	0.713696	0.50284	1.10232	0.350497	0.0370308	1.0745	0.659925	0.458382	0.721591	0.981122	0.701327	0.711054	0.673556	0.667211	0.412511	1.07998	0.42975	0.896078	0.809003	-2.51457	0.309176	0.488515	0.798258	0.932061	1.22774	1.67897	0.777367	0.936591	1.21909	0.305679	0.594549	0.84559	0.634129	0.522056	0.959028	0.691534	-0.394032	0.611645			1.29777	0.271739	0.210182	1.05444	PRKAA1
2.49876	1.85679	1.24428	1.62246	1.66857	2.09322	-1.04097	1.27262	0.269033	1.47768	NaN	1.52857	1.60597	2.28924	1.1776	1.07314	1.2135	0.710173	1.69688	1.8339	1.28274	0.9115	1.49057	-0.671163	0.282143	0.90458	1.60644	0.679874	-1.21759	-1	0.669934	0.00288247	1.36513	1.60074	1.61871	0.151859	0.0313951	0.0186342	1.02361	0.210389	-0.0679388	0.958286			0.308306	0.566626	-0.29355	-0.567672	PRKAA2
1.42921	0.296311	0.78073	-0.535332	-0.0603973	0.405992	-0.0335695	0.577248	0.146655	-0.179515	0.889863	0.650765	0.284514	0.259423	-0.397828	0.353888	-0.300448	1.13816	1.12433	1.23879	1.6884	0.378512	0.563646	2.07622	0.254594	0.392867	0.301002	0.311503	-0.852042	-0.351074	0.824564	0.465713	-0.28279	0.917623	0.0551957	0.733788	-0.242977	0.854395	0.285698	0.298658	-0.288065	-0.011588			0.136409	0.812846	0.0947715	0.255931	ABL1
-0.514573	-1.37707	-0.186065	-1.52284	-0.732165	0.0579701	-1.97143	-1.56064	-1.486	-0.664288	-1.24127	-0.703689	-1.27928	-0.790859	-1.24811	-1.11716	-0.862496	-0.120294	-1.68038	-1.50635	-0.625934	-0.982791	-1.89432	0.585924	-1.63039	-0.45799	0.10165	-0.37146	-2.13289	-0.632629	-1.44615	-0.880976	-0.985645	-1.38458	-2.06492	-1.77596	-0.988504	-1.88897	-1.23786	-1.22095	0.0703893	0	+	PDGFRA_WT	1.81568	0.0391837	-0.676051	-1.9372	ABL2
0.293959	0.308011	-0.274041	0.263034	0.116365	-0.483985	0.87342	-0.28279	0.041243	0.0717627	NaN	-0.831358	-0.943416	0.0538064	-0.865122	0.173767	-0.628162	NaN	0.380729	0.39835	NaN	-0.148801	0.585924	0.244887	-2.50635	-2.2863	-1.12658	-1.35107	-2.15843	-0.625934	0.372952	-0.0694519	-0.510457	0.120352	-0.242977	0.615416	-0.494109	0.0229004	-0.531156	-1.32916	NaN	-0.977099			0.60053	0.379444	0.292632	0.848181	TNK2
0.408168	-0.481968	-0.803393	1.11103	1.48646	-0.937878	0.67084	0.360645	1.61306	0.744161	2.31034	-0.905088	0.0758749	-0.106249	0.626673	1.12961	0.508936	0.302173	0.83754	2.13159	NaN	2.07588	0.305679	1.2302	1.58352	1.53356	1.74502	1.63506	-3.07097	NaN	1.76723	1.33228	NaN	1.27739	1.60502	0.763836	-0.403542	1.04474	0.676267	0.715454	NaN	2.04404			0.25709	0.621831	0.220689	0.475236	ACVR1B
0.187768	1.17313	-0.880976	0.403813	0.291604	-0.575615	0.0071955	-0.685014	0.654436	-0.0724828	0.778209	-0.96016	0.478195	0.57628	0.932061	2.94823	0.682573	0.763836	0.378512	0.151859	0.209141	0.860764	0.813935	-1.53952	-0.657445	-1.61706	-0.516636	-0.438307	-2.79586	-1.53116	0.577248	0.54498	-0.0831412	0.709291	-0.432455	0.180148	1.00576	1.30685	1.69421	0.138814	0.54201	-0.274041			0.32783	0.561152	0.307877	0.59654	ACVR1
0.238787	0.303342	0.0758749	0.0989585	0.302173	0.41684	-0.115598	-0.0350469	0.157044	0.146655	-0.150401	-0.0985055	0.178874	0.885184	0.0867838	1.24671	0.115033	0.181421	-0.42082	0.199123	-0.0573916	0.499782	0.250962	-0.275786	-0.954557	-0.415038	-0.295128	0.314986	-0.75877	-0.153607	0.351628	-0.145605	-0.428566	0.321928	0.116365	-0.115598	0.587845	-0.205896	0.558757	-1.24811	NaN	-0.07552			0.50379	0.496459	-0.188019	-0.669909	AKT1
0.716332	1.18015	0.312665	-0.0350469	0.0676387	-0.179515	0.386259	0.868687	0.303342	0.473008	1.03281	0.145351	0.138814	0.454176	0.230203	1.77653	0.226508	-0.514573	0.509949	1.05102	1.19661	1.24914	0.996389	-0.227692	-1.50635	-1.33643	-1.81097	-0.957356	0.158337	1.39451	0.90766	0.324234	0.577248	1.338	0.857583	0.58111	1.27143	1.35163	0.689746	0.325386	0.773996	-1.12343			0.642638	0.356769	0.304774	0.888667	AKT2
1.48233	2.07553	1.40545	1.20289	0.722466	1.25882	1.21163	1.22033	0.689746	1.88245	1.63552	1.52807	1.49723	0.479231	0.938098	2.24489	0.24245	1.38847	1.22342	2.35952	2.22805	1.9568	1.16092	-1.0619	-2.17137	-1.9885	-1.12658	-0.424688	NaN	NaN	1.22651	2.03808	NaN	2.50131	0.967906	0.738984	1.83309	1.61447	NaN	0.769772	NaN	-2.04692			0.571346	0.386595	-0.295118	-0.825879	AKT3
-4.01159	-3.662	-3.699	NaN	-4.8365	-5.57347	NaN	-3.57347	-5.50635	-5.32193	NaN	-4.13289	-4.75633	-3.87832	-3.50635	NaN	-3.92139	-2.67116	-5.05889	-3.9885	NaN	-5.01159	NaN	-5.1078	-3.9885	-4.08314	-3.94342	-3.87832	-4.44222	-5.26535	-3.33643	-5.1078	NaN	-4.32193	-3.8365	-4.32193	-4.18442	-3.8365	-4.03505	-2.13924	-1.71312	-4.1078			0.16405	0.744827	0.188957	0.340321	AURKA
0.867896	1.18967	0.195348	-0.510457	0.585924	0.574344	2.18777	0.500802	1.87224	1.45786	NaN	0.253384	3.1564	1.20976	0.854395	NaN	0.102994	0.222805	2.21101	2.18808	NaN	0.783247	0.905351	0.568519	0.962734	0.27739	1.27023	0.916094	-0.788365	0.888305	1.34369	1.8532	2.26304	1.92029	1.19724	1.60455	-0.226004	NaN	0.705757	2.43429	NaN	1.45418	+	PDGFRA_WT	1.9277	0.022	0.90163	2.17394	ACVR2A
1.73812	1.27739	3.14209	2.06143	3.75969	4.24435	1.4452	1.9381	0.940355	2.54275	1.98222	2.35924	3.21832	1.45048	1.33285	0.967169	-0.0203405	4.00621	0.901495	2.62504	2.37657	1.66948	0.537048	1.02361	-1.41889	-0.288065	-0.516636	-0.382701	0.744161	1.11437	1.72683	1.614	0.809003	1.87224	1.68347	1.29278	0.323082	1.35445	0.0114957	1.21723	1.69599	-0.954557	+	PDGFRA_WT	3.29144	0.000666667	-1.72846	-3.46625	BMP2K
2.03422	1.81598	1.41359	2.16992	1.38681	1.65168	1.31846	1.17441	1.4678	1.6304	1.37016	0.901495	1.86116	1.4547	1.09559	1.3978	0.533065	0.973795	1.19787	2.44334	1.69332	1.58352	1.29983	1.42868	0.516015	0.68437	0.762136	1.12168	1.03492	1.28274	1.64062	1.63691	1.6893	1.77273	1.69866	1.24914	1.07998	1.11703	1.59979	1.38405	-0.0619024	0.42975			0.157367	0.809884	-0.077112	-0.262421	BMPR2
0.841571	0.64524	0.225275	0.822118	0.718088	0.589764	1.04963	0.483364	0.125651	0.687957	0.435095	0.623867	0.726831	0.835924	0.399445	0.734655	0.656268	0.829444	-0.00868222	1.0635	0.578214	0.783247	0.403813	1.35332	-0.182786	-0.296899	-0.077041	0.123004	-1.01159	-0.0800879	0.459432	-0.139236	0.878921	1.06281	0.546956	0.543991	0.718088	0.725959	0.335712	0.451013	2.01614	0.261832			0.416562	0.579796	-0.131099	-0.532461	BRAF
-1.8365	-0.378944	NaN	-1.07097	-2.9885	NaN	NaN	NaN	-1.0262	-3.77596	NaN	-2.7084	-2.81604	-1.64386	-2.08927	NaN	-0.997118	NaN	NaN	-2.77596	NaN	-0.588574	-0.698998	0.83996	NaN	-1.77596	-1.87832	-0.965784	-2.24468	2.7615	-1.15521	-1.81097	NaN	-1.33279	-1.30401	-0.878321	-1.44615	-0.260152	NaN	-3.27928	-2.662	-1.13606	+	PDGFRA_WT	1.64577	0.0229268	1.34421	2.24311	CDK12
NaN	-0.21927	NaN	NaN	NaN	-1.8997	NaN	-1.33643	0.327687	NaN	NaN	-1.09234	-1.72261	-1.39214	-1.36587	-0.577767	NaN	-0.231075	-1.09234	-1.5951	NaN	-0.954557	0.620117	1.01221	-2.2109	-0.954557	-0.937878	-0.477944	-1.5951	-1.12658	-0.246395	-1.28279	NaN	-1.57777	-0.875672	0.116365	-1.02327	0.246104	0.688852	-3.02327	NaN	-0.481968			0.242885	0.623657	0.290801	0.488414	CDK13
4.62982	4.02104	4.0966	4.06626	2.36093	NaN	4.86948	3.99141	2.99494	2.95233	NaN	2.83168	2.03069	2.92865	3.03069	3.67694	3.28422	2.66698	3.40136	4.61276	NaN	4.14885	3.68224	NaN	NaN	0.928276	3.17712	2.78618	0.961253	NaN	4.0276	2.64824	4.17193	4.06152	4.50239	3.46336	2.00719	2.91934	3.51917	3.83905	NaN	2.54696			0.491201	0.402632	0.359948	0.796367	CDK14
-0.114035	0.167358	0.22033	-0.394032	-0.375197	0.325386	-0.434403	-0.166503	-1.02327	0.00575919	-0.0908029	0.264236	-0.823677	0.0662615	-0.504305	-0.579922	-1.09542	0.755315	-0.37707	-0.434403	-0.610433	-0.440264	-0.224317	-4.18442	-1.32193	-1.25842	-0.943416	-1.38836	-3.68038	-3.44222	-0.698998	-0.91866	-0.358454	-0.610433	-0.957356	-0.21424	-0.442222	-0.22095	-0.440264	-0.516636	-0.268817	-0.490051			1.16782	0.17216	-0.392618	-1.3063	CDK16
1.47871	1.61824	1.76935	1.35219	1.83835	2.08814	1.16672	0.702214	-0.720232	1.54003	0.777367	0.290424	0.557778	0.67084	1.25882	0.125651	-0.011588	1.99494	1.34312	0.636915	2.26574	0.879706	1.41792	-4.32193	-0.291592	-0.652901	-0.84944	0.0356239	-1.41504	-2.50635	0.775683	0.54498	0.831877	0.261832	0.276199	1.25399	-0.314733	0.928276	0.83754	0.967906	-0.242977	-0.0923401			0.481274	0.429744	-0.300709	-0.752887	CDK17
1.70133	0.631337	NaN	NaN	NaN	NaN	2.15866	0.436162	1.20664	NaN	1.71545	-1.85726	-2.191	1.35163	1.28155	NaN	1.00216	NaN	0.400538	-2.60823	1.62199	0.323082	2.95792	NaN	1.84278	2.37434	2.88088	1.6173	NaN	-0.369595	-0.0439433	-0.0816138	1.73466	0.41792	0.849599	2.27113	0.409255	-0.0800879	-0.577767	1.72596	0.321928	2.24489			0	1	3.22472	0	CDK18
-3.8365	-4.13289	-3.64386	-3.87832	-3.60823	-4.60823	-3.73696	-3.14561	-4.26535	-4.68038	-4.18442	-4.18442	-5.38082	-3.77596	-3.1976	-5.01159	-3.15843	-2.67116	-4.08314	-5.15843	-4.41119	-4.29336	-4.01159	-4.87832	-3.9885	-4.47393	-4.44222	-4.75633	-4.92139	-4.47393	-4.38082	-4.47393	-3.75633	-4.05889	-4.05889	-3.8365	-3.92139	-4.1078	-3.35107	-3.81604	-1.22095	-3.75633			0.342572	0.562977	0.211424	0.562693	CDK1
-2.82623	-2.17137	-3.05889	-2.71786	-2.62593	-3.68038	-3.2109	-2.55639	-2.9771	-3.662	-2.9105	-2.9885	-3.09542	-2.60823	-2.52284	-4.05889	-2.74662	-2.31473	-2.45008	-2.8365	-3.42663	-2.44222	-2.81604	-3.92139	-3.07097	-3.32193	-2.76611	-2.9885	-2.21759	-2.38836	-2.62593	-2.81604	-2.662	-2.86775	-2.84684	-2.95456	-2.26535	-2.2109	-2.57347	-2.24468	-0.766112	-2.47393			1.18121	0.158222	0.42611	1.34912	CDK2
0.399445	0.351628	-1.56918	-0.805913	-1.46594	-2.30045	0.0243196	0.0468402	-0.341903	-0.597278	0.0100636	-2.11403	-2.25154	0.168642	-0.103147	0.27262	0.0607391	-0.330973	0.602172	0.195348	-0.332789	0.0989585	-0.510457	-4.41119	-1.68501	-2.95456	-2.63487	-1.79086	-3.662	-3.35107	0.658097	-0.668868	0.938098	-0.128156	0.199123	0.168642	0.00863037	0.153157	1.25822	-0.564905	-0.746616	-2.62593	+	PDGFRA_WT	2.70936	0.00381818	1.1632	2.80565	CDK4
-1.49411	-1.24127	-1.79586	-1.75633	-1.84684	-2.30757	-1.51457	-1.64837	-2.32193	-2.22432	-1.97143	-2.24468	-1.50635	-1.3474	-1	-2.34373	-1.29336	-1.699	-2.14561	-1.1488	-2.41889	-1.9885	-1.64837	-2.84684	-2.17137	-2.34373	-2.12029	-1.99424	-2.53116	-2.23786	-1.50226	-1.99424	-1.05889	-2.07704	-1.29336	-1.51046	-1.72261	-0.875672	-1.49005	-1.88364	-0.362158	-2.08927	+	PDGFRA_WT	2.43142	0.0302727	0.508354	2.03537	CDK5
-4.68038	-4.8365	-5.44222	-4.96578	-4.71786	-5.79586	-5.15843	-5.01159	-5.57347	-6.15843	-5.26535	-5.79586	-6.15843	-4.26535	-4.60823	-5.96578	-4.53952	-5.50635	-5.50635	-6.38082	-6.50635	-5.38082	-5.79586	-5.64386	-5.38082	-5.15843	-4.53952	-5.05889	-5.87832	-5.15843	-5.50635	-5.71786	-4.38082	-5.44222	-5.1078	-5.1078	-5.71786	-5.64386	-4.8365	-4.96578	-2.52284	-4.38082			1.32782	0.102925	0.52189	1.52371	CDK6
-1.03209	-0.483985	-1.2969	-1.191	-0.793357	-1.32916	-0.96016	-0.833927	-1.03209	-1.32554	-1.13924	-1.16165	-1.41889	-1.12029	-0.926865	-0.982791	-0.512514	-1.1016	-0.929611	-1.45008	-0.968605	-0.85726	-0.844251	-0.778432	-2.01742	-1.82113	-1.68038	-1.57777	-2.152	-1.61264	-0.965784	-1.05589	-1.28279	-0.965784	-0.994241	-0.979942	-0.349235	-0.577767	-0.632629	-1.72738	-0.571322	-1.80088			1.81302	0.162301	0.263189	1.33573	CDK7
-1.47794	-1.50226	-0.717857	-1.22432	-1.04097	-1.01742	-1.73697	-0.637109	-1.82623	-1.4344	-0.554273	-0.659723	-1.74178	-1.5187	-1.29336	-1.2969	-1.45403	-0.316528	-1.4112	-1.34373	-0.375197	-1.20756	-1.11092	-0.841663	-1.97143	-1.07704	-1.23108	-1.662	-2.05889	-1.49818	-1.24811	-1.26534	-1.75633	-0.836501	-1.25154	-1.53116	-0.659723	-0.222633	-1.01159	-1.09542	-0.349235	-1.71786	+	PDGFRA_WT	2.54718	0.032087	-0.466673	-2.00675	CDK9
-2.95456	-3.8365	-2.59946	-3.50635	-2.92139	-3.47393	-2.17788	-3.05889	-3.52284	-3.699	NaN	NaN	-5.2109	4.25603	-3.44222	NaN	-3.03505	-3.53952	NaN	NaN	NaN	-3.81604	-4.2109	-1.99424	-3.53952	NaN	-3.42663	NaN	-3.50635	-4.87832	-4.2109	-3.699	NaN	-2.64386	-3.53952	-3.96578	-3.07097	-2.34373	-1.17462	-3.22432	-1.04692	-3.47393			0.284803	0.557839	0.727069	0.607431	CHEK1
-3.03505	-1.54793	-3.25154	-2.55639	-1.662	-2.29336	-3.03505	-3.14561	-1.96016	-3.07097	-2.64386	-2.40354	-3.42663	-3	-0.968605	-2.88897	-2.59074	-1.71786	-3.1078	-3.42663	NaN	-2.18443	-1.81604	-2.9105	-2.1016	-3.14561	-2.92139	-2.50635	-4.01159	NaN	-1.75633	-1.80591	-2.80591	-3.13289	-2.36587	-1.91594	-0.899695	-2.02327	-0.60384	-2.40354	NaN	-2.64386			0.255964	0.631664	0.198272	0.46264	CHEK2
0.66175	-0.174621	0.45628	1.13093	0.0894982	-0.0573916	-0.413115	0.667211	-0.231075	0.776525	0.41684	0.54893	-0.974262	-0.163268	0.279768	0.41792	-0.595097	0.24732	-0.0513992	-0.411195	NaN	0.158337	0.27858	-0.226004	-0.234465	-0.200913	-0.831358	-0.360305	-0.336428	0.74932	0.168642	0.293959	-0.279284	0.387363	0.10165	-0.0306193	0.57918	0.436162	-0.982791	-0.109359	0.96643	-1.05289			1.60395	0.0900952	-0.442658	-1.58745	CLK2
-1.03505	-0.715486	-0.943416	-0.793357	-0.744197	-0.744197	-0.768568	-0.785875	-1.02915	-0.72261	-0.865122	-0.657445	-1.00578	-0.668868	-0.639355	-0.96016	-0.685014	-0.948976	-0.92139	-0.547932	-0.724993	-0.673463	-0.575615	-1.00289	-1.25498	-1.03505	-1.191	-1.31115	-1.50226	-1.39593	-0.701342	-0.865122	-0.732165	-0.573467	-0.659723	-0.957356	-0.556393	-0.648372	-0.724993	-0.72261	-0.907793	-1.26882			0.191142	0.866617	0.0311128	0.187371	CSNK2A1
-0.575615	-0.132894	-1.14242	-0.985645	-0.943416	-1.1488	-0.352916	-0.367732	-0.50226	-1.04692	-0.539519	-1.04394	-0.673463	-0.254978	-0.302226	-0.586406	-0.22095	-0.926865	-0.471929	-0.215915	-0.281036	-0.375197	-0.469929	-0.336428	-0.870387	-0.461958	-0.504305	-0.865122	-0.902389	-0.766112	-0.334607	-0.415038	-0.33825	-0.161653	-0.358454	-0.506353	-0.136062	-0.899695	-0.384584	-0.305788	-0.300448	-0.833927	+	PDGFRA_WT	6.31221	0.000727273	0.607769	3.46862	CSNK2A2
0.153157	-0.052895	-0.579922	-0.0469211	-0.33825	-0.62371	-0.209228	-0.0846703	0.0593554	-0.288065	-0.0816138	-0.915936	-1.36216	-0.323733	-0.0619024	0.257011	-0.498179	-1.17462	-0.409278	-0.0588937	-0.345565	0.391768	-0.403542	-1.15521	-1.1016	-1.47794	-1.36587	-0.655172	-0.529073	-0.386468	0.230203	0.0949116	-0.349235	-0.242977	-0.0218043	-0.249822	1.35502	-0.312939	-0.577767	-0.545824	-1.20423	-0.951764			0.906882	0.289917	0.267751	1.01087	CSK
1.89685	1.10299	1.86711	0.699552	1.95903	1.29572	2.04719	NaN	NaN	0.14274	1.83915	1.73942	1.51954	2.83107	1.4452	0.434028	1.83269	0.886745	1.14078	2.14861	NaN	2.59765	2.69733	NaN	NaN	-0.72261	-0.564905	0.27739	NaN	-0.16004	1.96827	2.23205	NaN	1.02786	NaN	1.53754	1.76256	NaN	NaN	0.963474	NaN	-0.112475	+	PDGFRA_WT	1.60135	0.0465385	0.748327	1.85821	DAPK3
-0.652901	-0.710756	-0.0649175	-0.305788	-0.134477	-0.974262	-1.17462	-0.584241	0.236339	-0.99137	0.952334	-0.816037	-1.72261	-0.650635	-0.131313	-0.37707	-0.430509	NaN	-1.2969	-0.810966	NaN	0.0440444	-1.82623	2.30539	0.710173	0.679874	0.399445	0.404903	NaN	NaN	-1.58208	-1.68966	-0.498179	-1.03209	-0.541618	-0.891643	-1.51457	-0.244685	-0.599462	-0.547932	1.81762	0.651683			0.995991	0.195062	-0.4221	-1.23602	DDR1
NaN	4.79244	5.40364	6.53741	6.64386	6.12772	NaN	6.05459	6.44526	NaN	1.72378	6.19812	1.92296	6.64386	6.64386	NaN	6.64386	4.97792	6.64386	1.03139	5.60348	6.24281	5.47521	NaN	NaN	5.20965	5.23005	5.6158	NaN	NaN	6.64386	6.45078	6.64386	NaN	6.64386	6.64386	4.60514	4.88509	6.64386	NaN	3.71918	4.84489			0.303804	0.565794	0.260771	0.552333	DDR2
NaN	NaN	NaN	NaN	-0.254978	0.264236	NaN	NaN	-0.200913	-0.0831412	NaN	0.532067	-0.440264	-1.4344	-0.150401	-0.577767	NaN	0.626673	NaN	0.325386	NaN	0.111031	0.132248	2.14698	-0.682696	-0.011588	0.316146	0	-1.22095	-0.182786	0.301002	-0.28279	-0.805913	0.112366	-0.174621	-0.456009	-0.00433462	0.590722	-0.652901	-0.539519	4.2958	-0.249822			0.859677	0.208244	-0.522786	-1.24094	DYRK1A
-2.1016	-0.715486	-1.51046	-0.785875	0.333424	NaN	NaN	NaN	-2.30045	-1.68038	NaN	-2.59074	-1.67577	-2.07097	-1.58208	-3.26535	-1.62149	-1.70369	-3	-2.29336	NaN	-2.07704	-2.33643	NaN	-4.05889	-3.2109	NaN	-3.09542	-5.32193	NaN	-2.71786	-2.0529	-2.2109	NaN	-2.59074	-1.79586	-1.92139	-2.2863	-2.63487	-2.17137	-0.107803	-4.15843			0.308321	0.560492	-0.319206	-0.578237	EIF2AK1
-0.0954196	0.694212	-0.440264	-0.910502	-0.610433	-0.533242	-0.00723156	-0.112475	0.557778	-0.682696	-0.261881	-0.768568	-0.612638	0.0129261	0.0786098	-0.434403	-0.666576	-0.659723	0.0172092	0.0976109	0.22033	-0.00578236	0.863145	-1.24811	-3.1078	-1.49411	-1.25498	-1.05889	-2.26535	-0.971431	-0.00288824	0.552869	-1.13606	0.175045	-0.481968	0.794936	-0.610433	0.295135	-0.121863	-2.59074	NaN	-0.841663	+	PDGFRA_WT	3.65782	0.00211765	0.854447	3.0506	EIF2AK2
-0.910502	-0.556393	-1.23108	-2.04692	-0.539519	-1.74178	-1.45403	-0.957356	-1.60823	-1.03209	-0.988504	-1.23786	-2.53952	-0.974262	-1.56064	-1.53116	-0.828793	-0.982791	-0.632629	-0.260152	-0.347399	-0.974262	-1.1976	-2.699	-3.92139	-1.94342	-2.1976	-1.92139	-2.5649	-2.00578	-0.577767	-1.1047	-1.18115	-1.2723	-1.02034	-1.26882	-1.54793	0.226508	-1.01159	-2.191	NaN	-1.45799			0.665301	0.379266	0.244064	0.843006	EIF2AK4
0.337997	-0.883635	-1.40354	0.108357	-1.26882	-0.24127	0.45628	-1.42663	-0.619271	0.41792	-0.894322	-1.17137	1.59503	0.319618	0.707525	-1.25498	-0.510457	-1.662	-1.3474	-0.390245	-1.58641	-0.477944	-0.997118	-2.0529	0.264236	-0.599462	-0.373327	-0.382701	1.34028	1.09559	0.0908535	-2.4344	3.00738	-0.610433	-0.33825	-0.680382	-3.17137	-0.115598	0.167358	0.214125	-1.00289	-0.529073			0.31615	0.559349	0.306265	0.581881	EGFR
-2.09542	-2.79586	-1.93788	-2.96578	-2.12029	-3.75633	-2.59074	-1.59074	-2.85726	-3.47393	-2.96578	-2.41889	-3.77596	-1.84684	-1.88364	-3.68038	-1.84166	-1.53533	-2.9885	-3.96578	-3.57347	-2.8365	-2.96578	-2.88897	-2.47393	-2.699	-2.85726	-2.68966	-2.93236	-2.72738	-2.9105	-2.87832	-2.35845	-3.23786	-3.03505	-2.63487	-3.52284	-3.42663	-2.59074	-2.662	0.285698	-2.38082			0.414702	0.490116	0.283939	0.679607	EPHA2
1.26484	1.94111	-2.04692	-3.59074	0.109695	NaN	2.07724	0.439357	-2.58208	-1.4344	2.61212	0.798258	2.08338	2.22033	1.36513	2.72683	1.93168	0.410341	1.28629	-0.588574	2.75103	-3.71786	1.38681	-0.926865	-1.11404	-1.95456	-1.38458	-1.4112	-3.02327	-2.14561	-2.40354	0.973795	2.04264	2.85878	1.38736	1.69911	-3.29336	-0.358454	1.64247	-0.0985055	NaN	-2.64386	+	PDGFRA_WT	2.10048	0.0064	2.04705	2.66231	EPHA3
1.90497	1.40871	2.75446	1.2552	-0.481968	2.42277	4.22219	2.02077	1.46415	1.5568	1.92979	3.13931	-1.76121	3.9241	2.40436	1.43135	2.13881	-0.295128	-1.09542	5.6744	2.08678	1.23634	-1.73697	-0.746616	NaN	-0.72738	-0.852042	-0.865122	-3.13289	NaN	1.48285	1.2558	3.86186	1.70973	1.85838	1.12895	3.00612	2.31238	4.97884	0.862352	NaN	-1.02327			0.0371877	0.927047	0.0827016	0.0929138	EPHA4
4.63616	3.10199	4.03113	4.45832	4.79369	3.81557	5.61445	2.57265	2.0769	5.76678	4.19464	5.03826	3.87145	4.93716	5.6436	-0.648372	3.85679	4.30268	4.33407	4.63749	5.66965	1.19975	3.90342	-0.136062	0.701327	-0.202572	-0.411195	0.306845	NaN	NaN	2.49288	5.07951	4.9159	4.85125	2.25369	5.50668	-2.53952	0.54498	-1.35107	2.74846	-0.85726	-1.06794			0.507372	0.343333	0.716623	0.913113	EPHA7
-1.486	NaN	-3.26535	-0.886299	1.36737	NaN	-2.54793	-1.41504	-3.62593	-2.4344	NaN	-1.15521	-2.38082	NaN	-2.18443	-2.92139	-2.89969	-1.8365	NaN	-4.32193	NaN	-0.720232	-2.9771	NaN	NaN	NaN	NaN	-3.47393	-4.44222	-2.72738	-0.862496	-2.36587	-2.54793	-2.20423	-2.34373	-2.35845	-2.04097	-2.4344	-1.13289	-3.36587	0.225275	NaN			0.66506	0.250115	-0.812529	-1.12468	EPHB1
0.701327	-2.53952	-2.14561	-2.89969	-2.61706	-3.1976	-2.35845	-2.191	-1.74178	-3.81604	-3.17137	-2.73696	-0.599462	-0.293359	-2.2109	-3.32193	-1.7084	-2.12658	0.0538064	-0.362158	-3.96578	-2.49818	-3.79586	-3.4112	-3.33643	-3.23786	-3.09542	-2.9771	-3.68038	-3.50635	-1.41889	-2.73696	-1.27928	-3.36587	-3.12029	0.0114957	-3.85726	-2.75633	-0.0424568	-2.81604	-0.316528	-3	+	PDGFRA_WT	1.56811	0.0266047	1.37	2.06668	EPHB2
2.15445	-2.2863	-0.541618	-2.11403	-2.77596	-2.53952	-0.0499049	1.81762	1.1635	-1.20423	NaN	-0.161653	1.06281	1.98805	0.375178	2.7615	-1.2723	-0.974262	0.187768	2.70022	-1.31833	3.18602	-1.27928	3.07724	3.7891	3.73952	3.59407	2.92941	NaN	NaN	1.23205	0.284514	2.46858	2.51929	2.75018	0.584	1.86275	0.920674	1.74114	1.60786	0.591679	3.69165			0.714277	0.208867	1.01234	1.19796	EPHB3
-0.724993	-0.0877334	0.0538064	0.108357	-0.0513992	0.128293	-1.77596	-1.13289	-1.09234	-0.291592	-1.73697	0.0607391	-1.34008	-0.552156	-0.50226	0.145351	-1.22432	-0.0144996	-2.68966	-3.4112	-1.09851	-0.293359	-2.13924	-0.650635	0.27858	-0.224317	-0.655172	-0.325539	0.0593554	0.154454	-0.0291463	-0.746616	-1.12973	-0.92139	-1.2969	-1.57347	-0.107803	-1.0619	0.163499	-2.63487	0.284514	-0.436354	+	PDGFRA_WT	3.07662	0.00225	-1.21902	-3.06755	EPHB4
0.781569	0.436162	0.796598	0.995665	1.32539	1.09221	0.722466	0.508936	0.297485	1.19849	0.323082	0.757877	1.16672	0.711054	0.446786	1.36345	0.41792	0.985501	0.235114	0.932061	0.62854	0.768078	0.340277	-0.275786	-0.800877	-0.121863	-0.592919	-0.514573	-0.766112	-0.0588937	0.49774	0.411426	0.941106	0.778209	0.521051	0.345964	1.35163	0.726831	0.534062	0.618239	0.0799754	-0.401635	+	PDGFRA_WT	4.72696	0.0026	-0.579523	-2.94635	PTK2
0.130931	0.10165	-1.67116	-0.878321	-0.749038	-2.48197	-0.0862011	-0.514573	0.768925	-1.83136	-0.773492	-1.24811	-1.63039	-0.351074	0.100305	-1.56918	-0.962969	-2.1976	-0.153607	-1.53952	-1.38836	0.236339	0.051024	-1.73697	-0.104697	-1.0145	-1.17137	-0.0892673	-1.13606	-0.307573	0.62293	0.454176	-0.442222	-1.22432	-1.17788	0.295135	-1.67577	-0.680382	-1.20756	-1.16165	-1.07097	0.120352	+	PDGFRA_WT	5.14531	0	1.53628	4.57373	PTK2B
1.17185	0.792439	0.948601	1.68032	0.547943	1.61164	1.43829	0.80488	1.19535	1.81311	1.38515	0.910733	3.11303	1.48285	0.818851	1.80075	0.91533	0.899949	0.129613	1.89414	1.23266	1.63599	0.24732	-1.15843	-0.522841	-1.17788	-0.878321	-0.486004	-1.72261	-1.20423	1.18078	0.935837	1.39616	1.41143	0.937344	0.849599	1.21971	1.08814	1.4631	1.09491	-0.268817	-0.291592			1.04053	0.1937	-0.398434	-1.23887	FER
3.82518	2.8335	0.842376	2.12068	2.61659	0.828632	3.36821	2.93678	3.32409	1.18777	2.87676	0.860764	0.619178	3.47755	3.37212	2.68684	2.79015	-0.140825	3.46911	3.32423	2.36177	3.10702	3.70675	0.499782	1.09491	0.481299	0.839153	1.36233	-0.0484122	2.19692	3.52907	4.21917	3.41197	2.59192	2.44943	3.74136	3.06108	2.45628	2.0229	2.55533	NaN	1.26724	+	PDGFRA_WT	4.7467	0	2.10495	4.67973	FES
3.36541	3.77999	4.41359	2.71611	2.82395	3.81762	4.30954	4.22327	3.67976	1.92752	4.03166	3.663	3.04159	4.17576	3.81003	4.03192	5.21195	3.48826	2.99964	4.73221	3.80395	3.33842	3.48543	-1.49005	0.186501	NaN	-0.430509	-0.109359	NaN	-1.0862	3.07313	3.4167	5.13582	4.2021	4.11985	3.71381	3.68807	5.06199	4.06082	4.73877	NaN	-0.311148			0.730675	0.269378	0.466579	1.06628	FGFR1
-1.37707	-1.44222	-3.07097	-2.88897	-2.08927	-4.64386	-0.444184	-1.34373	-0.8135	-5.01159	-1.64837	-3	-1.87832	-2.86775	-2.60823	-1.88897	-1.81604	-3.26535	-4.41119	-1.75146	-3.13289	-1.61706	-2.68038	1.42761	0.713696	1.40381	0.906121	0.668119	1.41197	1.71414	-2.191	-2.29336	0.100305	-3.15843	-0.0679388	-3.32193	-1.85204	0.21661	-3.35107	0.175045	-0.915936	1.29807			0.978173	0.125333	0.906134	1.44392	FRK
0.956057	1.04754	0.305679	1.47819	1.20976	1.46048	1.22033	0.00144204	0.557778	1.27441	0.0299829	0.509949	-0.291592	0.769772	1.21847	0.27262	0.618239	0.953079	0.830255	0.494672	1.49108	0.651683	1.20914	0.10165	-0.152003	-0.07552	-0.15682	0.121679	-0.569179	-0.415038	0.77484	1.23143	0.468844	1.30393	0.448901	0.501821	-0.231075	-0.756331	-0.174621	0.280956	-1.23786	-0.139236			0.0532353	0.929591	0.0272832	0.0957099	FYN
-1.4112	-1.01159	-0.244685	-0.597278	-0.459973	-0.336428	-0.865122	-1.25842	-1.22095	-0.710756	-0.935117	-1.12658	-1.56064	-0.788365	-0.588574	-1.37333	-1.06794	-0.469929	-1.1488	-0.988504	-1.08314	-0.72977	-0.430509	-2.59074	-2.88897	-2.13924	-1.97143	-2.02915	-2.1976	-2.2863	-0.926865	-0.713119	-1.58208	-0.713119	-1.74178	-1.09851	-0.486004	-0.539519	-0.246395	-1.28279	NaN	-1.23786			0.839094	0.328404	-0.247502	-0.946597	PIKFYVE
-0.537424	-0.0394883	-1.17137	-0.643856	-0.500218	-0.84944	0.128293	-0.277534	0.447844	-0.96016	-0.227692	-1.53116	-0.724993	-0.454032	-0.21424	-0.112475	-0.0588937	-0.304006	-0.120294	0.0551957	-0.584241	-0.0174171	0.0551957	-2.24468	0.10165	-0.664288	-0.0513992	-0.340075	-2.46594	-0.632629	0.186501	-0.39973	0.10165	0.200379	-0.103147	0.0299829	-0.312939	0.00575919	-0.272297	-0.456009	0.67717	0.24245	+	PDGFRA_WT	2.58759	0.0192941	0.598022	2.23343	GAK
0.995665	0.691534	-0.0203405	0.138814	0.403813	0.333424	0.738984	0.309176	0.121679	0.246104	0.611645	0	0.0799754	0.735522	0.320773	0.611645	0.468844	0.244887	0.329985	0.965692	0.441483	0.692427	0.175045	-0.268817	-0.229382	-0.24127	-0.150401	-0.182786	-1.05589	-0.818579	0.469886	0.328837	0.728574	0.518031	0.333424	0.362891	0.391768	1.41305	0.582074	0.267835	-0.161653	-0.0724828			1.51893	0.18559	0.270015	1.26414	GSK3A
0.00288247	-0.713119	-0.597278	-0.0380064	-0.321928	-0.403542	-0.33825	-0.671163	-1.18771	-0.375197	-0.673463	-0.823677	-0.0306193	0.0786098	-0.16004	-0.334607	-0.316528	-0.442222	-1.37333	-0.486004	-0.886299	-0.450084	-0.652901	-0.662004	-0.753896	-0.92139	-0.590745	-0.907793	-1.1943	-1.01159	-1.17137	-0.469929	-0.106249	-0.790859	-0.732165	-0.646112	-0.177882	0.314986	-0.926865	-0.841663	-0.0469211	-0.865122			0.0945577	0.894049	-0.0418142	-0.157189	GSK3B
-1.42275	-1.486	1.20914	0.261832	2.64478	1.8512	-2.37333	-3.12029	-1.1943	2.7536	NaN	-0.473931	-2.9105	-1.70369	-2.71786	-0.265345	-3.02327	0.155749	-4.13289	-4.29336	-2.71786	-0.539519	-3.81604	-0.60384	0.339137	1.04754	0.983313	0.815575	-2.9771	-2.76611	-1.74178	-1.74178	-2.36587	-3.50635	-1.02327	-2.95456	-1.46993	-2.76611	-2.95456	-3.52284	-0.880976	0.641546	+	PDGFRA_WT	5.30665	0	-3.55435	-5.65033	IGF1R
-1.05289	-0.778432	-0.717857	-1.04394	0.27023	-1.77596	-0.657445	-0.409278	-1.51046	0.352758	0.104337	-1.93788	-2.17137	-1.21759	-0.550043	1.87421	0.489543	-0.45799	0.260628	-0.586406	0.308011	-1.81604	0.289244	NaN	-2.25842	-2.37333	NaN	-1.82113	NaN	-2.75633	-0.997118	-0.788365	NaN	-0.771027	-1.18771	-0.741783	-0.139236	0.0100636	0.312665	-0.894322	1.90727	-2.67116			0.0358546	0.928943	-0.0451598	-0.0825805	IKBKB
4.12449	2.6234	0.703101	1.24793	0.989866	-0.803393	1.42492	1.68706	1.6722	-0.630394	2.05242	0.157044	2.37434	3.24504	1.55925	2.75403	1.15445	-0.0846703	1.7866	2.07485	2.12598	2.57483	2.15316	2.07451	1.82375	1.23879	2.06005	2.35417	0.709291	1.27083	2.40572	2.12961	2.73747	2.09626	2.05346	1.75489	1.94673	1.61871	1.99892	1.89763	-0.027675	1.86908	+	PDGFRA_WT	2.43905	0.00380952	1.65389	2.82215	ILK
2.57701	2.3989	1.76723	1.33686	3.1819	3.18935	2.71918	0.777367	1.78199	2.09795	-0.0306193	1.19849	2.41007	2.26363	1.74803	1.68975	2.20132	2.65375	2.39397	1.62199	0.27858	1.74889	2.47353	0.794104	2.18206	2.33714	2.07313	2.39397	-0.110916	1.22528	1.83026	4.17967	2.16832	0.215368	1.63506	2.26304	-0.486004	2.01721	0.505891	1.41143	-2.00578	2.24914			0.567723	0.357132	0.382418	0.878934	INSR
1.51046	1.334	0.420078	0.0071955	0.603122	0.491597	0.655352	1.09559	1.17824	0.341417	1.04824	-0.137648	0.533065	1.19282	0.509949	0.688852	0.547943	0.126973	1.47353	1.35502	0.995665	1.09221	0.543001	0.0962619	0.0538064	-0.0846703	0.217851	0.635058	-0.351074	0.146655	1.34256	0.823749	1.16928	1.08338	1.14274	1.42331	0.718088	1.44361	1.04404	0.782409	-0.00288824	0.301002	+	PDGFRA_WT	2.86985	0.00877419	0.683713	2.47229	IRAK4
0.506907	1.72072	0.67717	1.53953	1.19661	2.50487	-0.129734	0.128293	0.945608	0.529071	1.1137	1.06557	2.639	-0.413115	0.372952	1.65352	-0.00433462	1.38515	1.55238	2.57434	1.69332	1.58928	1.11636	0.773996	0.870266	-0.0800879	0.201634	0.375178	0.97966	1.40545	1.81065	1.00432	2.74287	1.25338	1.9953	1.16928	1.97563	2.67469	2.58111	2.2397	1.12961	1.33857			1.1511	0.114471	-0.629364	-1.48111	JAK1
3.63239	3.59705	1.89647	2.38543	2.64363	2.59884	3.89123	3.04299	2.1447	2.57192	3.13488	1.85719	2.15316	3.54275	3.33928	2.88791	3.81394	2.3749	2.91552	3.28614	2.67084	2.59072	3.42062	1.34767	0.961253	0.834307	0.88049	1.01792	1.87931	1.63459	1.77146	2.72356	4.16438	2.91896	3.09879	3.2279	1.68392	1.70708	1.2762	3.23603	-0.935117	0.466758	+	PDGFRA_WT	4.54819	0.000444444	1.00839	3.67303	PRKACA
3.77526	3.81906	1.32941	1.90612	1.90612	1.58688	2.79514	2.48001	2.22095	2.20257	2.71458	1.91877	0.821302	3.41359	1.61965	1.64893	2.81946	1.93621	3.23097	2.85539	1.98878	1.42707	0.908429	2.09929	0.85997	2.01507	1.96864	1.08882	0.833497	0.630405	1.63506	1.65535	4.20203	2.09828	2.57749	2.89317	-1.57777	0.583038	0.0328062	1.7137	-1.49411	1.31325	+	PDGFRA_WT	1.59599	0.03912	0.888631	1.93027	PRKACB
-0.237864	-0.395929	-0.293359	-0.242977	0.0271541	-0.275786	-0.452057	0.133564	-0.510457	-0.506353	-0.597278	-0.426625	-0.298673	-0.1976	-0.33825	-0.467932	-0.39973	0.0949116	-0.541618	-0.37707	-0.195946	-0.232769	-0.446148	0.651683	-0.24127	0.0745054	-0.112475	-0.00433462	-1.52699	-0.818579	-0.739372	-0.373327	-0.481968	-0.274041	-0.323733	-0.520769	-0.205896	0.0271541	-0.508403	-0.610433	0.296311	-0.131313			0.901903	0.461763	-0.128958	-0.717497	CSNK1A1
-0.0664274	-0.150401	-0.251539	-1.31115	-0.448115	-0.977099	NaN	NaN	-1.03801	-1.191	NaN	-1.33643	-3.87832	NaN	-0.968605	-1.17137	-1.68501	-0.880976	-2.04097	-0.957356	-0.60384	-1.16488	-0.902389	0.365133	-1.41504	-0.291592	-0.873027	-0.504305	-1.72261	-2.4112	-1.63039	-0.907793	-1.32916	-0.597278	-1.98279	-0.803393	-0.790859	-0.320126	-1.2109	-1.40354	-0.72977	-2.07704			0.00659648	0.98836	0.00533455	0.0141369	CSNK1D
-1.31473	-0.529073	0.400538	-1.41889	0.158337	0.112366	-0.891643	-0.199255	-1.60384	0.0551957	NaN	-1.09234	-0.985645	-0.415038	-0.463947	-0.341903	-1.5187	2.15995	-2.73696	-0.126581	NaN	-2.08927	-0.467932	NaN	NaN	NaN	NaN	-3.79586	-4.79586	NaN	NaN	-1.02915	NaN	-1.70369	-1.8365	-0.0709665	-1.31833	-1.35476	NaN	-2.30757	0.209141	NaN			1.34404	0.0565714	-0.947971	-1.76672	CSNK1E
-0.504305	-0.375197	0.157044	-0.16004	-0.637109	-1.23108	-0.965784	-0.657445	-0.562772	-1.34008	-1.2723	-1.32193	-1.46196	-1.00868	-0.671163	-1.3696	-1.56064	-0.181149	-0.77596	-1.4112	-1.03209	-0.547932	-0.788365	1.15186	0.305679	0.260628	0.176323	0.0786098	-0.237864	-1.07097	-0.573467	-0.483985	-0.360305	-1.0262	-0.330973	-0.652901	-0.977099	-1.14242	-1.63935	-1.1976	-0.0454315	0.119024			0.027525	0.946418	-0.0182075	-0.0547363	CSNK1G1
-0.0159575	-0.405451	0.339137	NaN	-1.09851	-0.323733	-1.07704	-0.179515	-1.03505	-1.27579	-0.621489	-0.115598	-0.07552	-0.698998	-0.988504	-1.1976	-1.46594	0.212881	-1.0145	-0.0679388	-0.833927	-0.37146	-0.401635	1.60786	-0.275786	0.0989585	0.309176	0.112366	-0.28279	-1.1456	-1.00868	-0.45799	-0.746616	-0.717857	-0.378944	-0.483985	0.172487	-0.413115	-0.957356	-0.356605	NaN	0.0908535			0.341709	0.563433	-0.206828	-0.559227	CSNK1G3
1.32596	0.745883	1.31788	3.06712	1.36065	1.64386	2.31701	0	1.68885	3.27098	1.25822	0.410341	0.465713	2.22064	2.27769	1.42975	1.81721	0.905351	0.799087	1.28511	1.20976	1.54251	1.79618	-1.11092	0.970117	1.22033	1.69198	1.97085	-2.04692	-1.42275	1.65306	1.50233	1.30393	1.28096	0.62293	2.24519	-1.09851	-0.184425	0.379621	0.640621	-0.281036	2.04194			0.026931	0.944705	0.0289784	0.0606003	CAMK2D
-0.0969617	-1.51457	-1.03209	-0.0785636	-0.708396	-0.96016	-0.473931	-1.08927	-0.289827	-0.403542	-0.336428	-1.60384	-0.336428	0.611645	-0.833927	-0.514573	0.130931	-0.816037	-1.85726	0.469886	-1.12973	-0.448115	-0.977099	-4.05889	-1.88897	-2.23108	-0.886299	-1.2723	-3.39593	-3.01159	-0.659723	-1.18771	-0.106249	-0.862496	-1.34373	-0.632629	-2.00578	-2.25842	-1.05289	-1.29336	-0.564905	-1.20423			0.100622	0.86035	0.0814995	0.200879	CAMK2G
-1.44615	-1.1943	-1.01159	2.26183	-0.249822	-0.153607	-2.82623	-2.12658	0.489543	0.112366	-1.01159	0.879706	-0.798366	-2.81604	-1.62593	2.82944	-1.56064	0.041243	-1.71786	NaN	NaN	-0.422752	NaN	NaN	-1.47794	-3.59074	-1.68966	-1.9771	NaN	NaN	-0.516636	-1.18115	0.818851	-0.58208	-2.14561	-2.64386	-0.96016	-0.694321	2.65992	-0.657445	0.793272	-0.982791	+	PDGFRA_WT	3.75721	0.000571429	-2.47894	-4.12529	CAMK4
6.60116	5.68322	4.6726	5.18106	5.74892	3.27977	6.31468	5.11836	5.39204	5.03153	3.56426	5.17951	4.613	6.64386	5.50392	6.23111	5.49585	4.81859	3.67005	0.991318	4.91514	5.77758	2.5799	3.69075	5.02777	4.38867	4.61818	4.6457	2.87971	3.02272	6.64386	6.1359	5.50554	6.1426	5.41082	5.31908	4.10944	4.27969	2.56389	5.52017	3.55557	3.419			0.305868	0.555594	0.376877	0.589788	PRKG1
1.49416	2.25127	-2.07704	-0.492079	-0.852042	-1.13289	-1.32554	0.341417	-1.53116	-1.72261	0.353888	-1.07097	-1.20423	-0.703689	2.46258	-1.9105	-1.15843	-0.946194	-0.168123	-0.92139	-1.27928	0.464668	0.866314	-0.432455	-0.120294	0.169925	-1.13924	-0.77596	-1.1047	-0.132894	1.21163	-0.272297	1.15186	-0.997118	1.16286	-0.761213	0.582074	2.65283	0.980391	0.903038	-0.426625	-1.67116	+	PDGFRA_WT	1.99953	0.00925	1.54404	2.45579	CAMKK2
1.55041	-0.50226	-1.12658	-1.02034	-1.25498	-0.397828	-1.04394	-2.57347	-1.42663	-0.793357	-3.14561	-1.46196	-1.13289	0.288063	-1.58208	-2.0529	0.486457	0.27262	-0.8135	-4.38082	-3.73696	-0.706041	-1.52699	-1.78587	-1.03505	-0.915936	-0.717857	-0.652901	-1.04394	-0.508403	-1.46993	-0.45799	-1.87303	-3.02327	-1.93788	-0.865122	0.0621217	-1.02327	0.604071	-3.14561	-1.73697	-1			0.67331	0.275785	0.532719	1.04469	PRKCA
2.46336	-0.463947	-0.263612	0.0271541	-0.800877	-2.77596	0.164786	-0.229382	0.990592	-1.3474	-1.38458	0.0356239	0.653519	1.94035	0.573375	3.4268	-0.107803	-1.70369	0.874994	-1.74662	NaN	1.26784	0.934328	-1.05889	-1.1016	-1.46196	-0.800877	-0.212568	-0.442222	0.0745054	1.04404	1.78325	-1.71786	-0.164884	-1.32554	0.299831	4.58075	3.76405	2.58544	-2.08314	NaN	-0.552156			1.12744	0.0774915	1.2715	1.65868	PRKCB
-0.380822	0.516015	0.623867	0.896078	0.301002	0.882839	0.49774	0.935837	0.0114957	1.19724	0.656268	0.14274	-0.052895	1.5656	1.39287	2.34682	-0.481968	1.44414	-0.0424568	0.543991	1.07382	1.30743	0.015783	-1.63935	-2.0529	-2.07704	-1.191	-2.36587	-1.32554	NaN	1.52306	0.305679	0.743299	1.27322	0.511974	0.56267	0.255803	1.0229	0.731183	1.22713	2.12367	-1.3696			1.03487	0.151887	-0.584229	-1.37058	PRKD1
0.920674	1.65855	0.757023	1.01578	1.96162	1.64339	1.73639	1.06005	1.85679	1.55974	1.77779	0.0229004	-0.164884	1.44148	1.92258	1.87303	1.38681	1.81681	1.58928	1.9501	1.76596	1.93319	1.45628	0.507922	0.14274	-0.274041	0.178874	-0.500218	-2.51457	-0.436354	1.65627	1.3724	1.66266	1.66857	0.488515	1.89142	0.201634	0.682573	1.90149	1.24123	2.62737	0.164786			0.401313	0.553789	0.2063	0.612179	PRKD2
-1.79086	-0.875672	-1.08927	-0.682696	-0.210897	-0.481968	-0.274041	-0.935117	-0.907793	-0.131313	-0.415038	-1.18115	-1.34373	-0.595097	0.22404	-0.110916	-0.302226	-0.630394	-0.659723	0.298658	-0.251539	-0.349235	-0.793357	NaN	-1.79586	-1.02034	-1.37707	-2.1016	-2.48197	-1.22769	-0.234465	-0.28279	-0.0923401	-0.215915	-1.02915	-0.977099	-0.0335695	-0.910502	0.689746	-0.943416	1.18777	-1.86775			0.111235	0.862189	-0.0678572	-0.204149	PRKD3
0.810649	-0.24127	-1.1047	-0.510457	-1.04692	-3.14561	-0.440264	-0.481968	0.914564	-1.191	0.671746	-0.768568	-1.85726	-0.915936	-0.325539	-0.746616	-1.02915	-3.14561	0.0976109	-1.76611	-0.545824	0.564622	0.107018	2.72378	1.26963	1.61495	0.828632	1.83066	-0.771027	-0.456009	0.42975	-0.153607	-0.291592	-0.880976	0.111031	-0.454032	0.988412	0.374066	-0.32916	-0.739372	-1.82113	1.70531	+	PDGFRA_WT	2.19618	0.00896552	1.20298	2.48822	PRKCD
0.93885	0.530071	1.22774	0.575312	0.0894982	0.535058	1.43082	NaN	-0.461958	1.24306	0.599318	0.885965	1.68751	NaN	0.589764	1.49262	0.552869	NaN	-0.590745	2.3274	NaN	0.54893	NaN	NaN	-0.343733	NaN	-0.168123	-0.456009	-0.397828	NaN	0.382944	0.412511	NaN	0.390668	1.06902	1.18967	1.04124	1.39232	1.03844	NaN	NaN	-0.473931			0.360053	0.555402	-0.232454	-0.596777	PRKCE
2.84097	2.28333	2.81188	3.081	3.48039	3.26604	2.67942	2.93904	2.80054	2.2163	3.54856	2.54152	3.63204	3.14877	1.54696	1.91495	2.61988	3.20852	2.9241	3.86641	3.67514	2.91227	2.27471	-3.699	-4.05889	-4.38082	-4.38082	-4.01159	-4.60823	-4.92139	2.6922	1.49569	4.15437	3.80941	2.68055	2.46598	2.21164	2.30422	2.03281	4.04954	NaN	-3.12029			0.802961	0.26827	-0.387093	-1.0724	PRKCQ
-2.11403	-1.81604	-2.4112	0.200379	1.52155	-2.38082	-1.86775	0.89375	0.269033	-1.78091	1.05728	-1.82623	1.65444	-1.62593	-1.60384	1.23695	-2.00578	-1.78587	-1.8625	-0.862496	0.859174	0.657183	-2.14561	-3.23786	-0.281036	-1.05589	0.0440444	-0.181149	-2.04692	-2.00578	0.949348	-1.85726	-1.8625	0.999278	0.886745	-1.82113	0.386259	0.219091	2.48207	0.521051	0.178874	0.364012			1.10761	0.092375	-0.968718	-1.57635	RPS6KA1
0.0827026	-0.0513992	-1.55639	-0.894322	-0.316528	-0.701342	0.375178	-0.272297	0.24245	0.154454	0.115033	-0.798366	-0.771027	0.15056	-0.176251	0.226508	0.27262	-1.57777	0.219091	0.192825	-0.187707	-0.0709665	-0.272297	-2.86775	-0.756331	-1.60823	-0.951764	-0.826233	-2.5649	-2.191	0.0214797	-0.380822	0.255803	-0.0846703	-0.161653	0.172487	-0.152003	-0.26708	-0.296899	-0.428566	-0.790859	-0.736965	+	PDGFRA_WT	2.16777	0.0213333	0.722157	2.17182	RPS6KA3
-0.619271	-0.364013	-1.30401	-1.21759	-0.805913	-1.18771	-1.62593	-0.545824	-0.547932	-2.23786	-0.345565	-1.25498	-1.81097	-0.965784	-1.42663	-0.571322	-1.3696	0.496718	-1.26188	-0.862496	-0.0320937	-0.362158	-0.409278	-3.92139	-1.34008	-3.26535	-1.08314	-1.80591	-3.94342	-3.29336	-0.260152	-1.23786	-0.910502	0.015783	-0.771027	-0.347399	0.24245	0.652601	-0.327348	-0.608232	0.603122	-0.62371			0.057591	0.917405	0.0475684	0.119059	RPS6KA4
-1.61706	-0.202572	-2.17788	-1.53533	-2	-0.905088	-0.880976	-2.21759	-1.42275	0.0799754	-4.13289	-0.109359	0.857583	-1.0862	-0.537424	-2.84684	-1.97143	-2.9885	-1.78587	-3.1078	-3.44222	-2.50635	-2.53116	-5.2109	-2.04692	-1.67116	-1.49818	-1.3474	-4.18442	-4.47393	-2.12029	-1.71312	0.271426	-2.4344	-2.08927	-0.537424	-1.87303	1.68706	-1.24469	-2.6529	4.82604	-0.75877			0.257131	0.615507	0.274056	0.49609	RPS6KA5
-1.47794	-1.60823	-1.47393	-1.58208	-1.02034	-0.979942	-0.940645	NaN	-1.53533	-1.47794	-0.926865	-1.55639	-1.53533	-1.54793	-1.17462	-1	-1.39214	-1.08927	-1.09542	-1.0862	-1.58641	-1.0145	-0.800877	-4.60823	-1.45799	-1.81604	-1.33643	-1.92686	-3.13289	-1.11404	-0.951764	-1.1456	-0.880976	-1.1047	-1.64837	-1.12973	-1.03801	-1.9105	-0.440264	-0.793357	NaN	-1.0499			0.124497	0.869374	0.0411725	0.181051	RPS6KB1
1.9668	2.19251	2.07005	-0.182786	0.947853	-1.16488	2.26873	1.90381	2.72814	-0.0862011	2.45681	1.62387	-0.21927	1.82456	1.67536	3.75071	2.14535	-1.21759	1.10702	0.983313	3.2279	2.48156	1.0115	0.694212	0.846393	0.183963	-0.0985055	1.13554	-0.137648	0.830255	2.42169	2.41846	1.0745	3.19708	0.92524	1.51349	0.0690147	3.78293	0.557778	2.48568	-0.694321	1.46989			1.14992	0.0802	1.09475	1.6447	SYK
-3.96578	-3.662	-5.57347	-4.08314	-4.23786	-5.96578	-3.30757	-4.01159	-2.92139	-5.44222	-3.75633	-5.57347	-5.71786	-3.39593	-3.2109	-4.96578	-3.47393	-5.71786	-2.57347	-5.44222	-5.26535	-3.49005	-3.39593	-5.01159	-4.26535	-4.68038	-4.01159	-4.05889	-5.2109	-4.92139	-3.53952	-2.9105	-4.71786	-4.29336	-4.08314	-3.30757	-5.32193	-4.68038	-4.29336	-4.57347	-2.35107	-3.38082	+	PDGFRA_WT	5.72788	0	1.87459	5.23909	LCK
-0.121863	-0.249822	-0.612638	-0.448115	0.134878	-1.02915	0.0356239	-0.751465	0.130931	-0.537424	-0.793357	-1.16812	-1.47393	-0.312939	-0.205896	0.654436	-0.590745	-1.14242	-1.1016	-0.859876	-2.07704	0.00575919	0.390668	-2.95456	-1.9885	-2.22432	-1.73697	-1.16812	-4.05889	-3.77596	0.226508	-0.1976	-0.715486	-1.27579	-1.11092	0.649845	-1.15521	-0.358454	-0.0335695	-1.41504	-1.27928	-1.16812			0.683055	0.326041	0.348136	0.953799	LIMK1
1.41846	0.710173	-0.258425	1.41088	1.41468	-1.21424	0.917623	1.84318	1.97453	1.74631	1.58496	0.109695	0.983313	0.269033	0.867896	1.05381	0.370722	-1.00868	1.48903	0.792439	1.42761	1.96421	1.04054	1.09085	0.945608	0.570463	0.786596	1.07929	0.584962	1.25761	2.31063	1.50792	0.328837	1.6526	1.75061	0.658097	1.84278	1.48285	1.14339	1.60739	0.0243196	0.404903			0.67868	0.273702	0.518196	1.04398	LYN
-1.22769	-0.84944	-0.761213	-1.11716	-0.590745	-1.82113	-1.55639	-0.671163	-1.05889	-2	-1.21759	-1.50635	-2.80591	-0.0923401	-1.662	-2.72738	-1.97143	-0.356605	-1.84684	-2.2109	-2.04692	-1.36216	-1.1976	0.613532	-1.32193	-0.703689	-0.316528	-0.531156	-1.074	0.440421	-0.988504	-0.668868	-1.50635	-2.62593	-1.35476	-1.39593	-1.05889	-1.53116	-1.486	-2.40354	NaN	-0.236164			0.135209	0.810727	0.113219	0.266107	MAP3K11
0.0143553	0.232661	-0.384584	-0.16004	-0.586406	-0.152003	-0.0203405	0.145351	-0.321928	0	-0.274041	-0.395929	0.507922	0.614474	-0.114035	-0.131313	-0.475936	-0.610433	0.125651	0.515006	0.194087	0.395063	-0.0203405	-1.32193	-1.22769	-1.30045	-0.92139	-1.38458	-1.04097	-0.606035	0.24732	0.172487	0.733788	0.111031	-0.543719	0.442545	0.178874	0.178874	0.773996	-0.110916	1.30159	-0.110916			2.17262	0.0601404	0.399741	1.74954	MAP3K2
1.21226	1.2345	-0.248108	-0.172994	0.434028	0.786596	0.80488	1.03562	0.988412	-0.131313	1.0036	0.324234	0.705757	0.889863	0.24732	1.10366	1.41413	1.13422	0.950842	1.59694	NaN	1.21785	1.1137	-0.85726	-1.95456	-1.53533	-0.994241	-0.275786	-1.81097	-0.14401	1.426	0.323082	1.41846	1.48543	1.20852	1.00576	0.137504	1.63831	1.1447	0.447844	NaN	-0.309359			1.46919	0.0884516	0.515843	1.59983	MAP3K3
-0.229382	1.0545	NaN	0.659925	0.222805	0.729444	0.382944	0.24732	0.232661	0.00575919	1.6397	0.42975	2.03351	0.280956	0.97159	0.402722	-0.00868222	0.40163	0.475085	1.20976	-0.234465	0.916859	0.676267	-3.14561	-1.26188	-0.749038	-0.8135	-0.488026	-2.11403	-2.50635	1.26243	0.64247	-0.209228	1.27858	0.97966	0.492622	0.225275	1.60455	NaN	0.711935	NaN	-0.946194			0.153634	0.821299	0.0664036	0.245682	MAP3K4
-2.9885	-1.16812	-1.82113	-2.20423	-2.01159	-0.72977	-1.074	NaN	-0.508403	NaN	-1.03801	-1.81097	-3.73696	NaN	-0.202572	-3.2109	-3.08314	NaN	-1.1456	-2.9885	-3.17137	-1.35107	-0.818579	-5.32193	-2.50635	-2.68966	NaN	NaN	-3.08314	NaN	-0.664288	-0.222633	-3.12029	-3.87832	1.09896	-0.318326	-1.53116	-2.11403	NaN	-2.75633	NaN	-2.13924			0.742992	0.217286	0.740154	1.18754	MAP4K1
-1.1456	-1.04097	0.102994	-0.875672	-0.288065	-0.45799	-0.867752	0.10165	-1.15521	-0.773492	-0.558517	0.102994	-0.680382	-0.905088	-0.424688	-0.564905	-1.8365	0.643394	-0.897006	-0.584241	-0.463947	-0.821126	-0.878321	-3.30757	-1.0862	0.515006	-1.26188	-0.852042	-2.2863	-1.64837	-1.09542	-0.706041	-0.805913	-0.543719	-0.628162	-0.685014	-0.153607	-0.330973	-0.176251	-1.09234	0.279768	-0.0350469	+	PDGFRA_WT	2.27878	0.0219459	-0.674856	-2.18339	MAP4K3
-0.652901	-0.91866	-0.599462	-1.02327	0.145351	-1.09234	-1.4344	-0.351074	-1.40736	-1.35107	-1.486	-1.05289	-2.04692	-0.691989	-0.732165	-0.375197	-1.66658	-0.664288	-0.39973	-1.52699	-1.37707	-0.91866	-0.76366	-2.4112	-3.04692	-1.9885	-1.34373	-1.49005	-1.50226	-1	-0.962969	-0.599462	-0.821126	-1.16488	-1.25154	-0.541618	-1.22095	-0.564905	-0.204233	-1.01742	1.98222	-1.33643			0.169941	0.790301	-0.0884696	-0.287293	MAP4K4
0.0593554	0.515006	0.422233	0.293959	0.42975	0.0214797	0.21661	-0.109359	-0.753896	-0.0262051	-0.657445	-0.512514	-0.349235	0.916859	1.05728	0.929034	-0.0985055	0.347099	-0.244685	0.0758749	-0.734563	-0.0350469	-0.680382	-0.808437	-1.28983	-0.788365	-1.23108	-0.405451	-1.27579	-0.646112	-0.131313	0.189034	0.189034	-0.875672	-1.03801	0.0949116	0.0440444	0.0384361	0.827819	-0.571322	1.61542	-0.411195			0.0565934	0.924568	-0.0355564	-0.108529	MAP4K5
-0.486004	-1.26882	-0.736965	-1.59946	-0.92139	-0.486004	-0.946194	0.00432164	-0.300448	-1	-0.118727	-0.103147	-1.31115	-1.24811	-0.691989	-0.717857	-1.43831	0.493647	-0.756331	-0.246395	0.314986	-0.628162	-0.612638	0.798258	-0.229382	0.24245	-2.08927	-0.15682	-2.8365	-1.18115	-1.05889	-0.915936	-1.40354	0.427606	-0.434403	-0.494109	-0.0816138	-0.246395	-0.28279	-0.62371	-0.646112	-0.254978			0.537369	0.424172	-0.251946	-0.76278	MARK2
-0.891643	-0.84944	-0.187707	-0.639355	-0.685014	-1.1943	-1.9885	-1.32554	-0.99137	-0.915936	-1.74178	-1.11404	-1.26534	-0.488026	-0.751465	-1.07097	-1.56064	-0.360305	-0.985645	-2	-1.54372	-0.349235	-1.08314	1.67446	-0.461958	-0.388355	0.75873	0.883621	-0.932361	0.314986	-1.09542	-1.02915	-1.9105	-1.0262	-0.805913	-1.074	-1.00578	-0.637109	-1.05889	-2.30757	-0.463947	-0.164884			0.872776	0.277853	-0.299214	-1.03331	MARK3
3.77758	4.00854	1.93998	2.39067	2.25248	1.70088	3.72803	0.712816	2.77526	2.24853	NaN	1.90381	0.799087	2.47534	4.69805	3.2988	2.16157	2.15316	3.84268	1.06212	2.49057	2.22281	4.11145	1.55925	1.1884	1.02219	1.28629	1.58111	1.87106	1.77989	2.4547	4.19156	2.88284	3.00072	0.982583	3.17887	1.88518	2.59574	2.95531	1.39232	-0.382701	1.29807	+	PDGFRA_WT	3.28425	0.0008	1.38133	3.29534	MERTK
-3.09542	-3	-3.13289	-3.62593	-2.93236	-3.699	-3.38082	-3.05889	-2.68966	-4.44222	-4.79586	-3.92139	-4.8365	-2.68038	-2.94342	-4.08314	-3.4112	-3.29336	-4.50635	-4.68038	NaN	-3.57347	-3.77596	-2.04097	-2.52284	-2.1976	-3.1078	-1.87303	-1.97143	-1.27579	-3.9885	-3.57347	-3.09542	-4.05889	-2.85726	-3.12029	-4.18442	-3.87832	-3	-3.25154	-0.263612	-1.9885			0.606124	0.378841	0.292556	0.850871	MET
2.43403	1.71194	-0.0394883	0.187768	1.34823	1.53655	-0.00723156	NaN	0.614474	-0.0291463	2.35896	1.98768	0.87578	0.916859	0.595504	1.20477	-0.940645	1.57918	0.240009	2.00648	NaN	0.728574	1.21226	1.53456	0.391768	2.46702	1.74114	0.816395	-1.03505	NaN	0.716332	0.405992	1.2461	1.69911	2.2082	1.37907	0.0342158	1.50944	NaN	0.480265	NaN	1.53207			0.166584	0.739921	-0.177166	-0.338279	MINK1
1.22774	0.861558	0.504875	0.841571	0.935082	0.66175	0.999278	0.685267	0.77905	0.691534	0.665393	0.715454	0.738119	1.23511	0.703101	1.27083	0.733788	0.460481	0.558757	1.22836	-0.169745	0.481299	0.54201	0.504875	0.183963	0.14274	0.324234	0.413594	-0.129734	-0.121863	1.06074	0.794936	0.913033	0.113701	0.990592	0.884403	0.590722	-0.0892673	0.895303	-0.200913	-0.614845	0.225275			0.356019	0.652789	0.0938719	0.429264	MAPK1
2.45654	2.41115	1.09828	1.3724	1.8801	1.11103	2.16318	2.69287	2.44652	1.16221	2.86493	0.941106	2.77104	2.27947	2.26213	2.16639	1.39945	0.24732	1.53705	3.13504	2.41115	2.3471	2.53555	1.34993	1.49057	0.986229	0.882056	1.73769	0.169925	0.263034	2.40108	2.00827	2.50843	2.60383	3.03369	2.53406	3.0018	2.38764	3.55557	2.38736	-0.554273	1.2135	+	PDGFRA_WT	2.91072	0.00452174	0.911331	2.73966	MAPK3
-1.35476	-0.62371	-1.9771	-1.21424	-1.49411	-0.382701	-1.77596	-1.8365	-1.99424	-1.61706	-1.69432	-1.56491	-2.32193	-1.38458	-1.08314	-1.60384	-1.43051	-1.31473	-1.62149	-2.11403	-2.13924	-1.83136	-1.34373	-4.26535	-2.21759	-2.9885	-2.02327	-2.23108	-3.89969	-3.33643	-1.40354	-1.42275	-0.96016	-1.96578	-1.94898	-1.62149	-1.699	-1.13924	-1.49005	-2.31473	-0.268817	-1.74178			0.0581325	0.924871	0.0298733	0.104285	MAPK8
1.3488	1.42008	0.149259	0.543991	-0.401635	0.54893	1.30743	0.659925	0.843984	0.374066	0.909197	0.240009	1.36345	1.27202	0.857583	0.718964	0.958286	0.343692	0.561693	1.43936	0.597412	0.898402	0.730314	-0.0014434	0.471968	0.112366	0.678973	0.638769	0.0342158	0.207893	1.30334	0.894527	1.60455	0.644318	0.999278	1.17568	0.366252	1.123	1.34653	1.0827	-0.00288824	0.751892	+	PDGFRA_WT	3.82765	0.00273684	0.737982	2.95799	MAPK9
5.96475	5.50551	4.40973	5.71606	3.92286	NaN	5.9511	6.55196	5.99213	4.83764	NaN	3.96901	NaN	5.8714	5.26772	NaN	5.56273	4.70371	6.64386	NaN	2.58183	5.45055	6.13227	3.79919	4.07142	3.0229	3.64466	NaN	NaN	1.18777	5.31987	4.27075	6.64386	1.05797	6.64386	5.57948	6.64386	NaN	6.62119	6.64386	NaN	3.02627	+	PDGFRA_WT	2.25428	0.00906667	1.08179	2.51193	MAPK10
0.959028	0.8024	0.407081	0.534062	0.191563	0.0690147	0.648925	0.221568	0.168642	0.625738	0.121679	0.269033	-0.171368	0.421156	0.678973	0.313826	0.909197	-0.0634091	0.500802	0.426533	-0.207561	0.546956	0.718964	-1.11092	-0.281036	-0.828793	-0.533242	-0.309359	-2.14561	-1.33279	0.21661	0.631337	0.853597	0.00288247	0.250962	0.594549	0.00432164	0.465713	-0.117161	0.121679	-0.265345	-0.295128	+	PDGFRA_WT	3.15814	0.0302222	0.39317	2.02805	MAPK14
2.69844	1.39616	-0.352916	2.89627	0.917623	1.07929	0.423309	0.493647	0.649845	2.32049	1.23879	0.93885	0.967169	2.39479	0.953824	1.34936	1.38571	0.665393	1.37518	1.67175	0.358396	1.04124	0.85599	-0.125006	-0.994241	-0.625934	0.0172092	0.14274	-1.56918	-0.473931	1.12829	0.612589	1.66948	0.794104	0.864731	0.969381	0.69332	0.962734	-0.0499049	0.533065	2.49748	-0.60384			0.0718077	0.889115	0.0797412	0.15689	ZAK
0.453122	0.0356239	0.136191	-0.0218043	1.24062	0.356144	-0.128156	-0.272297	-0.0424568	0.167358	-0.28279	1.58737	-0.92139	-0.00868222	-0.169745	0.0243196	-0.516636	0.0813396	-0.179515	0.0356239	-0.682696	0.324234	-0.0908029	-0.979942	-1.03801	-0.846843	-0.409278	-0.506353	0.238787	0.427606	0.0908535	0.204141	0.015783	-0.446148	-0.33825	-0.0513992	-0.248108	-0.163268	-1.1488	-0.703689	-0.114035	-0.422752			1.45917	0.0923692	-0.491647	-1.57036	MAP2K1
0.644318	0.517024	-0.382701	-0.0469211	-0.0709665	-0.358454	0.0949116	-0.179515	0.173767	-0.321928	0.0976109	-0.413115	0.298658	0.288063	-0.0679388	0.167358	-0.0543923	-0.114035	0.140124	0.496718	0.0962619	0.379621	0.324234	-0.459973	-0.432455	-0.646112	0.175045	-0.0424568	-0.62371	-0.246395	0.189034	0.0313951	-0.0709665	0.182692	0.225275	0.259423	0.00575919	0.0799754	0.596458	-0.415038	-0.0394883	-0.0101344	+	PDGFRA_WT	2.86201	0.0335319	0.410312	1.99	MAP2K2
0.771463	-0.352916	-1.93236	0.311503	-0.254978	-1.54793	-1.84684	NaN	-0.78339	-0.883635	-1.31473	-1.40354	1.20539	-0.761213	-0.0892673	0.109695	-1.2109	NaN	-0.403542	-0.859876	-2.23108	0.397255	-0.265345	-1.30401	-0.926865	-0.498179	-0.120294	0.390668	-0.867752	-0.147202	0.649845	0.635058	0.0398403	-1.77103	-0.0101344	-0.541618	-0.788365	NaN	-1.24811	-1.30045	NaN	0.41684			0.463165	0.410852	0.393667	0.782531	MAP2K3
0.426533	1.10098	-0.436354	0.24732	0.585924	0.676267	0.524064	-0.345565	0.146655	0.43189	1.17057	0.311503	0.719841	0.528071	0.0786098	0.89375	0.146655	-0.0014434	0.778209	0.943359	0.461529	0.951588	0.867896	0.392867	0.945608	0.104337	0.261832	0.400538	-0.284546	0.209141	0.823749	0.438293	0.929791	0.407081	-0.367732	0.400538	0.818851	1.58159	0.705757	1.50487	NaN	0.499782			0.54524	0.477008	0.190377	0.699708	MAP2K4
0.930548	1.3454	0.0398403	0.323082	-0.698998	0.0676387	0.913033	-0.052895	-0.373327	0.189034	-0.0439433	0.0426443	0.24245	0.874994	0.8024	0.814755	0.0579701	-0.456009	0.759582	1.17249	0.707525	0.508936	0.269033	-0.708396	-0.330973	-0.41889	-0.110916	-0.254978	-2.152	-0.360305	-0.550043	0.646163	0.937344	0.302173	0.420078	0.412511	0.83996	-1.16812	1.24732	0.190299	-1.63039	-0.606035	+	PDGFRA_WT	2.40696	0.0188571	0.660914	2.23095	MAP2K6
1.1865	1.79992	1.2857	0.997834	1.22713	2.0895	0.793272	0.164786	0.653519	1.09424	0.182692	0.935837	2.90169	1.91839	1.71765	1.56462	0.739848	0.751892	0.350497	0.49057	0.703101	0.882056	0.972325	1.54052	0.392867	0.841571	0.876566	0.91533	-0.246395	1.02006	0.928276	1.10769	0.909197	0.336855	0.62854	0.563646	1.66312	1.00504	0.217851	0.487486	0.633199	0.87342			0.229141	0.694174	-0.12837	-0.384964	CDC42BPB
-0.808437	-3.04692	-2.07704	-3.27928	-3.8365	-4.53952	-4.26535	-2.68038	-1.93236	-0.771027	-2.54793	-3.09542	-3.15843	-2.662	-2.77596	-2.62593	-0.836501	-2.45799	-1.93236	-4.26535	-3.23786	-1.71786	-3.33643	-1.2723	-0.281036	-1.23108	-0.883635	-0.865122	-3.4112	-1.98279	-1.73216	-2.82623	0.92524	NaN	-1.98279	-2.9771	-0.260152	0.16092	-1.66658	NaN	-1.34373	-0.888969			0.228565	0.629222	0.28861	0.461041	STK26
1.46832	1.29631	1.64893	0.718088	NaN	1.39397	1.23389	1.09828	0.990592	0.997834	1.55533	1.32941	1.05866	0.809826	0.876566	0.68437	1.26003	1.01006	1.29337	2.18587	1.49876	2.16446	0.319618	-0.573467	0.532067	0.108357	0.975997	0.482332	0.189034	1.33571	1.36625	0.464668	4.20992	1.78199	1.94448	1.69822	1.06281	1.12168	1.50029	1.97746	2.59789	0.503857			0.0721299	0.908335	-0.0397268	-0.131402	MTOR
NaN	6.12075	5.35477	5.71433	5.51913	3.00809	5.34131	4.20836	6.13525	4.19834	4.12573	4.95387	0.863939	6.64386	6.2614	4.11528	5.74634	5.40207	4.33621	5.28559	4.51286	6.64386	5.73156	4.1035	6.64386	6.43181	6.64386	3.73205	4.53686	5.5399	5.61049	1.84679	4.88562	5.54303	5.63981	6.1044	3.0939	5.23867	2.12697	1.8844	-0.634867	6.30639			0.436124	0.402761	0.564833	0.799648	MYLK
1.20351	1.08814	-0.902389	0.889863	-0.164884	0.153157	1.78283	1.20602	1.54448	-0.0380064	0.920674	-0.26708	1.3989	NaN	1.55582	1.25217	0.753604	-0.717857	0.759582	1.40817	1.04754	1.3488	1.45048	1.10568	-0.052895	1.02574	0.202888	0.238787	-3.92139	NaN	0.572405	0.113701	1.71017	1.25459	0.230203	0.555816	-1.30401	-0.907793	0.0454429	1.1137	NaN	-0.512514	+	PDGFRA_WT	2.26504	0.00969697	1.00365	2.45251	NEK1
-1.97143	-1.1943	-3.05889	-2.8365	-1.66658	-3.22432	-0.780909	-0.696658	-1.02915	-3.85726	-0.541618	-3.15843	-1.39593	-1.4344	-1.56064	-1.8365	-1.92139	-1.76121	-1.61264	-0.736965	-1.28279	-0.979942	-1.0262	NaN	-2.95456	-3.8365	-3.699	-1.61264	-1.74662	-3.09542	-1.16812	-0.395929	-1.63935	-1.04394	-1.61706	-0.833927	-1.09542	-0.673463	-0.833927	-1.32193	NaN	-1.95456	+	PDGFRA_WT	3.39196	0.000615385	1.40178	3.3761	NEK3
1.04054	0.618239	-0.0573916	0.986957	0.295135	1.09153	0.940355	0.0496307	0.312665	1.07314	0.282143	0.586885	1.50589	1.91035	1.49876	1.31846	0.850399	0.509949	0.102994	0.739848	-0.0724828	0.577248	0.859174	-1.08314	-0.72738	-0.788365	-0.251539	-0.205896	-0.181149	0.410341	0.434028	0.445727	0.404903	0.191563	0.0976109	0.823749	1.06005	0.347099	0.145351	0.0758749	0.326537	-0.272297			0.353486	0.568119	0.183446	0.550449	NEK9
0.0593554	0.477159	0.279768	0.0662615	0.555816	0.458382	0.399445	0.00432164	-0.58208	0.674461	0.335712	0.652601	1.04544	0.443607	-0.0543923	0.0717627	-0.177882	0.126973	-0.26708	0.646163	-0.182786	1.03139	0.41792	0.308011	0.58111	-0.277534	-0.052895	0.149259	0.0772429	-0.467932	-0.153607	0.126973	0.839153	-0.0380064	0.16221	0.0758749	0.355016	-0.224317	-0.28279	0.814755	-0.643856	-0.187707			0.944048	0.332594	-0.210655	-0.932475	OXSR1
-1.18442	-1.98279	-0.126581	-1.90509	-1.68966	-1.8625	-2.41889	0.0662615	-1.89432	-2.75633	0.480265	-0.1976	-1.46196	-1.76121	-1.93236	-1.96016	-2.29336	-0.0335695	-2.1976	-1.82113	0.015783	-2.06492	-1.57777	0.390668	-1.1078	0.178874	-0.0846703	-0.99137	-2.30757	-1.71312	-1.72738	-3.12029	-1.82113	-2.26535	-0.803393	-1.09542	-1.09542	-1.07704	-1.50635	-1.2863	-0.251539	-0.575615			0.91802	0.170684	-0.639976	-1.30467	PAK4
1.19282	0.872632	1.45575	0.944109	0.964953	0.935082	1.41143	0.679874	0.550901	1.08406	0.962734	0.935082	1.43456	1.53057	0.941106	0.782409	0.746743	0.441483	1.17313	1.8504	1.50233	1.45101	1.49467	-0.261881	0.324234	0.120352	0.528071	0.540027	-0.018878	0.147958	0.984043	0.833497	1.25641	1.22404	1.04754	1.46153	1.32654	0.811471	1.07588	1.25641	NaN	0.458382			0.892238	0.33552	0.222946	0.933014	PDPK1
0.00144204	0.90381	0.637842	0.728574	1.09288	0.922198	0.352758	1.1846	0.298658	0.388465	1.19219	0.918386	0.569491	0.43189	0.231432	0.482332	0.31034	0.626673	0.397255	0.977463	1.29042	1.05033	0.627607	-0.448115	-1.00578	-0.946194	-0.988504	-0.968605	-2.33643	-1.97143	0.879706	-0.352916	0.469886	1.01507	0.869477	0.408168	1.27739	-0.0306193	0.840765	1.03069	-1.05589	-0.888969			1.87336	0.0829508	-0.39349	-1.62902	PIP4K2A
0.0827026	0.0607391	-1.63487	-0.305788	0.380729	-1.20423	-0.179515	0.539035	0.192825	-1.04097	0.273814	0.38405	-0.461958	-0.171368	-1.18115	0.313826	-0.394032	-0.808437	-0.907793	0.935837	0.482332	-0.300448	-0.671163	-1.02915	-0.761213	-0.526992	-0.92139	-1.00578	-1.14242	-0.514573	0.0271541	-0.142417	0.965692	0.484396	0.606916	0.263034	0.696884	1.27798	1.45681	0.733788	0.250962	-1.17462			0.230577	0.666297	0.165365	0.414285	PIP4K2B
-0.943416	-0.392137	-0.703689	-0.60384	-0.222633	-1.18771	-1.07704	0.0356239	0.944858	-1.40736	-0.132894	-0.293359	-0.994241	-0.997118	-1.33279	-0.698998	-1.2969	-0.522841	-1.16165	-0.153607	-0.295128	-0.289827	-0.968605	2.42385	2.04264	1.8746	1.09288	2.0321	-1.38458	-1.12343	-0.979942	-1.191	-0.0543923	-0.132894	0.871844	-0.547932	0.264236	0.368489	0.77484	-0.0409718	-0.215915	1.90265			0.962483	0.267736	-0.285805	-1.06485	PIP4K2C
2.02928	NaN	1.5912	NaN	0.751035	1.123	NaN	1.09896	2.50665	2.53978	2.46676	2.26664	2.79826	NaN	2.22033	0.304511	1.19661	NaN	3.24108	3.26559	0.798258	2.41088	2.79909	2.95792	NaN	4.62924	NaN	3.1811	2.6884	2.64893	3.12383	2.74287	NaN	NaN	3.88411	3.67152	2.82191	4.18745	NaN	2.72421	NaN	2.51602	+	PDGFRA_WT	1.45584	0.0401569	1.12789	1.98138	PIK3C3
0.672652	-0.200913	-0.592919	-0.83908	-0.212568	-0.380822	-0.0439433	-0.0816138	-0.0469211	-0.436354	0.428678	-0.481968	0.0342158	-0.140825	-0.186065	-0.514573	-0.380822	-0.974262	0.015783	0.391768	-0.477944	0.0989585	0.380729	-0.392137	-1.5187	-1.4344	-1.6529	-0.924125	-1.57777	-1.1976	0.145351	0.336855	-0.103147	-0.60165	-0.375197	0.126973	0.867106	-0.479955	0.0271541	-0.888969	-0.643856	-1.20091	+	PDGFRA_WT	3.37027	0.0077037	0.612111	2.56769	PKN1
-0.110916	-0.341903	0.348232	0.530071	1.12763	0.503857	-1.06794	-0.0923401	-0.673463	-0.0144996	-0.312939	0.528071	-0.590745	-0.35476	-1.25842	0.246104	-1.92686	0.505891	-0.0543923	0.209141	0.0114957	-0.115598	-0.971431	1.13619	-0.569179	0.244887	0.0551957	-0.666576	-1.38836	-0.878321	-0.584241	-0.698998	0.140124	-0.0603973	-0.334607	-0.586406	-0.150401	-0.32916	0.984043	-0.394032	-1.24127	-0.300448	+	PDGFRA_WT	4.09692	0.0004	-1.20912	-3.65853	PKN2
-0.979942	-3.59074	-3.71786	-2.1976	NaN	-3.96578	-2.96578	NaN	-4.13289	-3.92139	-2.13289	-2.84684	-4.50635	NaN	-2.50635	-3.87832	-2.62593	-1.81604	-4.13289	-4.41119	NaN	-3.73696	-3.8365	-5.26535	-3.92139	-3.79586	-2.94342	-3.94342	-4.2109	-2.36587	-3.85726	-4.26535	-2.40354	-3.662	-3.71786	-3.38082	-3.4112	-3.03505	-2.77596	-3.29336	0.855192	-3.38082			0.0355801	0.933387	0.0492738	0.0835031	PKMYT1
0.426533	0.187768	0.257011	0.273814	0.649845	-0.142417	0.409255	0.463622	-0.171368	0.109695	0.0758749	0.16092	-0.320126	0.974529	0.831066	-0.0588937	1.01863	0.217851	0.49774	0.186501	-0.182786	0.560715	0.0172092	-0.678072	-0.409278	-0.0892673	-0.147202	-0.0484122	0	0.275007	0.248535	0.269033	0.227741	0.583038	0.553852	0.325386	0.615416	0.333424	1.15575	0.332278	2.76277	-0.140825			1.36654	0.175532	0.312237	1.29	PRKDC
-0.164884	0.0648829	-0.577767	-0.836501	-0.473931	-0.481968	-0.494109	-0.428566	-0.378944	-0.510457	-0.643856	-0.541618	-0.304006	0.298658	0.38405	-0.106249	-0.291592	-0.510457	0.259423	-0.362158	-0.766112	-0.309359	-0.83908	0.0482362	-0.60165	-0.286304	-0.345565	-0.316528	0.243669	-0.0350469	-0.349235	-0.260152	-0.194295	-0.761213	-0.461958	-0.608232	0.167358	-0.0709665	-0.139236	-0.828793	-0.634867	-0.194295			1.30879	0.173297	0.339765	1.30894	TP53RK
-3.38082	NaN	-3.87832	NaN	NaN	NaN	-3.59074	NaN	1.87381	-3.9885	NaN	-4.35108	-4.57347	4.05198	-2.9105	NaN	3.17967	-2.662	-3.79586	NaN	NaN	-1.27579	-2.9771	0.0989585	2.3048	0.788268	0.823749	0.617298	NaN	-0.384584	0.66175	-4.57347	NaN	-4.50635	0.0758749	-1.92139	-2.9885	0.470927	NaN	-4.2109	2.77505	2.36765			0.592303	0.252977	1.95128	1.12968	PTK6
-1.31833	-0.703689	-1.67116	-2.34373	-1.79586	-2.55639	-2.53952	-0.234465	-1.03209	-2.53116	-0.107803	-2.52284	-3.53952	-3.12029	-2.74662	-3.39593	-2.63487	-1.64837	-0.209228	0.180148	-0.204233	-0.800877	-2.4344	-2.92139	-2.54793	-2.22432	-2.4112	-3.32193	-2.38836	-2.52284	-1.08927	-2.49005	-0.0694519	-0.72261	-0.434403	-0.0380064	-3.12029	-2.9885	-1.58641	-1.05289	-1.05889	-2.20423			0.529707	0.356343	0.484681	0.884491	RIOK2
0.339137	0.590722	0.350497	-0.286304	0.378512	-0.0831412	0.678973	0.407081	0.494672	0.282143	0.745022	-0.573467	0.546956	0.528071	0.843984	0.823749	0.963474	-0.349235	0.639695	0.403813	0.85997	0.447844	0.989139	NaN	-0.413115	-1.14242	-1.32554	-0.575615	-1.85204	-1.1943	0.395063	0.664483	0.128293	0.347099	-0.128156	0.349365	0.319618	0.77905	0.14274	0.397255	-2.4344	-0.985645	+	PDGFRA_WT	2.56258	0.0204444	0.59086	2.21273	RIPK1
-0.597278	-0.442222	-2.16488	-0.92139	-0.632629	-1.68966	-0.212568	-0.571322	-0.32916	-1.56064	-0.810966	-2.34373	-0.634867	-0.432455	-0.504305	-1.05889	0.0214797	-0.514573	0.543001	-0.556393	-0.902389	-0.274041	0.606916	-4.08314	-1.92139	-2.95456	-2.30045	-1.93236	-2.61706	-2.72738	-0.21424	-0.422752	-0.373327	-0.498179	-1.0499	-0.115598	-1.08009	-1.02327	-0.101598	-0.943416	-0.550043	-1.85726	+	PDGFRA_WT	3.50302	0.000857143	1.20522	3.31403	RIPK2
1.70177	1.70576	1.1846	1.12697	1.29572	1.98878	1.2916	1.15769	1.25459	0.573375	1.39177	1.53506	1.41197	1.56706	0.526069	1.45575	0.616358	1.71853	NaN	2.19314	1.93584	1.33056	1.18396	2.89802	-0.0603973	-0.0232697	0.177599	0.818851	0.219091	0.225275	1.34142	1.15963	1.4163	1.2969	1.19282	1.13225	1.65122	1.58784	1.6248	0.264236	-2.4344	0.177599			0.320074	0.618446	-0.150464	-0.490067	ROCK1
0.833497	0.467801	1.77357	0.510962	1.20226	2.15672	0.757877	0.798258	0.286881	0.829444	1.17632	1.61636	1.123	1.01435	0.185232	0.560715	0.210389	1.59216	0.129613	1.14731	1.57095	1.32826	0.501821	-0.325539	-0.831358	-0.60384	-0.318326	-0.456009	-1.12343	-0.646112	0.587845	0.349365	2.21816	1.3173	1.06143	0.457332	1.42814	1.03773	1.39232	1.31034	0.259423	-0.392137	+	PDGFRA_WT	2.66562	0.00914286	-0.789546	-2.49599	ROCK2
0.00288247	-0.862496	-1.1456	-1.67116	-2.152	NaN	0.970854	1.33571	1.5787	NaN	NaN	NaN	0.821302	1.35727	1.38847	3.31455	-0.013043	NaN	-1.30401	0.301002	-1.95456	0.921436	1.31788	1.43669	2.13816	1.5008	1.59884	2.22558	-3.27928	NaN	0.0229004	0.0538064	-0.577767	-0.0664274	1.90535	1.17951	5.13808	0.461529	3.37184	0.0299829	2.99621	2.49057			0.422864	0.3905	0.822667	0.824254	MST1R
1.12895	1.35671	1.54844	0.0342158	2.18618	2.61424	2.22897	-0.327348	0.399445	2.47534	1.01935	0.537048	-1.45799	1.80116	1.55827	-0.643856	2.39177	2.22002	2.25671	2.41981	0.303342	0.616358	2.21537	-1.27579	0.230203	-0.426625	-0.870387	-0.739372	-0.461958	0.705757	0.716332	-0.234465	1.15898	0.124328	-0.788365	2.30422	-1.43051	-1.06794	-0.176251	0.849599	0.624803	0.591679			0.296068	0.566212	0.329312	0.564152	SIK2
1.334	0.847195	0.458382	0.832688	1.17568	0.789103	2.45681	0.972325	1.43243	1.11636	1.62994	-0.405451	-0.0014434	2.12433	1.54399	0.768078	2.01721	2.99585	1.14926	2.55876	0.964953	0.967169	1.52256	NaN	NaN	-0.691989	-0.215915	-0.347399	-1.78587	0.933573	1.7566	0.947853	0.10165	1.91265	0.695994	2.13914	-0.940645	0.950095	NaN	1.21599	NaN	0.286881			1.03303	0.142114	0.641897	1.39865	SIK3
0.919912	1.14926	-0.104697	0.637842	0.169925	0.862352	0.977463	0.505891	0.545968	-0.26708	0.45628	0.470927	0.882056	0.80653	0.604071	0.869477	1.08678	-0.477944	0.290424	0.944109	0.710173	0.986957	0.881273	-3.44222	-0.137648	-0.533242	-0.397828	0.0285691	-1.01742	-0.668868	0.729444	0.550901	0.977463	0.850399	0.541019	0.704872	0.847195	0.414677	-0.0174171	0.87342	-1.05889	-0.205896	+	PDGFRA_WT	1.89614	0.0490566	0.527049	1.83082	SLK
0.225275	-0.215915	-1.08314	-0.646112	-1.074	-1.30757	0.202888	-0.0232697	0.361768	-0.691989	-0.147202	-1.67577	-1.09542	0.388465	0.206643	-0.597278	-0.520769	-1.34008	0.0440444	0.24245	0.116365	-0.251539	0.602172	1.05866	0.751035	0.853597	0.289244	1.20414	-1.93788	-1.56918	-0.547932	-0.00578236	0.116365	-0.0938791	-0.0740006	0.194087	-0.706041	-0.434403	-0.28279	-0.846843	-0.982791	0.674461	+	PDGFRA_WT	5.58779	0	1.1641	4.40429	SRC
-1.08927	-1.93788	-2.00578	-1.85204	-2.26535	-2.26535	-1.77596	-1.85726	-2.27928	-2.52284	-2.11403	-2.54793	-3.02327	-2.24468	-2.04097	-2.79586	-1.82113	-2.64386	-2.08927	-2.59946	-2.25842	-2.09542	-2.06492	-3.03505	-1.46993	-1.35845	-1.94898	-2.2109	-1.97143	-0.556393	-2.33643	-1.56918	-2.42663	-2.41889	-1.8997	-1.92686	-1.80591	-1.09851	-2.4112	-2.73696	-0.529073	-1.76121	+	PDGFRA_WT	2.31624	0.03325	0.506364	1.98639	SRPK1
-1.92139	-1.26188	-1.07097	-0.943416	-1.32916	-0.940645	-0.948976	-1.23108	-1.93236	-1.52284	-1.3696	-1.11092	-1.45008	-1.34008	-1.35107	-1.38082	-2.39593	-0.610433	-2.54793	-1.1047	-1.63487	-1.45403	-1.45403	-2.04097	-1.55216	-1.97143	-1.9105	-1.64386	-2.17788	-1.88897	-1.64386	-1.96016	-4.05889	-1.8365	-1.43051	-1.46594	-1.39214	-1.152	-1.78587	-2.04097	NaN	-1.94898			1.77548	0.0530182	-0.551089	-1.7986	SRPK2
1.52306	0.768925	0.500802	0.454176	0.786596	0.87578	-0.158429	0.396159	0.543991	0.112366	0.556797	0.339137	0.895303	1.38128	0.210389	0.818033	0.0328062	0.352758	0.570463	0.578214	-0.0634091	1.16027	0.107018	-0.0380064	0.24123	0.248535	0.414677	0.705757	-1.08009	-0.703689	0.78576	0.970854	0.250962	0.123004	0.308011	0.516015	0.885184	0.925999	0.631337	0.240009	NaN	0.357271			0.107447	0.862609	0.0622822	0.194573	STK38L
-0.506353	0.295135	-1.65744	-0.756331	-0.260152	-1.53116	-0.237864	-0.479955	0.284514	-1.8625	-0.112475	-0.971431	-0.962969	-0.42082	-0.454032	-0.818579	-1.33279	-1.0619	-0.261881	-1.43831	-1.0499	-0.148801	0.900722	-2.07704	-1.45008	-1.46594	-1.87832	-1.32916	-0.573467	-1.12973	0.210389	0.74932	-0.655172	-0.739372	-1.24127	0.348232	-0.296899	-0.110916	0.667211	-0.547932	-1.04394	-0.793357	+	PDGFRA_WT	2.53868	0.00676923	1.0229	2.61407	STK10
1.81762	1.15316	0.906121	1.17377	1.35783	1.42438	0.324234	1.06212	0.929034	1.34256	NaN	1.20351	1.39451	NaN	0.78073	1.03281	0.420078	1.1137	1.35896	1.99711	1.57095	1.43135	0.602172	0.410341	0.418999	1.22342	1.09221	0.727703	-0.504305	-0.21927	1.3584	0.786596	1.61495	1.51551	1.33857	0.759582	0.253384	1.10702	0.772308	1.77146	-0.0365258	0.633199			0.964412	0.259136	-0.305098	-1.09435	STK11
0.199123	0.0482362	-0.077041	0.508936	0.461529	-0.00723156	0.539035	0.38405	0.471968	0.369606	-0.189351	0.476122	0.0496307	0.511974	0.27023	-0.242977	0.84559	-0.479955	0.536053	0.453122	-0.486004	0.566572	0.276199	1.76086	0.732052	1.07108	1.16928	0.694212	1.2762	1.70929	0.250962	0.301002	0.636915	-0.0203405	0.510962	0.145351	0.546956	0.504875	-0.275786	-0.176251	NaN	0.97306			0.929189	0.308948	0.241156	0.980928	STK16
0.672652	0.178874	-0.263612	-0.00433462	0.186501	0.335712	1.61495	0.930548	0.0328062	-0.37707	-0.181149	-0.761213	0.481299	0.448901	0.62854	1.11237	-0.212568	-0.265345	-0.169745	-0.129734	-1.64386	0.50284	1.11437	-0.244685	0.235114	-0.0101344	-0.634867	0.0129261	-1.64837	-1.45403	-0.332789	0.185232	-1.26188	0.0703893	-0.174621	-0.184425	0.0243196	0.648925	0.138814	0.237564	-0.134477	-0.632629			0.856016	0.234824	0.432302	1.14407	STK24
3.50055	5.03294	3.28644	3.89685	4.79769	4.99055	3.28422	3.14551	3.20492	4.59162	4.60922	3.85808	4.12978	4.28355	3.96301	3.93102	3.98887	5.27709	4.51267	5.63061	3.14551	4.05198	3.78503	1.9895	1.76977	2.43323	1.83269	1.70044	NaN	NaN	3.90651	2.88421	5.54291	4.20359	4.19684	4.35269	4.10618	4.59473	3.89976	4.02467	NaN	2.62807			0.60075	0.349592	-0.369895	-0.901321	STK33
-0.0649175	-0.533242	0.230203	NaN	NaN	NaN	-0.318326	0.679874	-0.128156	0.202888	0.164786	-1.50226	-1.7084	-0.215915	2.63552	0.169925	0.108357	NaN	0.591679	0.0398403	NaN	0.115033	-0.0484122	-1.34008	-0.571322	NaN	0.10165	-1.91594	NaN	NaN	0.327687	-0.298673	NaN	0.314986	1.22897	0.298658	-0.929611	0.686164	0.656268	NaN	NaN	-0.571322			0.374145	0.4792	0.440284	0.698633	STK35
1.20852	1.40381	-0.416962	-0.128156	-0.304006	-0.00578236	0.764686	-0.0409718	0.666302	-0.710756	0.731183	-0.018878	0.0356239	1.05381	0.654436	0.454176	1.23573	-0.878321	1.29042	0.24123	0.325386	0.803227	1.18142	0.0648829	-0.0247367	-0.401635	-0.307573	0.362891	-0.790859	-0.0543923	1.1003	0.946357	0.695994	0.54201	-0.018878	0.712816	0.686164	0.817214	-0.494109	0.392867	-0.0816138	0.10165	+	PDGFRA_WT	6.23122	0	1.29629	4.93349	STK38
1.22281	1.78199	0.668119	0.516015	0.964953	1.04963	1.10165	0.799087	0.580145	1.03139	1.17824	1.02361	0.922959	0.49774	1.75489	1.90574	0.95977	0.321928	0.718088	0.953824	0.768078	0.62293	1.79826	-0.471929	-0.498179	-0.632629	-0.539519	-0.717857	-1.02327	-0.526992	1.20602	1.06557	1.28629	0.742437	0.621993	1.12565	1.6234	1.82741	1.64708	0.359521	-0.375197	-0.634867			0.619578	0.379927	0.267468	0.837871	STK3
-0.746616	-0.358454	-1.46993	-1.00868	-0.865122	-1.68966	-0.617056	-0.390245	-0.0320937	-1.25498	-0.373327	-0.968605	-1.09234	-0.659723	-0.258425	-1.04692	-0.85726	-1.12029	-0.771027	-0.846843	-0.744197	-0.0923401	-0.194295	-3.04692	-1.32193	-1.98279	-1.79586	-1.12343	-1.98279	-0.943416	-0.0664274	-0.0558912	-0.625934	-0.60165	-0.448115	-0.184425	-0.575615	-0.494109	-0.307573	-0.573467	-1.48197	-1.26534	+	PDGFRA_WT	4.07852	0.00222222	0.707707	3.00564	STK4
1.57483	1.25278	0.929034	0.871844	NaN	1.10098	1.10568	1.06488	1.15381	1.34199	NaN	1.1551	1.41846	1.30159	1.11237	NaN	0.847195	0.934328	1.38847	2.26003	NaN	1.22836	0.694212	0.998557	0.766383	NaN	0.909197	0.678072	NaN	NaN	1.52055	1.13488	1.53356	1.61259	1.18269	1.08814	0.710173	1.31962	NaN	1.58688	0.745883	0.776525			0.358183	0.654959	0.0944679	0.432506	STRADA
1.07519	2.07108	0.590722	1.19975	0.718964	0.840765	0.813114	0.524064	-0.539519	0.811471	0.535058	-0.07552	0.801573	1.05866	0.718964	0.0482362	0.705757	1.26303	0.615416	0.819668	1.02574	1.33686	0.795767	2.76956	1.48646	1.68167	-0.859876	0.202888	0.674461	1.8953	-0.166503	-0.176251	0.896078	0.850399	1.514	1.15445	0.669934	1.24184	1.04544	0.0257376	1.89414	-0.977099			0.38012	0.557651	0.208537	0.595562	TAOK1
2.37601	2.76659	2.05936	2.46258	0.115033	0.997112	1.25822	2.17632	1.04684	0.90458	2.64938	0.903038	0.564622	1.11437	0.447844	0.77989	0.999278	1.53953	2.10199	0.751892	1.38073	1.25641	1.45365	2.83613	1.83552	1.81188	1.89956	1.48336	0.301002	1.31557	0.750178	0.475085	0.163499	1.47509	1.70177	1.30334	0.983313	1.21785	1.38902	0.64524	1.70708	1.5612			0.242918	0.634786	0.209498	0.452757	TAOK2
1.52557	1.33113	-0.0543923	2.26093	0.413594	-1.12973	0.603122	0.510962	0.768925	-0.24127	-0.539519	-0.161653	0.112366	0.627607	0.410341	0.187768	0.293959	0.100305	2.17728	0.0881416	0.852798	1.33228	0.83754	3.35558	1.47975	3.45444	1.27858	1.42169	1.11703	2.66015	2.2345	0.0440444	0.136191	0.844787	0.0214797	0.0285691	0.123004	1.88323	1.84238	-0.537424	-0.780909	2.64316			0.874202	0.186633	0.615973	1.25766	TAOK3
0.733788	0.935837	0.302173	1.44202	1.03844	1.06143	1.19787	0.874207	0.957543	1.23328	1.15121	0.448901	0.206643	1.03844	0.634129	0.891419	0.938098	0.687061	0.770618	1.52256	1.27381	1.12763	1.05936	-1.18771	-0.652901	-1.05589	-0.152003	-0.492079	-2.13289	-1.78091	1.13422	0.877352	1.2135	1.31673	0.947105	1.20226	0.476122	1.01935	0.968644	1.09963	0.233888	-0.33825			0.142037	0.858203	0.0506849	0.211658	TBK1
-0.698998	-1.42663	1.53456	-0.957356	-1.71786	-3.96578	-2.191	-1.32193	-0.617056	-1.80088	-0.831358	-2.68038	-1.71312	-1.63039	-1.86775	-1.8997	-1.68966	-2.52284	-1.18442	-1.63039	NaN	-0.756331	-1.78587	-1.80591	-1.51457	-1.4112	0.186501	-1.17137	-0.215915	0.499782	-0.954557	-0.72261	0.746743	-2.21759	-1.22432	-1.32193	-0.894322	-0.72977	-0.510457	-1.73216	2.00791	-0.852042			0.236921	0.625674	0.299353	0.475694	TEC
2.14568	2.91552	0.751892	1.29866	0.656268	0.696884	1.69599	0.699552	1.71502	0.851199	2.28333	0.681674	1.77947	2.83168	1.61824	1.63691	2.76617	1.6731	2.13849	2.29337	2.37574	2.58688	0.959028	0.629473	-0.426625	-0.541618	0.64247	0.389567	-2.8365	-1.82623	1.82497	2.10534	1.28629	2.81578	0.919912	1.16543	0.0935602	1.88362	0.963474	1.63134	1.08134	0.121679	+	PDGFRA_WT	2.62389	0.0065	1.00333	2.65172	TGFBR1
3.02768	2.95568	1.73162	2.78409	2.73379	1.77737	3.39149	1.81885	2.22558	2.60431	2.57168	1.53007	2.0895	3.104	2.7205	3.28791	3.49634	2.05346	2.34113	3.18396	2.62901	1.58544	2.97214	1.11503	1.26784	0.946357	1.50843	1.41846	0.267835	1.79119	2.53456	3.17536	2.93621	2.59072	2.27917	2.8528	1.40054	2.09727	2.918	1.88674	NaN	2.10333	+	PDGFRA_WT	2.09111	0.0246667	0.690887	2.10215	TGFBR2
-2.52284	-1.45799	-2.4344	NaN	-2.2723	-1.49005	-2.1016	-2.07097	-2.74662	-1.80591	-1.79586	-1.62593	-2.88897	-2.03505	-2.17788	-1.07704	NaN	-1.68501	-2.39593	-2.2109	-1.12973	-2.9105	-3.39593	-2.78588	-1.55639	-1.65744	-2.58208	-2.11403	-2.93236	-1.94342	-2.07704	-2.05889	-2.41889	-1.25154	-1.28279	-2.76611	-1.02915	-0.720232	-1.72738	-1.56918	NaN	-2.38082			1.30715	0.100485	-0.553487	-1.54971	TRIM28
-0.753896	-0.207561	-1.27928	-1.16812	-0.45799	-1.34008	-1.46594	-1.31115	-1.11716	-0.673463	-1.17137	-1.41889	-1.7084	-1.53952	-0.394032	-0.736965	-0.932361	-0.597278	-0.72977	-1.66658	-1.80088	-0.816037	-1.0619	-1.24127	-2.82623	NaN	-2.92139	-2.13924	-3.52284	-3.62593	-0.739372	-0.940645	NaN	-1.74178	-1.5187	-1.37707	-1.1943	-1.26188	NaN	-1.63039	0.177599	-1.68038			0.0335996	0.947406	0.0187391	0.0630089	TLK2
-1.49411	-1.06492	0.331132	0.0551957	-0.28279	1.05172	-0.239566	-0.42082	-1.17462	-0.518701	-0.477944	-0.33825	-0.0380064	-0.0232697	0.182692	0.0894982	-1.152	1.55434	-0.137648	-0.0923401	0.157044	-0.311148	0.206643	-3.45799	-1.32193	-1.13289	-1.36587	-1.12973	-2.9105	-2.6529	-1.38836	-0.668868	-0.531156	0.183963	-1.02915	-0.655172	-2.82623	1.45733	-2.35107	-1.33279	NaN	-0.708396	+	PDGFRA_WT	1.55169	0.0494815	-0.74739	-1.82516	TNIK
1.95866	1.29748	0.289244	1.41954	0.483364	2.66107	2.02928	0.632268	1.28983	0.420078	1.584	-2.01159	1.7433	3.13504	2.78388	1.94486	1.12499	0.522056	1.95643	2.84217	NaN	0.667211	1.99928	-2.82623	-1.26882	NaN	NaN	-1.13289	NaN	NaN	1.48285	1.43028	4.24085	NaN	NaN	2.34625	NaN	NaN	-1.662	-1.66658	NaN	NaN	+	PDGFRA_WT	1.73396	0.0216842	1.29008	2.1799	AXL
-0.312939	0.399445	-0.152003	-0.826233	-0.529073	-0.643856	-1.35107	-0.340075	-0.234465	-0.533242	-0.494109	-0.60384	-1.49411	-0.78339	0.105678	0.755315	-0.506353	-0.96016	0.128293	-0.50226	-0.289827	0.404903	-0.217591	-0.50226	0.0538064	-0.239566	-0.579922	-0.181149	-0.724993	-0.438307	0.0579701	-0.545824	0.185232	-0.311148	0.119024	-0.741783	-0.606035	-0.314733	0	-0.816037	-1.33279	-0.85726			0.0803071	0.886506	0.0540828	0.154714	ULK3
-0.432455	-0.715486	0.283329	-1.33279	-0.756331	1.52055	-1.08927	-0.929611	-1.22095	-0.336428	-1.1078	0.465713	-3.23786	-1.35476	-1.26882	-1.12658	0.159629	0.0356239	-0.821126	-0.997118	-0.0159575	-0.535332	-0.929611	-3.26535	-2.40354	-2.57347	-3.15843	-2.40354	-4.68038	-2.71786	-0.612638	-1.68966	-1.47393	-0.187707	-1.68038	-1.26188	-0.0877334	-0.518701	0.0524158	-0.664288	-1.06794	-1.64386			1.41013	0.0593793	-0.784479	-1.74835	WEE1
0.117695	0.111031	-0.195946	0.451013	0.271426	0.282143	0.369606	-0.305788	0.353888	0.0867838	-0.403542	-0.91866	0.254594	0.210389	0.42975	-0.0664274	-0.224317	0.447844	-0.293359	0.397255	-0.0846703	-0.169745	0.764686	1.31846	0.627607	1.26364	1.13685	0.821302	0.0114957	0.744161	-0.215915	0.295135	-0.479955	-0.0800879	0.0772429	-0.45799	-0.0014434	-0.302226	0.795767	-0.131313	-0.254978	1.32308			0.181977	0.782553	0.0874907	0.29781	YES1

## Sheet: KIT vs WT LFQ
Data file S1. Defining kinases abundance upregulated or downregulated amongst GIST subtypes using MIB-MS and LFQ quantitation
Table relates to Figure 2. 5 mg of GIST tissue lysates were mixed 1:1 with the s-SILAC standard and analyzed by MIB-MS.
MIB-MS analysis was performed on GIST (n=33), KIT-mutant (n=15), PDGFRA-mutant (n=10), SDH-d (n= 8) and normal gastric tissues (n=9).
Raw MS data was analyzed in MaxQuant using maxLFQ with the following parameters: LFQ min ratio count: 2, Fast LFQ:selected: LFQ min number of neighbors:3, LFQ average number of neighbors: 6, Skip normalization:not selected and match-between runs selected.
The MQ output file was filtered for human protein kinases in excel and kinase LFQ intensities imported into Perseus for analysis
Kinase LFQ values were filtered in the following manner: kinases identified by site only were removed, reverse, or potential contaminent were removed and filtered for kinases identified by >1 unique peptide
LFQ data was log2 transformed, followed by an additional filter for kinases identified in at least 70% of MIB-MS runs.
Filtered LFQ data, annotated and subjected to a Student's T-test with comparing KIT vs. wild-type tissues.
Parameters for the Student's T-test were the following: S0=0.1, side both using Permutation-based FDR <0.05.
LFQ intensity KIT08	LFQ intensity KIT09	LFQ intensity KIT11	LFQ intensity KIT13	LFQ intensity KIT20	LFQ intensity KIT21	LFQ intensity KIT22	LFQ intensity KIT31	LFQ intensity KIT33	LFQ intensity KIT34	LFQ intensity KIT35	LFQ intensity KIT37	LFQ intensity KIT38	LFQ intensity KIT39	LFQ intensity KIT40	LFQ intensity Normal24	LFQ intensity Normal25	LFQ intensity Normal26	LFQ intensity Normal27	LFQ intensity Normal28	LFQ intensity Normal29	LFQ intensity Normal30	LFQ intensity Normal41	LFQ intensity Normal42	LFQ intensity PDGFRA01	LFQ intensity PDGFRA02	LFQ intensity PDGFRA07	LFQ intensity PDGFRA14	LFQ intensity PDGFRA15	LFQ intensity PDGFRA17	LFQ intensity PDGFRA19	LFQ intensity PDGFRA23	LFQ intensity PDGFRA32	LFQ intensity PDGFRA36	LFQ intensity WT03	LFQ intensity WT04	LFQ intensity WT05	LFQ intensity WT06	LFQ intensity WT10	LFQ intensity WT12	LFQ intensity WT16	LFQ intensity WT18	Only identified by site	Reverse	Potential contaminant	Student's T-test Significant KIT_WT	Student's T-test significant	Peptides	Razor + unique peptides	Unique peptides
#!{Type}E	E	E	E	E	E	E	E	E	E	E	E	E	E	E	E	E	E	E	E	E	E	E	E	E	E	E	E	E	E	E	E	E	E	E	E	E	E	E	E	E	E	C	C	C	C	C	N	N	N
#!{C:IDs}KIT	KIT	KIT	KIT	KIT	KIT	KIT	KIT	KIT	KIT	KIT	KIT	KIT	KIT	KIT	Normal	Normal	Normal	Normal	Normal	Normal	Normal	Normal	Normal	PDGFRA	PDGFRA	PDGFRA	PDGFRA	PDGFRA	PDGFRA	PDGFRA	PDGFRA	PDGFRA	PDGFRA	WT	WT	WT	WT	WT	WT	WT	WT
#!{C:WTvsKIT-PDGFRA}KIT-PDGRA	KIT-PDGRA	KIT-PDGRA	KIT-PDGRA	KIT-PDGRA	KIT-PDGRA	KIT-PDGRA	KIT-PDGRA	KIT-PDGRA	KIT-PDGRA	KIT-PDGRA	KIT-PDGRA	KIT-PDGRA	KIT-PDGRA	KIT-PDGRA	Normal	Normal	Normal	Normal	Normal	Normal	Normal	Normal	Normal	KIT-PDGRA	KIT-PDGRA	KIT-PDGRA	KIT-PDGRA	KIT-PDGRA	KIT-PDGRA	KIT-PDGRA	KIT-PDGRA	KIT-PDGRA	KIT-PDGRA	WT_GIST	WT_GIST	WT_GIST	WT_GIST	WT_GIST	WT_GIST	WT_GIST	WT_GIST
#!{C:PDGFRA vs Other}KIT_WT	KIT_WT	KIT_WT	KIT_WT	KIT_WT	KIT_WT	KIT_WT	KIT_WT	KIT_WT	KIT_WT	KIT_WT	KIT_WT	KIT_WT	KIT_WT	KIT_WT	Normal	Normal	Normal	Normal	Normal	Normal	Normal	Normal	Normal	PDGFRA	PDGFRA	PDGFRA	PDGFRA	PDGFRA	PDGFRA	PDGFRA	PDGFRA	PDGFRA	PDGFRA	KIT_WT	KIT_WT	KIT_WT	KIT_WT	KIT_WT	KIT_WT	KIT_WT	KIT_WT
#!{C:GISTvsNormal}GIST	GIST	GIST	GIST	GIST	GIST	GIST	GIST	GIST	GIST	GIST	GIST	GIST	GIST	GIST	Normal	Normal	Normal	Normal	Normal	Normal	Normal	Normal	Normal	GIST	GIST	GIST	GIST	GIST	GIST	GIST	GIST	GIST	GIST	GIST	GIST	GIST	GIST	GIST	GIST	GIST	GIST
#!{C:KIT vs (PDGFRA-WT)}KIT	KIT	KIT	KIT	KIT	KIT	KIT	KIT	KIT	KIT	KIT	KIT	KIT	KIT	KIT	Normal	Normal	Normal	Normal	Normal	Normal	Normal	Normal	Normal	(PDGFRA-WT)	(PDGFRA-WT)	(PDGFRA-WT)	(PDGFRA-WT)	(PDGFRA-WT)	(PDGFRA-WT)	(PDGFRA-WT)	(PDGFRA-WT)	(PDGFRA-WT)	(PDGFRA-WT)	(PDGFRA-WT)	(PDGFRA-WT)	(PDGFRA-WT)	(PDGFRA-WT)	(PDGFRA-WT)	(PDGFRA-WT)	(PDGFRA-WT)	(PDGFRA-WT)
24.8515	27.157	NaN	23.981	23.0168	23.4717	26.3455	25.403	27.8238	26.8604	24.532	26.411	22.1312	NaN	26.8754	23.6339	23.7086	24.295	23.9057	23.0887	NaN	19.3364	NaN	22.8137	22.399	23.5412	24.2391	NaN	22.8375	23.6562	24.8062	23.9051	NaN	25.6382	23.7758	26.6116	22.8938	22.4312	21.0064	22.5274	27.4499	25.022						9	5	5
25.4181	23.7907	24.7186	25.087	23.58	24.1613	NaN	23.4728	23.1848	24.4477	23.5822	25.4219	25.6624	27.1684	25.0209	NaN	21.5992	24.0976	NaN	24.0591	23.0269	23.5633	23.7575	23.4753	24.8298	24.1247	25.7664	22.1758	24.126	27.1685	24.9938	26.5628	25.2933	25.2733	26.5103	24.7885	25.9624	23.0128	25.6359	23.8767	28.0078	25.8583						18	18	17
24.7539	25.0236	25.9008	23.0333	25.6657	27.2275	24.7004	23.9228	19.9314	26.0864	25.0641	24.4756	25.1013	22.5154	25.0412	29.6063	27.1011	26.3091	25.5198	25.2541	24.1595	23.3188	21.7374	25.3561	25.88	25.3199	25.3965	24.4158	24.6323	24.0794	25.2917	25.6449	24.394	24.587	25.8701	23.9058	23.7133	25.3046	24.5469	24.8711	26.6094	23.3864						11	11	11
20.572	19.8057	19.5705	20.5647	18.8586	NaN	21.6028	19.6723	21.2388	20.1257	NaN	19.8453	21.8536	21.1689	20.2658	19.7984	24.4874	NaN	NaN	23.4948	19.0931	21.4774	NaN	23.1823	20.7167	21.6344	24.1291	21.6982	21.2583	23.7479	21.4687	19.2568	21.1471	19.4452	21.1096	NaN	NaN	19.3182	19.6371	21.4108	20.4786	24.0187						6	6	6
29.5825	31.7455	28.7518	30.5544	31.5288	27.9906	30.6687	31.4075	30.4111	29.9848	30.58	29.8834	31.3789	30.17	29.5872	28.4128	30.8118	29.4845	30.7335	30.7276	28.1865	28.6759	29.3804	30.2352	29.7523	29.7984	30.553	29.3542	30.556	30.9275	31.2093	31.261	31.0557	31.0666	29.3066	30.4104	30.2792	29.4935	30.1877	29.0122	29.7433	30.3255						41	41	41
21.102	21.5519	23.1336	22.7319	21.6409	22.1479	20.0344	NaN	22.2271	20.7844	21.5197	24.1521	NaN	20.1258	21.1771	NaN	20.1307	20.5834	21.4331	22.0231	22.7955	NaN	NaN	21.0562	23.1316	21.1264	21.9893	NaN	21.0708	22.0604	21.5607	22.8682	22.3046	21.1166	23.8726	21.738	20.5767	21.9371	20.2226	21.3522	24.6532	NaN						10	9	9
27.8944	29.1581	27.6693	29.885	30.1346	26.9852	29.3817	29.5171	29.0579	28.4035	29.0644	28.8786	28.833	29.1596	29.1565	29.0742	29.0372	28.7568	29.8094	29.0795	28.3017	27.4731	23.767	28.4147	29.2029	28.8264	29.2769	28.1318	29.2065	29.3557	29.6383	30.1089	28.9459	29.5413	29.0776	29.2511	29.0214	28.8564	28.9992	29.1071	27.9097	28.867						19	19	19
26.1002	25.5894	26.1842	26.766	25.5071	25.5681	27.0595	24.5305	25.405	26.1942	25.7523	24.7475	25.8788	24.846	24.7843	24.5241	NaN	26.0812	25.7695	24.0757	NaN	26.355	NaN	24.979	27.263	25.0398	26.2137	26.5797	25.8909	26.4553	24.94	25.4552	25.9398	25.7698	26.396	25.0501	25.8801	24.9223	25.4129	26.552	25.5239	26.2366						8	8	7
28.0961	30.0421	26.9559	29.8235	29.3908	27.0001	29.3603	30.0888	28.3253	28.9235	28.7471	28.4845	28.3796	30.4588	29.4122	26.3637	28.8162	27.551	28.0829	28.4344	27.4188	26.8653	27.6652	28.4035	29.0686	28.7285	29.3309	28.25	28.9733	29.8546	30.0911	30.2421	29.8278	29.5215	27.6195	29.1923	28.9347	27.2063	28.2174	27.3664	28.5488	28.6132						21	21	20
19.6417	19.9205	22.8591	22.214	19.9623	20.0872	21.9148	20.2208	21.3949	22.5922	19.262	19.59	20.8954	22.0404	21.4031	18.4522	NaN	22.8212	20.7706	20.819	NaN	NaN	18.0546	19.6534	20.9956	22.2363	20.9172	21.7958	20.928	21.3329	20.465	21.7286	NaN	20.7126	21.5529	20.3021	20.5324	21.0192	20.3865	20.1534	19.8593	21.7283						15	15	15
23.9265	21.01	25.3049	20.6126	25.4016	22.6316	23.9019	23.1772	NaN	22.003	23.3336	23.5623	NaN	NaN	19.2566	NaN	NaN	NaN	NaN	NaN	NaN	21.4448	23.3644	NaN	22.8941	20.4713	21.7819	NaN	21.4291	21.9982	23.1577	17.9858	23.2382	22.7393	22.3549	25.8896	23.2809	22.3862	21.6611	18.7689	21.4994	26.8445						9	9	9
24.3483	25.0504	23.5216	26.6919	28.2459	24.1637	24.8371	25.114	23.9914	25.571	25.5629	26.1151	23.1155	18.1994	25.55	24.3535	NaN	22.956	24.0044	NaN	22.4506	22.4808	22.1047	21.507	25.4167	24.0651	25.0359	24.2903	23.7978	21.651	25.4986	23.6323	24.5292	26.6101	25.6393	24.1645	24.2661	24.2459	25.2465	24.9479	25.4716	23.2162						11	9	8
28.5352	29.0224	28.2593	29.8356	29.0132	28.4364	28.4872	28.8515	29.1027	29.2847	29.2018	29.5923	28.6493	28.2521	29.8391	27.2107	27.2603	27.6347	27.8337	28.5241	26.9503	25.9293	25.8191	28.4147	28.2472	27.8553	27.3868	28.448	27.9977	27.4092	27.168	28.0542	29.0414	28.7036	29.4977	28.595	28.9423	29.7418	28.9068	29.9993	28.0585	29.2114						48	48	42
25.2795	26.9984	25.5461	28.9841	25.4297	23.9155	26.7922	27.4695	25.4453	25.1777	27.7715	26.3542	27.9045	26.6913	25.1896	26.8932	26.3403	26.9398	28.7384	27.7195	26.6498	25.5539	26.3856	27.2084	26.3935	25.9588	26.9716	25.2827	26.0386	26.0876	27.0557	28.4331	28.6291	28.4528	26.0907	28.1082	26.5094	25.307	25.1306	24.4819	24.8729	24.7732						9	9	9
21.9273	26.4135	21.524	29.6433	25.4346	19.7581	25.1911	26.7144	27.7652	24.9977	25.1206	25.8973	30.986	26.6502	25.0717	22.7444	25.9371	25.1817	27.1407	26.6618	21.4653	22.2978	25.383	26.5305	25.3357	26.962	26.3346	25.5122	27.343	25.0973	26.8201	26.5356	26.9879	27.9183	24.7203	25.503	25.561	26.2815	28.0806	28.2279	23.976	24.5517						26	26	24
25.7082	27.0816	24.9679	27.1617	26.9099	24.701	26.8539	27.7621	25.5978	26.8742	26.4707	27.185	28.0362	27.3981	26.8627	24.9704	26.3413	25.4622	26.6281	25.8444	25.5338	26.7334	26.3957	26.894	26.488	26.5623	25.6128	26.3023	25.8925	26.2882	25.8876	27.5342	26.5761	26.8494	25.6217	25.2764	26.1134	25.9004	25.5814	26.2469	26.7107	26.3732						16	14	14
24.9365	27.121	24.6797	25.5252	27.1093	24.6837	26.9542	27.2425	25.5474	26.3299	27.0344	26.7236	26.9346	26.9146	26.3926	27.5836	27.4559	27.7523	27.7798	27.8826	27.1616	28.2856	24.5017	28.0905	26.3388	24.5762	26.981	26.1432	26.6622	26.8	27.0649	26.6622	27.4792	27.133	26.1059	27.1555	26.124	25.7243	27.0139	26.6148	25.5388	25.9532						7	7	7
22.7644	25.1805	23.1342	25.985	23.8731	NaN	24.1267	24.4731	NaN	22.4615	23.5816	24.1655	25.232	25.0902	NaN	22.5983	NaN	23.523	24.0603	24.8008	23.0399	23.652	23.997	23.9373	23.3938	22.967	23.4363	23.1406	23.5093	23.3496	23.7849	23.4344	23.9811	24.3129	24.7337	26.2075	24.0244	23.5584	24.1727	23.0232	23.9901	23.9544						8	7	7
29.4819	31.1153	28.2168	29.9057	29.4286	27.7138	30.3581	30.7537	28.9909	28.7447	28.806	29.3268	30.2278	31.2589	29.2881	26.7643	29.3919	28.7824	29.2835	28.9474	29.1539	27.9367	26.623	29.2322	29.7574	30.5487	30.251	29.5213	30.3872	28.6122	29.7353	31.3121	31.3037	30.6817	28.3882	30.1685	30.2374	28.8329	28.9035	29.5102	28.909	28.9848						30	29	29
24.8201	26.6305	25.0419	26.1988	26.6599	24.3426	26.0675	27.3513	26.1563	23.3411	25.4151	25.8341	26.6638	27.2495	25.9942	NaN	24.8925	24.2263	25.9409	23.2362	22.3246	21.3703	NaN	21.1829	26.5777	24.1371	26.4083	24.4795	26.4922	27.2587	26.1101	26.6495	27.3651	25.6746	26.577	26.259	26.64	25.7584	26.7137	26.1092	25.9341	23.6618						17	11	11
27.082	27.5204	25.9182	27.178	29.3863	25.7536	28.8345	28.9534	26.0282	28.5314	28.0533	23.8974	26.5493	29.2789	28.6499	24.8937	25.1563	25.1358	28.3489	26.4859	NaN	26.7965	NaN	25.2985	27.7202	27.4898	27.1001	26.8792	26.7806	26.8147	26.8945	28.0512	27.3497	28.9421	26.7387	26.17	25.5448	25.8796	26.4497	26.7881	27.2433	27.1006						15	14	14
24.8466	25.1296	25.1453	25.9183	25.746	25.7376	25.7362	24.8084	25.649	24.9421	24.747	26.228	25.3769	24.3736	25.8208	22.8113	24.9016	24.2819	25.0927	24.9618	24.9289	24.7498	24.9908	25.232	24.7653	25.4846	25.0807	24.5616	24.6433	24.4541	24.2238	25.1612	25.0963	25.2441	25.2676	25.4363	25.4289	26.2516	24.9015	25.2665	25.5549	24.2374						8	8	7
26.7154	27.2679	25.4372	26.6745	27.5256	24.694	27.0532	28.2472	26.2132	26.9233	27.7199	27.6449	28.1327	27.2913	27.0946	25.7791	25.9732	26.8254	27.3217	27.7864	27.4928	26.3857	26.8982	27.1598	25.6278	26.9607	25.5979	25.8715	27.2944	24.4536	27.303	27.9624	28.6285	28.3185	27.0934	26.172	27.3618	26.4839	26.962	26.9669	26.8792	26.9074						21	12	12
25.3415	25.2531	23.8841	24.7606	25.9966	23.5074	24.3926	25.2135	NaN	23.834	23.091	23.1607	24.9027	22.8198	24.9915	23.0771	23.4992	23.0559	24.0268	23.3972	NaN	21.3198	NaN	23.4658	24.7239	24.6575	25.5845	22.6617	24.1157	24.6268	26.0886	26.1885	24.172	24.3181	25.5511	25.0711	25.1041	24.6085	25.0855	23.2483	25.1225	25.5126						11	11	10
28.8466	27.5245	28.3103	28.5101	26.752	27.9465	27.2464	27.0919	26.3984	27.4284	28.316	28.3258	27.7047	24.5363	28.2358	28.2243	27.2707	29.1809	28.5249	28.2417	26.2469	27.0399	28.2687	28.5975	27.2436	27.0832	24.7679	25.5527	27.3289	26.2958	26.7927	25.9638	26.9015	28.2475	28.7752	27.3276	26.9191	27.3903	26.8159	29.1797	27.1635	28.6277						16	16	14
25.3171	27.3208	25.3415	26.0061	26.6039	NaN	27.2775	28.6262	27.4087	25.5131	25.7195	28.3208	27.0244	29.058	27.2829	27.6124	28.2799	25.3643	27.2884	27.15	29.3187	NaN	28.8455	30.0291	26.8013	27.9142	27.4822	25.6408	28.1264	26.8676	26.4859	28.9732	27.991	27.4741	26.8768	27.087	27.6029	26.2968	25.6397	26.8329	25.4965	26.1428						8	8	8
27.71	28.5011	27.2356	29.0811	29.8004	26.9101	28.4999	29.43	27.4553	28.4622	28.8806	28.0907	29.3795	27.1618	28.3393	29.7386	27.545	28.0607	28.2929	28.5096	26.3161	25.7099	23.0056	27.7697	28.4496	27.9722	27.6411	27.6068	27.799	27.6328	29.1875	28.947	29.289	29.135	28.4101	27.7785	27.9058	27.8118	28.0655	28.5315	27.5769	28.1814						35	35	28
27.4536	29.6983	27.8885	32.0181	30.5729	27.0417	30.0367	30.8442	32.4119	28.5967	29.5086	26.5712	30.4778	30.1106	29.5958	29.585	30.4313	29.6774	30.1915	29.7376	31.4724	30.482	26.7434	29.4237	29.8734	28.7357	30.5127	29.3085	30.691	30.138	29.7878	30.3883	28.1608	29.5442	28.7435	30.3629	29.0173	29.5	30.6557	29.252	28.0915	28.3999						29	29	28
24.8977	28.2489	24.9678	28.0294	25.108	25.1324	27.4158	28.5776	24.0144	25.8399	24.1837	31.5397	30.6517	27.4896	24.784	21.4389	23.9406	23.3964	27.4139	26.0306	25.7109	24.925	NaN	23.4732	28.6538	25.9128	26.8088	27.2173	26.5681	25.3787	27.6707	28.4442	29.3306	27.4181	26.6508	26.8658	26.227	25.9643	25.0459	26.2682	29.1529	24.2961						14	10	10
28.6394	30.5761	26.7659	31.0793	31.0613	26.5312	30.4367	30.9938	30.1021	28.2935	30.2069	28.3796	30.9944	29.0583	29.8315	29.4993	30.6995	30.1652	30.9732	30.7296	28.7448	28.9543	26.6027	30.2328	30.7073	30.3802	31.2657	30.0616	30.2852	30.6413	31.9051	31.6779	33.121	31.0017	30.1978	30.3599	32.0271	31.3128	30.7449	29.5574	29.0823	30.9938						44	44	41
27.8978	31.2087	27.9916	28.6127	28.7107	26.3392	30.2927	30.3296	28.6287	28.4231	29.4609	27.5413	28.8116	29.1419	28.7189	28.869	29.9761	28.9948	29.8149	30.1355	28.2327	27.8547	29.534	29.9193	28.947	29.557	30.1477	29.1915	30.4358	30.2204	31.4808	30.2485	31.2965	30.4225	27.1086	29.8846	29.0977	26.5643	28.0519	28.1573	28.3175	27.5376						15	14	14
27.7114	29.8926	26.9188	28.7934	30.0384	27.8638	29.5006	29.843	28.6495	29.6718	29.006	28.4982	28.669	29.3331	28.9163	29.2054	29.3563	28.8987	29.0119	29.5388	28.9191	27.8987	25.814	28.1887	29.5219	29.2182	29.6594	28.8085	30.1785	29.5826	29.8979	30.4223	31.0536	29.3321	27.9479	30.7422	30.083	29.8874	30.3723	29.2372	28.5948	29.1856						18	10	10
28.1551	27.5132	25.8597	26.9614	26.8962	25.6349	27.3244	27.2668	27.3173	27.7909	27.2504	27.3664	27.5466	28.1074	27.7255	27.7692	28.2925	27.8152	26.9691	27.5592	27.1238	27.3073	29.2579	27.6991	27.4175	27.136	28.1944	26.9912	27.8359	29.0405	27.8859	27.8191	27.2388	28.1852	28.3507	27.5388	27.5914	26.7636	27.0172	27.864	26.2215	29.0073						14	13	12
28.3478	30.9306	27.8808	28.4026	30.3474	27.0967	30.099	30.9352	29.2943	28.9156	29.5267	30.1419	29.5804	29.3257	29.4059	27.5236	28.0771	26.6566	27.7205	28.785	26.8509	28.165	23.2264	27.944	30.5218	28.8393	30.0547	29.1806	30.3382	29.7797	29.9628	31.1935	31.6975	30.7256	27.2902	28.4316	28.8865	26.8563	28.1167	27.7216	29.2239	25.9053						27	25	25
25.8663	29.1559	24.2569	26.2513	27.2119	24.6256	28.9145	29.8713	27.418	26.7465	26.9269	26.5995	26.446	27.4418	26.2676	26.6369	26.1901	27.1789	27.0239	27.414	27.0245	24.8415	25.5308	26.7764	27.7044	26.6894	27.3298	26.162	27.6204	26.3982	28.3426	28.4632	28.592	28.1902	26.1177	26.9777	26.7451	24.3104	26.8305	26.2545	25.3987	25.0292						15	13	13
29.7424	31.5877	28.3867	30.8046	31.5643	28.0328	30.6243	30.6391	29.6399	29.5527	30.3888	30.0741	30.1027	32.0082	30.7108	31.8632	30.7435	31.3573	31.4213	31.3323	30.1414	30.1714	28.9964	31.1622	30.2564	29.6029	30.3538	29.6077	30.7419	30.0875	30.6822	31.5337	31.5142	30.0398	29.8218	31.2826	30.9002	30.388	30.7034	29.4984	29.774	30.7818						24	16	12
31.5585	33.1507	30.0955	31.9599	31.9082	30.0935	32.5244	32.8345	30.2296	31.6727	32.1779	32.1882	31.9808	32.0913	32.2297	31.6704	31.8219	31.3959	31.3615	32.0769	31.3127	31.5265	29.3525	30.7526	31.6459	30.6881	31.2621	29.9227	31.2612	31.3457	32.0798	31.6597	32.4401	31.3764	30.2735	32.0196	31.5501	28.8746	32.2481	30.5517	31.1079	29.4361						24	22	21
24.6278	28.2135	23.5368	25.7872	24.4271	23.1338	28.6868	27.9646	24.7853	24.6508	28.2838	26.7317	26.3048	22.389	21.7095	28.9469	29.6214	29.773	30.6232	29.9287	25.5214	24.3327	22.7339	29.2004	26.8999	26.6782	25.6634	25.9268	25.9385	25.1374	25.4041	26.1436	27.6781	25.4211	30.1915	29.4645	31.6714	30.015	32.0156	28.4351	27.6824	28.997				+	KIT_WT	27	24	24
24.2374	26.9086	22.5331	24.058	24.4041	NaN	25.4867	25.5226	23.7829	24.0999	24.2153	24.1069	26.0358	25.8297	24.5501	25.6388	26.8416	26.6853	26.8412	26.7722	26.3256	26.5452	24.9393	25.8387	24.479	24.5397	24.6693	25.1093	26.3944	26.3499	25.8947	25.5466	25.5399	25.8005	24.9798	23.8468	26.2993	24.2402	24.3863	24.7252	23.2747	25.0469						13	12	12
26.8631	31.6268	26.8044	28.5882	29.0266	26.7677	30.1592	31.569	28.9879	28.7457	28.5516	28.1331	29.0036	29.9886	28.8252	24.9313	28.5263	26.0134	25.2431	29.5989	28.5737	29.3577	25.0034	28.5313	30.4099	29.4073	29.9879	27.9011	30.0443	29.1316	31.0609	30.3688	31.9679	30.8684	25.046	29.6057	29.438	27.1209	29.1098	28.6532	28.5847	25.943						15	12	12
23.7673	27.6087	23.9665	27.539	25.5115	22.0335	29.3732	30.0928	27.1192	24.4989	26.9391	28.8202	27.5444	27.1723	25.6468	28.3345	26.9539	26.5242	27.5589	28.2593	22.629	24.0479	22.6446	27.3129	28.0172	27.4868	27.1438	26.9022	23.2971	27.1834	27.0492	26.4466	29.3434	28.065	27.1785	28.1294	28.0484	25.0078	24.5975	26.56	26.4774	24.9399						20	19	19
26.2021	29.3015	24.6458	26.6907	24.3274	21.945	27.5319	29.4826	21.5672	24.1518	25.4052	25.3416	26.6521	25.9017	26.6285	24.8162	26.2693	25.6192	25.4657	28.0984	28.4665	29.9666	22.663	26.2879	30.3175	27.7634	26.7345	23.7255	28.7285	26.9641	28.8818	29.6905	29.4843	28.0684	24.3146	29.5974	27.3078	24.7646	28.4899	26.9509	26.2886	23.2461						17	16	16
32.4899	32.754	31.2705	33.4989	34.4498	30.648	32.5164	33.4394	32.5271	32.8463	33.6452	32.8536	31.9938	30.1293	32.3034	27.6585	27.795	28.2349	28.7596	27.3827	23.1597	22.9022	24.9982	26.9358	28.7502	28.4012	30.6051	31.1395	29.7843	28.5788	30.3264	29.5109	31.4932	30.1527	33.3706	34.6279	33.6422	33.6846	32.5375	34.5602	29.6449	33.2062						33	33	31
28.8341	28.5597	26.4378	28.1888	30.05	26.8014	28.3519	28.9638	28.979	28.541	28.8514	28.0625	30.0084	27.4015	29.0957	24.4705	22.8552	22.0145	23.0425	22.4203	18.9799	19.9671	25.8451	25.0041	27.9615	27.8318	28.6434	28.3522	29.0256	29.3178	29.1685	29.3406	29.1066	28.8303	28.981	27.2989	28.3627	28.8172	26.1529	29.0678	28.2875	28.7051						23	23	20
27.9572	28.459	27.0632	27.2635	29.4228	26.5746	29.0588	29.4081	28.5375	28.47	28.4615	28.3127	28.1036	30.2577	28.8887	25.6635	28.1004	26.1685	26.7501	27.289	25.4299	25.3772	26.7133	26.6882	29.0607	28.2743	28.5969	27.7004	28.3566	29.4337	29.9702	28.7211	28.3077	29.0551	26.2535	27.8316	27.3319	25.9815	27.9993	26.8918	27.695	28.4649						11	10	10
31.1287	33.0731	29.7577	31.4911	33.1008	30.1839	31.9112	31.5309	31.8728	31.4262	32.3026	31.7446	31.8582	31.5124	31.8463	32.9958	32.7536	32.505	31.9214	33.2813	29.8799	29.7188	30.0262	32.6839	32.0552	31.2094	32.0089	31.6023	32.1831	31.5954	32.7857	33.0614	32.8928	32.5473	30.7566	31.8855	31.3338	30.209	31.7328	30.4436	31.0076	30.5233						25	25	16
28.3878	29.019	26.9777	29.3936	30.1419	26.6966	28.9266	29.3651	28.538	28.6066	29.3692	29.4111	28.9863	28.9228	29.0133	29.0064	27.7512	28.292	28.6617	28.7012	27.3774	27.3589	28.2371	28.3446	28.6502	28.3143	28.4902	28.0799	28.6721	28.8892	28.6288	29.3549	28.9547	29.6808	28.741	28.9053	28.9793	27.9958	29.1872	29.3086	27.9194	28.8021						17	17	17
25.9525	25.4753	25.4744	27.0278	26.0463	26.1637	26.1043	25.9336	26.8265	26.1031	25.8649	24.6515	26.0153	25.572	26.6055	26.0771	26.1548	26.5405	26.6294	27.1155	27.9265	28.725	23.5991	27.495	25.3905	25.6684	26.0966	25.0693	25.7132	27.1067	25.7484	26.8809	26.2352	26.5467	26.0811	25.6614	24.9207	25.2523	25.0544	26.2687	25.4571	25.2614						6	6	6
29.6252	29.991	28.6858	23.9449	32.2005	26.8333	30.4819	32.4117	23.6531	29.1211	30.7837	28.9815	28.5936	28.402	30.7652	26.6139	25.9806	24.9672	26.8876	27.2274	22.9351	21.8662	24.2274	26.8203	31.2142	31.5165	31.6318	31.3043	33.1938	31.5321	32.7213	33.8758	32.1926	32.0508	25.8128	29.8003	21.6064	24.911	22.2937	28.2567	29.8079	27.4711						36	36	34
29.2922	31.2475	28.9918	33.1335	31.858	28.4836	30.9029	30.7684	30.0307	30.449	30.3096	30.5538	30.7131	31.4374	30.9654	28.5432	29.5606	28.6332	28.6718	29.9964	27.9953	27.9896	26.7365	29.3582	30.5268	29.5226	30.7462	29.905	30.476	30.8389	29.7452	29.8802	30.9443	30.6476	30.1582	31.0743	29.6894	30.334	31.3846	30.3883	30.981	30.0711						39	39	37
26.1906	28.2811	24.0722	28.3125	24.2852	22.7659	28.3403	28.2007	27.2278	24.7179	25.9558	29.7513	27.6529	29.4942	24.5168	28.1552	28.7947	27.8948	29.23	28.8824	28.3946	27.3186	NaN	27.1432	30.1221	28.1378	27.8275	27.6529	27.3607	29.4612	28.5018	28.2392	28.9543	28.4538	28.3114	28.4138	27.7923	28.2643	28.1465	27.4436	25.8594	29.0212						15	15	10
31.3768	32.1443	30.5069	32.1894	32.5297	30.8967	32.2273	32.1106	33.4991	32.2823	32.5638	31.4268	31.9645	32.1347	33.1952	31.3602	31.4635	30.7203	31.0119	31.4398	31.9359	30.8798	28.5518	30.6766	32.8696	32.3472	32.9832	30.8469	32.1602	33.3211	32.6386	33.3565	32.4398	33.1345	30.8781	31.7647	31.5165	30.9854	31.6303	31.0016	31.6639	31.6002						24	24	10
28.9298	31.3568	28.7518	30.1289	30.9721	28.8425	30.5162	30.649	28.7327	29.8653	29.484	29.6048	30.6262	30.5611	27.1497	28.9986	27.1534	28.2298	29.6965	29.2916	28.3466	28.6588	23.5792	29.2424	29.9897	30.6934	30.1416	29.1046	30.1987	29.9418	30.7599	32.1091	31.1173	31.4374	30.101	29.4615	29.9732	29.8086	29.3714	29.6458	28.817	29.7887						19	19	19
29.8487	30.605	29.3693	31.0454	30.6102	29.2519	30.6614	30.8165	29.8386	30.8584	30.595	30.2248	30.7041	31.5163	30.8261	31.1874	31.075	30.5774	30.3932	30.5424	30.1941	30.1866	28.5205	30.2532	30.4259	30.3788	30.8454	29.9878	30.9651	31.1652	30.3007	30.5684	30.5331	30.5552	29.9677	29.8766	29.6493	29.1293	30.3755	30.6201	30.1582	30.295						17	17	17
23.1636	27.9117	21.2155	21.9745	22.7587	22.1878	23.8873	22.7662	23.0121	22.4732	24.5686	21.0668	25.6761	24.7651	24.2545	26.344	27.7489	26.5378	26.8269	27.2421	25.1358	26.0037	24.6854	27.0029	23.3578	22.756	NaN	22.9535	22.9715	23.6502	24.1083	22.918	25.3584	24.4117	22.9806	NaN	NaN	21.2472	22.0993	23.7633	22.6109	23.4644						10	10	10
24.0445	27.0654	21.7717	27.5737	28.0142	24.2356	25.5908	27.609	24.5336	25.0182	25.7045	25.2201	26.4882	24.6955	24.9717	25.2376	24.9042	NaN	23.0277	25.6916	26.6306	25.9549	NaN	25.0698	26.7643	27.0096	25.9499	25.3694	28.4464	24.6958	26.5809	27.9811	26.7717	26.2284	23.5189	22.224	23.9361	24.3126	23.4506	24.0492	29.1025	24.2195						20	18	16
29.8494	31.1868	28.9608	29.8785	30.6783	28.6365	29.647	30.322	32.055	30.1411	30.7455	26.7529	29.5599	29.3696	30.2854	30.7823	30.0178	30.2868	30.4964	29.9484	29.4738	28.9748	25.4054	30.1079	31.6548	31.5607	31.0526	30.0603	29.6959	31.6049	31.812	29.1012	30.1528	31.5308	29.2447	30.1092	29.9828	29.5228	30.4272	30.0771	29.422	29.9051						23	9	9
25.3009	27.0889	25.8095	26.9665	27.9177	24.5866	27.2471	27.4019	26.0586	25.6911	26.1914	26.4541	26.498	27.2238	27.1551	25.3066	26.4626	26.344	27.4679	26.0877	25.395	24.6145	NaN	26.432	26.0787	25.438	27.4558	25.1053	26.2552	26.1843	27.1042	28.4525	26.7725	26.7257	26.6284	27.0235	26.8056	26.0669	26.3248	26.7269	25.9969	26.6752						9	9	9
26.0075	27.3897	25.8823	29.5628	29.5351	25.5203	27.6915	28.3532	28.8618	27.2396	28.0412	28.5925	29.2195	26.4975	28.5054	27.4525	27.4904	25.7779	26.5515	26.5303	26.9925	26.6026	26.4919	28.0025	26.5166	27.0867	26.2186	24.3049	26.406	25.2682	27.7011	27.8512	27.998	27.9311	26.2858	27.4343	26.8911	27.9152	26.8636	27.2534	27.2175	25.6936						33	33	31
26.4347	26.5685	25.2082	27.1785	27.183	24.8809	27.4778	27.0546	26.1887	26.2019	26.8588	26.8785	27.1189	27.3639	27.342	26.4837	27.6331	26.8124	26.4024	27.4615	27.8093	27.601	28.4191	27.4589	27.6109	26.908	26.0548	25.8127	26.6065	27.5808	27.2861	26.5069	27.212	27.014	27.033	26.0781	25.802	24.8765	26.2072	26.9886	25.7749	27.6041						11	9	8
23.9963	27.2349	23.5706	25.9657	27.8545	22.8584	26.1131	27.0026	26.3352	25.5826	26.2093	23.8761	25.4914	26.0028	27.4762	25.2289	26.1856	24.9322	26.513	26.0234	23.3715	24.9535	24.0106	25.8946	25.3033	24.5557	26.4438	24.6996	24.6814	24.7564	27.8829	25.7504	27.187	26.3249	23.4432	24.767	23.9443	25.0532	26.4429	24.8504	24.1573	25.3566						8	8	8
31.3131	31.4145	30.0554	32.2283	32.5225	30.0778	31.2848	31.4533	31.0293	31.7857	32.2656	31.7977	31.077	33.2843	32.035	30.7846	31.2472	30.4005	30.0594	31.4875	29.6441	29.3405	27.4546	30.9991	31.3465	31.3773	31.0503	29.7567	30.7942	30.8308	30.0576	31.5822	31.0844	32.0726	30.4249	30.1655	30.133	29.2274	30.3923	30.6211	30.7716	29.503				+	KIT_WT	18	14	14
26.433	28.4839	25.4244	27.8622	27.2314	24.9846	28.1227	28.5094	25.6223	26.5469	27.9722	27.8479	28.1958	26.8306	26.6523	29.0056	28.327	28.6976	29.3877	28.8809	28.4095	27.5222	23.6316	28.4049	27.5461	27.1268	26.6068	27.3251	27.8287	26.1726	28.2584	28.0881	28.3678	28.0335	27.8839	28.513	28.0208	27.0858	28.0046	27.6467	26.6378	28.2078						23	23	14
24.0432	26.5514	22.4147	24.8776	23.7969	23.5993	24.1683	25.4646	23.2572	25.2045	23.1885	22.9343	24.7866	21.8776	23.4307	NaN	24.4184	23.0744	23.2924	23.6649	25.5427	25.1644	23.5663	24.6081	24.7344	25.8692	27.4551	26.2183	26.8503	26.4874	26.5377	27.3604	27.642	26.3161	24.7882	24.3331	24.2756	23.7216	23.0637	24.3496	24.0939	23.5532						10	10	9
32.6328	33.4977	31.2495	33.7002	33.8558	30.5061	33.0242	33.362	32.6365	32.469	33.3517	32.8242	32.2713	33.9246	32.5092	33.1981	33.2155	32.8748	32.8439	33.5898	32.7478	32.2015	30.7359	32.735	33.6877	32.551	32.9969	31.9635	32.7869	33.6087	32.8345	33.0958	33.5961	33.8349	32.9879	32.9126	32.502	31.7753	33.0597	33.2793	32.7426	33.1973						21	21	17
30.6038	31.1275	27.9235	29.7603	30.155	27.205	30.3869	30.8314	30.0263	29.3397	30.447	30.0308	29.6579	30.6624	30.7483	30.4966	30.3459	30.1371	30.0318	30.8179	30.0296	29.4509	32.4947	30.367	30.4257	29.3847	29.77	30.1333	31.4678	31.1226	30.8058	30.6237	31.2544	30.9615	30.6266	30.4412	30.5486	28.596	30.3174	30.545	28.9219	31.2108						30	28	28
26.9914	24.2498	27.5119	29.9114	27.4859	26.6221	22.7114	21.0634	28.4127	29.6709	29.4342	22.739	26.2154	29.7004	26.6061	24.1671	24.6447	22.9991	24.8389	25.5327	23.3931	23.2357	24.5708	23.9518	27.2288	27.8303	28.4435	28.1312	28.4709	29.1117	29.4557	29.2166	29.7159	29.8589	23.7769	22.8047	27.2904	23.2728	22.8655	28.4344	28.6426	27.1793						26	24	21
28.8375	30.6307	26.4008	31.4649	32.3343	25.6127	29.119	30.8714	29.5201	27.8365	28.7966	27.9295	28.9351	31.6117	29.2033	27.8827	28.2085	28.3008	28.6262	28.9373	27.8835	27.3489	30.0565	28.2739	31.8964	28.4012	28.6424	30.6879	29.7528	29.8263	32.2988	28.4071	30.0384	32.0527	29.1931	29.0835	28.9123	27.8174	28.4072	28.7231	27.8946	29.3323						35	35	30
20.6555	22.4104	21.346	24.1515	24.9193	NaN	22.9141	24.3158	NaN	22.0829	22.4535	22.2773	23.1284	22.4444	24.1375	22.2153	24.6455	24.7554	23.8109	22.9005	23.2621	22.8464	27.291	24.4182	23.2339	21.4417	21.9643	23.1307	23.5083	23.257	NaN	24.5161	24.4083	24.6214	NaN	22.5198	NaN	21.4916	22.7029	NaN	21.9298	22.6957						13	12	12
26.5045	28.291	25.6905	26.2252	28.4241	26.2915	28.2925	29.1533	25.6348	28.1294	27.2213	28.5854	29.1087	27.8571	27.8993	25.8246	25.8616	25.3007	25.847	26.363	24.9378	24.8345	25.3762	26.5904	27.7617	27.6153	27.506	26.5133	27.5603	28.4673	28.1018	28.4071	27.5903	27.832	27.857	27.9366	28.1785	29.5083	28.7616	28.7849	26.9447	27.6398						17	17	17
24.3751	25.8125	25.4326	26.8072	29.16	23.0853	25.7717	26.172	28.8618	23.6477	24.3619	24.5993	23.8811	25.5418	24.6713	24.4063	25.4589	22.999	24.6802	22.8307	NaN	24.4324	25.5777	23.3468	25.1326	24.9344	26.4462	26.8316	27.4572	26.2613	28.2587	26.6278	26.8565	25.883	24.6991	26.3294	24.8968	26.9455	24.1022	24.8808	24.6142	27.0408						14	13	13
26.3518	28.1325	26.293	29.0799	28.4683	27.3038	28.6271	27.9351	26.7992	26.9058	27.7826	27.8012	25.6334	28.4545	25.9193	27.9646	27.5225	27.3593	28.1604	28.5152	26.9614	27.7913	24.2929	27.9694	27.3881	28.3431	28.0674	27.3892	28.1518	27.3392	27.9269	28.6054	27.6729	28.0744	28.4395	27.9432	28.6649	27.6554	28.362	28.3864	28.6582	27.5113						16	16	12
26.7737	28.145	26.7636	27.8904	28.2493	26.6362	28.4211	27.8209	26.8935	27.3733	27.5914	26.9544	26.6287	26.4449	26.8201	26.0837	26.6498	25.6634	26.8152	26.2702	27.5144	27.7803	NaN	25.4904	27.8599	27.8341	27.4353	25.8929	27.3368	27.3259	27.3517	28.7073	26.5933	27.4812	27.7359	27.1508	26.8407	26.7557	27.2493	27.4019	27.8554	26.4124						16	13	13
25.9031	25.0862	24.8564	26.7013	25.5841	22.7713	25.9285	26.0309	23.8079	21.0432	NaN	24.8866	23.2293	24.4631	23.7958	25.7345	22.5296	23.9106	24.0292	24.3596	25.8188	26.5703	23.6706	23.995	26.0406	24.973	27.2919	25.4226	28.1175	26.2186	27.139	28.2946	30.5909	26.0798	26.2383	26.0499	27.9083	26.6531	26.5197	24.9326	23.7796	26.3231						21	21	21
29.6636	31.0001	28.7604	31.6204	31.5078	29.0032	31.171	30.6557	29.6834	30.2469	30.6181	30.3258	30.2953	31.5281	29.8287	29.9893	30.191	29.8394	30.7988	30.7644	30.2109	30.0246	27.0367	30.8211	31.0606	30.7271	30.5457	29.8463	30.2365	30.6291	30.6925	31.1073	30.7997	30.9956	30.1567	30.7294	30.3497	29.7966	30.0493	30.2227	30.1897	30.0536						22	22	16
24.2049	27.2	24.9184	22.1782	28.3684	24.1231	26.3772	26.1776	25.6014	26.1129	26.0772	26.8427	22.3714	22.6699	24.1772	NaN	NaN	21.7463	23.1092	22.6015	NaN	21.6644	21.903	22.4053	23.8075	23.4212	26.4458	25.3396	25.2847	25.3236	27.1399	25.0173	25.4579	25.9098	25.4319	26.007	30.0178	26.1023	28.2805	26.0327	26.4469	26.8023						11	11	7
23.2044	26.3086	24.5646	24.9369	26.3314	23.2434	26.5652	26.3319	23.6855	24.8161	26.0388	23.2893	25.3258	25.8716	24.7226	26.053	26.4009	25.2015	25.9994	25.5947	21.2975	21.6274	22.2345	25.3644	24.5638	23.4841	24.4392	23.2228	25.3719	25.5634	26.2386	25.411	25.0787	24.0458	24.0963	25.8678	25.9944	23.0718	25.4551	23.4353	24.9353	24.808						6	4	4
26.7325	29.0169	27.1544	29.1905	29.209	26.8424	28.6905	28.9526	27.2107	28.5262	27.6214	26.8131	28.5378	27.7734	27.4583	27.3426	26.3589	26.7021	27.463	27.1947	25.1785	25.0246	23.2581	26.9644	28.9063	29.2331	28.5429	28.2775	28.1026	28.8973	28.9683	27.8926	29.1308	27.9104	27.3907	28.5297	27.8571	26.9633	28.4712	27.4582	27.9345	28.1845						10	10	8
28.0759	29.5447	27.4149	29.0914	31.0772	27.2775	28.8943	29.7569	28.6402	28.934	29.0749	28.11	28.9387	30.1945	28.7824	27.5977	27.8909	28.0989	28.9939	28.3687	27.4131	27.3962	23.0501	28.7891	29.8637	29.3475	30.2358	29.0762	29.4449	30.2232	29.9131	30.1323	30.477	29.7587	28.4017	30.0808	29.7954	28.2128	29.7515	28.1936	29.282	28.9967						19	19	19
32.6486	33.3739	31.381	32.1636	33.5444	30.965	33.6022	33.37	32.1136	32.5876	33.0173	34.0767	32.5817	33.1285	32.8952	31.9622	32.6365	32.1535	31.9713	32.8567	32.8381	32.6209	30.6419	32.1645	33.1092	32.51	33.0368	31.6229	32.8189	32.6877	32.9198	32.8062	33.4571	33.1578	32.952	33.0387	32.2858	32.0423	32.8976	32.269	32.5001	32.2083						26	26	26
26.5848	27.4565	26.4206	27.3082	27.7078	26.1647	27.4597	27.5893	26.8658	27.0422	27.8506	27.4779	26.4219	27.6337	27.8173	26.193	26.8071	24.2196	25.8574	26.769	25.4264	24.0122	26.0601	26.7563	26.2812	26.6249	26.5589	25.1295	26.0313	26.4307	26.7511	26.6816	27.2223	27.3106	27.3996	24.97	24.6955	26.5822	26.1911	27.4309	26.1256	27.0453						33	33	33
24.338	25.1962	23.3092	26.2822	25.3435	22.5903	24.4839	25.5688	24.3337	22.6444	25.2881	24.7444	24.2336	23.6951	24.788	24.6348	25.3089	25.492	24.2184	25.3078	26.1869	NaN	25.298	25.3057	24.8193	25.1258	24.7793	23.8074	25.2746	25.5382	24.8358	25.4819	25.7028	26.0513	26.0797	24.5427	25.4522	27.5838	25.7826	26.4106	24.7144	25.0587						19	19	19
24.9256	27.4001	23.7734	25.5326	26.0219	23.7747	26.7158	26.6384	25.5033	24.3584	26.6649	27.2402	27.6738	24.7108	25.3549	25.3026	26.4098	26.0734	26.396	27.0332	26.8383	26.8697	24.0275	25.9792	25.8897	25.7297	25.4156	NaN	25.0149	25.9027	26.3973	25.6296	27.1613	26.313	25.9718	26.6982	24.9065	23.3076	25.8346	24.5779	25.0106	24.3627						14	14	14
27.2039	29.1101	26.1892	29.4658	28.8979	26.4448	28.9014	28.6906	27.6672	27.8104	28.5964	28.8993	27.8714	26.3519	28.1649	29.4319	27.5825	28.3837	28.798	28.6144	26.7738	NaN	28.3987	29.199	29.0399	27.5945	27.1116	28.0162	27.8395	27.8734	28.6502	28.7741	29.3563	28.5097	29.3493	28.5802	28.3926	29.9217	29.6842	28.7649	27.949	29.14						28	21	21
26.7884	29.0833	26.0631	28.5291	26.6421	24.0895	27.0548	27.6768	28.4087	25.3825	29.7247	26.5236	29.1655	22.7069	29.6525	31.0905	30.4716	30.8402	30.1996	30.6241	30.8519	30.7888	25.662	30.8221	28.0677	26.5027	28.9315	24.2246	25.8676	26.79	23.3322	25.2652	26.9025	21.7852	24.0938	25.9522	21.8632	22.9487	21.5533	25.6361	26.8794	22.2903				+	KIT_WT	24	23	23
NaN	23.8797	22.295	24.9967	24.0488	22.8481	23.0419	24.3518	24.0781	23.372	24.4765	22.9136	22.777	23.6784	25.2389	NaN	23.8292	23.3586	23.507	23.6192	23.3218	NaN	NaN	23.8131	23.796	NaN	NaN	22.5223	24.0109	22.5492	22.4712	23.7179	23.908	24.0609	NaN	NaN	25.7596	NaN	NaN	24.0337	24.0664	22.1174						4	4	4
28.9386	31.205	28.7616	28.6279	29.4103	29.6659	30.7022	30.6647	28.9598	31.445	29.564	28.1645	32.387	29.3615	30.585	28.4065	30.0208	28.3559	28.4223	29.5096	28.2348	28.8082	25.0296	29.9442	29.9822	30.2921	30.5586	28.775	29.7166	30.8618	29.3694	29.5342	31.1852	30.1209	30.4543	27.757	28.7921	26.7013	27.6725	30.125	31.463	26.6471						27	27	26
25.8137	27.0379	25.5328	27.6629	27.2947	24.6838	27.4559	27.5369	27.081	26.7642	26.8638	26.7787	27.447	27.8635	26.7681	25.9511	27.7372	25.7397	26.2264	27.1478	25.1284	25.5725	26.9627	27.2753	28.116	28.1729	27.1863	26.5737	27.5601	28.519	27.9573	27.9626	27.7744	27.5982	26.3654	27.7842	25.8871	28.3409	27.0546	27.5298	26.9764	27.4761						14	8	8
29.7535	30.5746	28.211	31.1894	31.2067	28.208	30.0972	30.0415	30.3301	29.6703	30.3661	29.3044	30.7539	30.6834	30.3555	29.4008	30.0755	29.0012	29.3693	30.403	29.0971	28.983	27.9242	29.7467	30.5358	30.0246	30.4992	29.1819	29.8683	30.5048	30.065	30.1001	30.4105	30.8698	29.9123	30.0967	28.8913	29.5233	30.0103	29.5598	29.4655	29.169						15	15	10
25.1233	26.3836	24.8332	27.3788	26.9499	25.4187	27.0366	25.8146	25.9568	26.9956	24.7731	26.7163	27.1539	28.1187	26.7425	26.7049	25.6484	26.6161	26.233	26.5365	25.6319	25.9234	23.5141	27.0046	26.6561	27.2154	26.7391	25.5934	25.4956	26.6143	26.8847	26.6468	26.115	26.5773	25.9409	25.8113	26.2394	26.4783	26.985	26.7789	26.7406	26.2666						9	9	9
22.5276	25.2972	24.1234	28.0597	25.0487	22.5513	26.1257	25.6921	24.4989	24.4585	24.4786	24.7161	24.6201	26.194	24.5992	25.4133	27.1496	24.692	25.8986	25.5532	24.201	25.5235	25.8533	25.1859	26.1209	25.1933	25.1373	23.6463	25.8609	24.9841	24.9609	25.5113	25.5627	24.315	24.0588	26.1615	25.0717	24.4173	25.3687	25.1679	24.5975	23.4063						12	9	9
27.1142	27.1823	26.3217	27.8719	27.8839	26.4795	26.4915	26.9681	26.4102	27.6594	27.5178	27.8588	26.1506	27.6463	28.4018	24.4524	25.6174	25.7087	24.9545	26.0482	23.5411	21.7215	27.7609	25.6204	26.2912	27.1611	26.1647	26.0939	26.6196	26.1016	26.5878	26.319	26.5328	27.1884	27.7299	27.161	27.322	27.0733	26.7754	27.8743	26.7633	27.7547						11	7	7
29.6493	30.0528	27.6782	30.3152	30.1128	28.2371	29.9269	29.5432	29.7595	30.0222	30.7197	30.3189	30.2684	30.4956	30.3049	30.5347	30.2005	30.3885	30.1955	30.6274	29.1431	29.0289	29.8645	30.2735	29.4935	29.0775	29.4514	29.0466	29.677	29.9231	29.7469	29.5351	30.3812	30.604	30.2859	29.8311	29.4215	29.2911	29.8956	30.1558	29.264	30.5715						12	12	12
25.9684	26.6661	24.4312	25.3518	26.2604	24.8874	25.8805	25.6323	25.7701	25.956	26.9774	27.1281	26.5433	25.9917	26.6385	24.0829	25.9537	26.3439	26.366	25.849	25.8275	25.1244	25.7929	26.0265	24.2799	25.3856	24.3292	23.3254	25.338	25.2187	26.3943	25.2909	26.6153	27.4348	24.9074	25.3858	24.7536	22.7824	25.048	24.9712	25.225	26.0706						10	10	3
23.5414	22.9465	22.4553	23.8978	24.375	NaN	22.3028	22.7909	23.3149	21.9881	22.9187	23.6846	23.2292	NaN	23.5759	NaN	NaN	NaN	NaN	22.2745	20.4999	21.9763	22.4344	NaN	23.9451	23.0807	22.8281	22.8385	23.3606	NaN	22.5319	22.6564	24.4009	23.4694	23.1959	23.0471	23.5836	21.6961	23.2823	23.2727	23.3496	23.7989						9	2	2
24.7392	25.7662	23.6425	24.3397	24.3331	23.8472	24.4737	25.3008	24.0465	23.4609	23.1485	25.4071	26.4817	24.5614	24.8474	24.3124	24.8386	25.8005	24.0432	25.6446	24.5484	24.4814	24.4079	24.4353	24.7469	24.0293	23.7887	24.234	24.4774	23.7795	24.7313	25.0098	25.4549	24.8192	24.0846	25.3555	24.9623	24.0138	26.0242	25.2581	24.7333	24.9158						7	7	5
25.8216	27.9549	26.2184	27.546	28.4956	25.4762	28.0053	29.0267	27.7176	27.4219	28.1479	28.5678	28.5392	26.0038	28.3002	27.6593	27.3639	26.5766	27.2566	27.9524	27.0429	27.7046	24.0404	25.6406	27.3289	27.4392	26.5633	27.5821	28.3249	27.1018	28.137	28.6445	29.1526	28.4185	27.0443	28.4648	27.1153	26.9992	28.8826	28.0373	27.5044	27.0853						8	8	8
30.8986	32.0845	29.6213	31.5132	32.8852	29.4021	32.283	32.2869	31.2667	31.1225	31.6724	31.6595	32.4653	32.4366	31.8594	30.5702	31.2545	31.1528	31.8277	31.732	30.2945	30.2066	29.5263	31.2275	31.8097	31.4182	31.7025	30.7028	31.3912	31.9352	32.093	31.7167	32.4204	32.0343	31.0772	31.7802	31.8935	31.1362	31.7344	31.2175	30.7841	31.1419						17	12	12
30.3587	31.5274	28.9135	31.9604	32.3197	29.0654	31.9876	31.4982	31.3521	30.7266	31.267	32.0168	32.4269	30.6386	31.634	31.2998	31.3386	31.5452	32.1928	31.8409	30.9366	30.4235	29.9154	31.4276	31.8393	30.4391	31.1741	31.1395	31.7372	31.7953	31.5946	31.6788	32.3454	31.6794	31.2247	32.1753	31.6031	30.9696	31.9723	30.8072	30.9666	31.0616						18	18	13
27.4833	27.2275	26.9232	27.9712	27.187	26.4836	27.3969	27.5797	26.4598	27.9424	27.4355	27.9067	27.7719	28.7846	27.2957	27.8084	27.384	27.2874	27.2406	28.2864	26.3292	26.9607	27.1471	27.4965	27.8647	27.5482	27.7927	26.2099	27.3156	28.5221	27.6769	27.8006	27.7065	27.4747	27.3477	27.3601	26.8638	26.0021	27.4514	27.772	26.9136	27.5989						11	11	11
27.0415	27.0693	26.2524	27.3933	27.6542	25.7317	27.2906	27.8959	26.1292	27.3082	27.2771	27.9274	27.8824	28.3742	28.0615	27.7521	27.1418	27.4105	27.7446	27.6499	26.9197	27.2879	27.6407	27.0934	26.6068	26.1771	26.2896	26.2466	27.0103	27.3162	27.4763	27.4953	27.9027	27.5033	27.6915	27.2327	26.9325	26.3675	27.2711	27.5417	26.5281	28.1533						12	11	11
30.5287	32.8029	30.5518	32.1699	32.6724	29.9425	32.0102	32.2789	31.4702	31.5057	32.0951	32.0105	32.5245	31.786	31.6693	30.0352	31.7351	30.5466	31.2092	31.9502	30.2034	29.7277	29.6123	31.5888	31.886	31.4307	32.2767	31.1544	32.0562	32.6642	32.4454	32.2303	32.1504	32.5841	30.7229	31.0722	31.2051	30.5854	32.016	31.3958	31.5888	30.3677						36	28	25
22.4245	26.2376	22.8821	23.2351	23.0209	22.6005	26.6259	27.5775	25.1162	22.9923	23.0277	23.1349	26.2349	NaN	22.7869	24.3547	24.9939	25.3302	25.2612	26.4682	23.5525	24.4505	23.0275	23.9701	25.7162	26.1376	23.0145	23.2075	26.2451	23.9348	26.008	26.5553	29.2563	27.2093	23.0573	26.6738	25.5595	23.8338	24.2841	22.7225	23.3133	NaN						14	14	14
24.7501	25.9619	24.2745	25.9446	26.0022	24.1524	25.6723	26.246	24.7834	25.0423	25.5818	24.9357	26.7345	26.0231	24.9026	NaN	24.9245	23.814	24.0303	25.3302	25.035	22.5534	NaN	25.0901	24.6372	25.1651	26.0811	23.8252	25.1644	23.9952	25.2518	25.8684	26.2114	26.1255	NaN	24.5295	24.8891	23.8288	NaN	23.8439	23.7703	23.5684				+	KIT_WT	7	7	7
21.5834	23.5932	23.7632	21.4056	27.1109	21.7253	21.7552	27.1099	25.2654	23.9741	22.2264	20.6346	28.51	22.7943	27.8379	NaN	17.7686	NaN	20.7932	18.5211	17.0729	19.7251	NaN	22.2772	20.8454	25.7696	24.66	22.3298	24.5964	27.8494	26.3031	28.9231	25.789	26.0301	20.4486	22.9889	20.1947	21.9244	NaN	NaN	20.5089	21.3637						13	13	12
28.039	28.0254	26.7612	29.4512	29.8933	27.274	29.2547	28.1064	29.4094	28.5262	29.0457	28.5387	26.6531	30.3414	29.2792	27.9341	29.2944	27.8553	28.1741	28.5143	26.6175	27.5503	25.3256	28.1314	29.6508	29.2781	29.5206	28.0754	28.9753	28.8985	29.0955	28.8693	28.9576	28.9212	29.1741	28.7798	27.2608	28.0208	28.4278	28.7401	28.4034	28.1915						13	13	10
26.2211	26.5792	27.8333	23.2113	25.12	24.7289	NaN	24.4495	NaN	NaN	NaN	25.3535	NaN	NaN	28.1178	23.3602	24.308	28.0556	NaN	24.9047	NaN	NaN	27.2551	23.389	28.0436	28.0642	25.0338	NaN	NaN	25.6124	24.7702	23.7919	27.4057	24.4002	NaN	26.7154	28.4186	26.2025	25.0012	24.3685	NaN	23.7936						7	7	7
26.2282	29.082	25.4052	27.4963	28.2985	24.9319	28.349	29.1829	27.581	26.8304	27.6196	27.5649	28.3303	28.7902	27.6516	26.6765	26.721	25.7267	27.3112	26.9163	24.9586	20.8311	26.9039	27.1233	27.7316	27.7798	28.2152	27.261	28.2023	28.128	27.975	29.1791	28.8939	29.5748	27.6461	28.1041	28.3894	27.3921	28.3766	27.238	28.0089	27.0453						19	19	19
NaN	24.8413	23.6724	22.8559	22.4318	24.2206	22.7439	22.9232	NaN	NaN	21.9706	NaN	22.7557	NaN	23.8643	24.6646	24.9032	23.3391	23.8334	23.4985	21.209	24.2939	24.0743	23.3762	NaN	NaN	NaN	NaN	22.8661	23.1361	22.7946	22.3338	25.4109	NaN	22.1089	23.5629	NaN	22.4389	22.5764	21.5295	19.6245	23.4598						4	4	4
28.1349	29.162	27.9212	31.0895	30.4201	28.159	30.1828	29.1101	29.1563	29.9461	29.4639	29.3345	30.2486	29.9635	30.2909	26.5767	27.4305	25.8557	26.5128	27.0658	23.9367	25.0381	24.606	26.1774	30.1611	28.946	29.3385	28.7099	29.1001	29.2501	29.7957	29.1362	29.0606	29.8569	27.1303	28.7198	26.4121	25.6119	27.0086	26.9773	30.2122	27.2834				+	KIT_WT	14	9	6
26.3068	27.1469	25.7826	28.2451	28.4743	25.1719	26.9496	27.833	26.6812	27.2213	27.68	26.1807	26.9334	26.4096	26.6721	25.8388	26.9135	26.6594	28.5595	27.5479	24.8853	24.8006	25.8139	27.1768	27.7089	27.2518	25.5087	26.7789	27.0669	27.7476	27.6512	28.0707	26.8867	26.819	27.3381	27.5557	27.9442	27.5663	27.3846	27.5171	25.7423	26.6202						14	10	10
26.3158	27.2982	24.3109	27.1051	28.0859	25.0164	27.0576	26.6089	27.5496	27.1975	28.8431	27.9125	24.9317	26.4596	27.0167	28.4564	28.607	28.5146	27.7798	28.2001	NaN	21.6539	26.8954	28.3129	27.1359	26.1558	24.4699	25.508	25.7052	24.0883	26.7187	25.1834	26.7574	27.6079	26.018	24.4243	25.9308	23.0499	25.9844	25.2088	27.1719	24.0803						24	18	17
27.559	29.0158	25.3589	28.3747	27.4048	25.3231	29.251	29.9776	27.5601	27.9009	28.6254	29.5899	28.2125	29.5069	27.5234	28.6724	29.7193	28.9819	28.9131	29.9387	29.475	28.7999	28.8491	28.9098	28.0195	28.1551	26.907	28.0218	28.9657	27.7943	27.4302	27.5802	29.6768	28.4241	29.0371	29.5047	29.1223	28.6828	29.3996	29.1942	28.7085	28.7967						30	28	24
23.0048	23.9761	23.7881	22.5847	21.6796	23.5709	24.0584	25.2438	21.8619	23.7454	24.6437	24.7421	26.0278	25.7424	23.0856	NaN	24.3464	22.9977	24.1808	NaN	NaN	25.3945	23.6621	24.3164	24.9081	23.3385	NaN	24.0144	23.9199	23.3898	NaN	23.8278	25.179	24.1574	23.8995	26.0608	27.9221	NaN	23.8667	24.2227	23.3359	23.2208						15	9	9
26.7103	28.3284	25.5034	33.7467	32.816	23.0054	26.4719	27.8003	29.16	26.698	27.628	29.2845	27.6034	31.0293	26.8386	22.2712	20.5345	24.2943	23.9384	24.1141	21.2863	19.6307	22.6946	23.4253	26.2297	25.9896	29.2647	28.455	28.619	28.3844	25.8417	23.5399	28.4164	27.8023	27.644	27.3121	24.813	26.2956	27.8609	29.1573	25.8118	22.988						30	28	26
28.1978	29.5642	28.0049	30.6586	30.8664	28.4758	30.8652	30.5607	29.7126	30.0352	30.0971	30.1489	31.0689	30.1001	30.1544	31.2456	30.2615	30.275	30.4281	30.1394	30.003	29.7185	27.8464	29.95	29.607	29.5146	28.6268	29.2227	30.4266	30.7525	30.5697	30.9866	30.4488	30.129	30.8421	29.9461	29.201	29.2913	29.9246	29.7678	29.6745	30.7127						17	17	3
27.3669	27.3103	25.696	26.7318	27.2677	25.84	26.5389	26.6724	26.8708	27.2498	26.8701	27.3589	27.0262	26.8278	27.6141	25.1257	25.8329	26.5349	25.9339	25.6802	24.7276	25.6832	NaN	25.9769	26.0537	26.7586	26.4573	25.7275	26.2619	25.9133	25.8234	26.4395	26.5393	27.3414	26.5656	26.5044	26.8202	26.0116	27.0972	27.107	26.2443	26.7712						14	14	10
24.4561	25.5956	24.6687	26.803	27.1613	24.1124	25.6496	26.084	24.2227	25.05	25.6024	26.6663	26.3742	23.8621	26.4034	24.6743	24.8779	25.5895	26.6164	26.394	25.672	25.1361	23.6029	25.6942	24.4133	25.3486	24.1556	25.1627	25.3143	24.0824	24.3077	25.7166	26.0383	25.9705	25.323	26.2973	25.5809	24.6904	25.9647	26.0314	24.2768	25.0625						14	14	12
30.5869	30.1701	29.3547	30.0982	30.0464	29.6313	30.0222	30.3317	29.6576	30.1202	30.8574	30.8082	30.1527	30.6061	30.3052	28.8522	29.386	29.5719	29.7861	30.4754	29.9448	28.9595	31.2577	29.8027	29.8261	29.5861	29.9686	29.2156	30.2799	30.7545	30.3222	29.9951	30.3354	30.5593	30.6517	29.844	30.0258	29.5436	29.7115	30.6088	29.7004	31.0384						103	103	103
28.6795	28.5204	27.0681	28.9788	28.6465	26.1788	29.1441	28.9439	28.8335	28.4336	29.1748	28.2712	28.1106	29.5642	29.2598	29.184	29.6048	29.1252	29.7532	29.6562	28.4971	28.8588	30.788	29.9503	29.0599	28.7716	29.4229	28.6602	29.082	29.9677	29.037	28.3675	28.4587	29.0286	28.6709	29.3274	29.0243	28.098	28.7302	28.1909	26.9068	28.5967						12	11	11
29.0056	28.7723	27.1756	30.2664	30.4901	26.6232	29.2583	29.462	29.131	28.7051	29.2331	28.9267	29.2954	30.4795	29.2096	28.396	29.7254	29.2636	28.9988	29.4275	28.6321	28.917	29.1506	29.161	29.3093	29.0322	29.6183	28.8627	29.7185	30.3269	29.3287	29.1874	29.2636	29.7696	29.6459	28.8111	28.3339	28.1713	29.0477	28.7431	28.0188	29.6258						12	11	11
26.9558	27.7861	25.8376	27.8068	28.2582	25.7501	27.5063	27.6491	26.7204	27.4521	26.871	27.8782	27.5887	27.8548	28.1073	26.7266	27.097	27.0385	27.925	27.6432	26.3426	22.8792	25.6235	27.923	27.6284	27.1705	26.6572	26.6385	27.4403	27.0548	27.774	27.6976	27.8421	27.7885	27.8538	27.5094	27.4346	27.1698	27.8182	28.3538	26.0043	28.2541						21	21	15
26.0581	27.1476	25.3797	28.0075	28.0134	25.6175	27.8746	27.8334	26.0782	27.0285	26.9755	26.6873	26.9896	27.6817	27.5043	23.5382	25.8277	26.1611	26.8813	27.1807	24.7896	24.7062	24.1844	26.4874	27.8587	27.1239	25.5976	26.4372	27.7639	25.2961	27.6357	28.3066	28.177	28.1496	27.6435	28.3049	27.75	27.6635	28.1712	26.9367	26.2594	28.0095						18	13	12
23.3657	24.289	23.3951	26.5042	26.5871	22.272	23.7086	24.6389	23.3435	23.6697	23.0048	25.0867	24.724	23.696	24.6057	23.6197	23.9563	24.963	23.6916	24.6816	23.4955	NaN	24.0529	23.3752	25.2132	24.4942	24.1325	22.9658	24.143	23.8417	24.5804	24.5979	25.497	25.3367	24.5741	24.9103	24.3843	24.3389	24.4972	24.5656	24.3711	23.5258						10	10	9
30.8463	31.9847	29.587	31.3828	32.1238	29.3111	32.1177	31.7352	31.173	30.72	31.2481	31.2144	31.5151	30.2448	30.4372	30.658	30.9413	30.5705	31.4785	31.0056	31.965	31.6346	27.9112	30.9672	32.051	31.3179	31.5816	30.4201	31.1826	31.446	31.9086	31.9542	32.0902	31.9613	31.6586	32.09	32.6708	31.7574	31.7978	33.1928	30.7796	31.2235						18	12	12
21.107	23.9759	18.7447	23.8568	20.1864	20.9581	23.4686	26.1383	22.5107	22.4593	22.2408	20.7161	24.6733	NaN	NaN	22.583	20.6116	24.944	21.698	22.9193	28.1691	27.377	NaN	23.3481	24.6881	26.1483	22.6613	20.6227	23.5526	25.9625	29.2382	25.7708	28.8521	26.6081	24.4426	25.9899	24.4812	23.5485	25.0996	23.3317	21.4457	22.6501						14	14	13
30.1797	31.5566	30.095	32.539	32.6784	29.7023	30.9217	31.2052	32.2914	31.4144	31.761	30.973	31.3554	30.5843	32.2299	24.0436	24.5867	23.1017	24.6038	24.6753	24.3573	24.4073	23.3288	25.1858	31.024	30.5325	31.0098	30.123	29.9855	31.1591	31.5986	31.0652	30.2701	31.8483	31.1266	31.6688	31.8165	31.4298	30.6692	31.0362	29.2466	31.3875						30	30	29
26.6081	28.8778	26.1758	28.589	28.4954	26.0338	28.7267	29.1931	27.2176	27.7403	27.6035	29.0359	29.6379	29.7388	27.9979	27.2573	27.586	26.3357	27.5863	28.153	23.9781	24.7437	25.4172	27.2837	27.9753	28.1345	27.7685	27.2851	28.9861	27.8566	28.7114	29.0559	29.1069	28.847	27.049	27.7679	28.0063	27.1333	27.3976	26.3392	29.8938	27.491						10	10	10
26.47	28.207	23.8481	27.6348	27.0576	22.8697	26.7313	27.2645	24.6058	25.5908	28.3945	31.005	27.1562	28.885	25.5269	26.903	29.1282	28.0253	29.0093	29.3517	26.1923	24.5667	25.2245	28.6584	27.2128	24.8254	25.9061	26.0301	27.1344	26.0414	25.2962	28.0477	27.0055	28.5546	24.8813	24.6772	24.5678	24.5502	25.2672	23.6461	28.9793	26.0251						15	14	14
30.8854	32.4726	29.8861	33.3581	32.8298	30.0471	32.2879	32.1761	32.1697	31.8074	32.2917	33.0345	33.0906	32.363	32.3404	31.6794	31.3659	31.1821	31.0217	31.5595	30.8901	30.3863	30.545	31.2123	31.9722	31.0005	32.0117	30.6457	31.947	32.2112	31.7691	32.1775	32.397	32.3015	32.2479	32.3732	32.4169	31.8002	32.5989	32.1735	32.184	32.3202						45	45	44
27.4066	29.8173	27.4032	27.082	26.684	25.7384	28.6778	29.4413	27.9174	26.9577	28.9559	29.1035	28.3944	27.9489	27.6883	29.888	30.2126	29.7578	30.1167	30.6449	28.1183	27.3509	24.5921	29.9589	28.9621	27.9702	28.2845	25.8959	27.7341	27.6184	28.8038	29.1707	28.6487	28.5584	27.3323	28.246	27.9346	25.6367	27.0877	27.6411	26.566	25.303						17	16	16
28.3078	31.2748	26.8113	28.8817	28.3693	25.1713	30.5265	31.0827	28.4273	26.7153	28.7015	27.8373	28.9868	26.6724	28.0224	28.961	29.3078	28.4194	28.8324	29.823	28.7817	28.7469	24.6264	29.2536	30.9416	28.782	29.6309	27.1029	29.9047	28.2013	29.144	29.9307	31.2842	30.1707	27.5736	29.0336	29.334	26.4928	28.6974	28.5248	27.5271	22.4256						24	23	23
24.0266	27.4186	24.5334	23.8864	23.0987	23.8482	24.6639	25.7252	25.9715	25.4281	26.2562	25.0027	24.9232	23.946	27.0395	NaN	27.8137	27.7534	28.4929	27.7039	22.7196	23.8827	25.915	28.0341	26.0795	25.2899	25.1608	24.6776	25.9798	25.2236	24.5082	28.3913	25.4859	27.7934	23.1272	23.7542	25.9909	22.8485	22.3701	24.3031	22.7015	22.912						15	11	11
24.4549	26.7205	25.4127	26.2605	26.5243	23.5636	25.5943	26.9445	25.1469	26.0269	26.6913	26.3927	26.1939	25.3909	25.5048	26.453	24.5754	24.0523	25.0304	25.2776	22.1456	24.8181	26.0193	25.1715	25.928	25.6178	26.2528	24.798	25.5261	25.4703	26.2291	26.2732	26.8413	27.2401	24.6661	25.6582	26.2585	24.9336	25.7021	24.792	25.3007	26.4407						14	14	14
25.8115	27.5407	24.2747	26.0157	26.4882	23.9922	27.0238	25.9973	26.2591	25.751	26.9732	26.451	27.1631	26.4222	26.5007	28.8705	27.8099	27.5477	28.2069	28.0593	24.2597	NaN	25.4653	27.7215	25.396	26.268	26.0944	25.2849	27.42	27.575	26.2558	26.057	26.5254	26.7794	26.0536	26.0719	25.969	24.9427	26.448	26.2167	26.0553	26.736						12	11	11
NaN	24.8595	NaN	23.8937	24.4881	21.6144	25.313	24.3011	25.5521	23.6613	24.7045	24.7005	25.1008	25.3469	24.5366	25.7705	25.0119	25.0975	25.3988	24.5041	24.6272	24.6481	26.7701	24.6291	24.2194	24.3329	25.6009	24.1428	24.9597	26.0261	25.6481	25.5039	24.199	24.8099	23.9887	25.7395	25.7778	24.2951	24.5665	23.6901	22.6551	NaN						4	4	4
29.3186	29.4765	29.0915	31.3642	31.6672	28.4154	30.8454	30.2423	29.7117	30.2405	30.1443	29.3342	29.806	29.9004	31.1914	27.9044	28.0298	26.8851	28.7557	29.1423	24.3427	23.9491	26.6733	27.524	31.1131	28.3844	30.1444	29.8312	27.8508	30.8711	27.8701	29.2512	27.2099	29.5315	28.8991	30.0716	30.1993	30.3131	30.0822	28.7167	29.5884	28.2769						16	15	14
25.8537	28.8932	25.9784	27.1896	28.0973	25.8367	28.301	29.1182	28.8475	28.4473	27.5144	27.7933	28.873	28.6521	27.6436	27.5716	27.7714	26.8845	28.0496	27.909	27.5855	27.2689	23.8214	27.1992	29.2115	29.6395	29.3542	28.1267	30.8544	28.5476	30.5936	30.685	30.9675	29.6252	28.1993	28.1675	28.1965	27.6893	28.3214	27.733	27.5845	28.4184						19	19	17
29.6679	30.8976	28.5921	30.4308	29.8741	28.3414	30.6064	30.6642	29.1862	29.7304	29.8695	29.5755	29.5334	30.8217	30.1946	27.73	30.0101	28.6051	29.3507	29.8138	29.06	28.9965	27.9541	29.6783	30.0666	29.8211	30.3883	28.8633	30.1052	29.9994	30.4257	30.4555	30.5554	30.3873	29.1313	30.2953	29.5312	28.8537	29.3995	29.7605	29.2332	29.4519						27	27	20
30.2525	31.5126	29.6542	32.0734	32.6449	29.1144	31.845	32.1211	31.2588	30.2577	31.3646	31.3641	31.859	31.752	31.6922	29.2134	31.688	31.0722	32.2244	32.0478	32.0716	31.3819	28.3669	31.2197	31.1285	31.1601	31.734	30.8457	31.5691	31.4925	31.5715	32.1274	32.0645	32.0075	30.8136	31.2634	31.4647	30.6714	31.8267	30.9604	30.572	31.344						23	23	19
23.8152	25.8806	22.9812	25.3091	26.3336	22.3146	25.9145	24.6582	23.2761	24.5849	25.3626	25.7113	24.2746	23.9975	25.5398	23.1918	22.8247	22.668	23.0922	24.434	23.5164	23.113	NaN	23.4563	25.8386	25.2183	23.3099	24.1055	23.7986	23.9054	24.495	24.7361	26.208	24.4122	23.0349	24.0159	24.3406	23.4904	24.0258	23.5158	25.06	23.0862						6	6	6
22.8127	22.3488	22.4666	23.1764	22.2147	21.5521	23.6279	22.9594	NaN	22.4587	23.3416	23.2415	23.0764	22.4265	23.7607	NaN	NaN	NaN	NaN	NaN	NaN	22.9886	NaN	NaN	23.961	24.3467	NaN	21.0324	NaN	21.7269	23.2968	22.3013	23.3062	22.9444	23.0004	23.8252	22.8099	23.0202	21.5255	22.4669	22.2203	NaN						5	5	5
29.3202	29.8944	28.0357	30.1211	30.1232	27.5908	29.5122	30.4577	29.5126	29.0774	29.3584	30.0816	30.4263	30.6528	29.4684	28.4041	28.6283	28.5134	28.4827	28.3841	28.0385	27.9303	27.7606	28.2294	30.3435	30.0962	30.0495	28.2465	30.6204	30.2381	29.6983	30.6689	30.3489	29.9176	29.7307	30.0213	30.186	29.7799	29.9898	29.7108	30.0603	29.1152						22	15	15
23.4561	24.7966	22.4213	23.3019	23.1943	NaN	24.6482	25.2738	NaN	22.3156	23.2601	24.2336	NaN	23.4847	23.525	NaN	23.8464	NaN	23.9771	25.4564	22.9984	23.4109	NaN	25.1632	24.5224	23.1881	23.7215	NaN	23.0851	NaN	23.7487	23.4488	24.8532	23.8289	23.2497	23.5134	NaN	23.7138	22.7869	22.6445	23.0548	23.0236						7	7	7
24.9224	24.1057	27.056	24.4849	25.0256	28.4642	22.7519	25.1934	24.6312	27.2496	25.2875	26.9494	27.3667	26.6721	25.555	24.3701	23.8905	25.7503	24.8519	23.2458	22.0914	24.8447	NaN	24.8399	24.1112	25.829	24.8056	25.238	24.3124	NaN	21.7836	23.0395	24.7581	23.4608	25.0412	24.0481	24.8484	26.5013	25.0263	25.8005	27.2904	NaN						17	17	17
NaN	21.8885	24.4845	22.1429	23.1452	26.2551	22.5733	22.4293	23.2794	23.9201	NaN	22.7189	22.3001	NaN	NaN	NaN	NaN	21.9156	21.3669	22.3095	NaN	NaN	NaN	23.9192	23.1553	24.7015	22.7059	23.4616	22.424	21.658	24.0367	23.0106	23.9107	21.7536	22.5438	22.3234	22.1315	22.4941	NaN	21.442	24.7062	NaN						7	7	7
28.9341	28.0215	27.5903	29.5747	27.8611	28.1833	28.5058	28.1842	28.2537	28.6308	28.7249	28.6681	27.8948	28.1887	28.619	28.071	28.2926	28.4225	28.7271	29.103	27.5304	27.7917	25.766	28.8196	29.9449	28.5302	27.2825	28.333	27.6429	27.4172	27.4623	27.4743	28.6169	28.997	26.8523	26.8955	26.231	24.7781	25.5473	27.2882	28.6881	26.8021				+	KIT_WT	18	18	18
27.1331	27.5383	26.5638	28.1692	28.678	26.7786	26.5592	27.1846	25.098	26.4839	27.1533	27.4276	25.5532	27.1864	26.9302	26.3712	26.3624	25.7104	27.059	26.3854	26.3976	23.9575	27.3701	26.1791	26.651	27.5278	26.3549	26.4493	25.3907	25.0419	26.0427	26.6738	27.6661	26.9125	26.8749	25.7937	26.7505	27.4826	25.9127	27.4049	26.6013	26.139						34	28	28
24.0988	25.4385	24.4157	25.5964	25.0343	24.0815	25.0508	24.6352	25.3154	24.4782	24.0938	25.1235	24.8649	25.2931	25.9325	NaN	25.6731	24.7279	24.7956	23.8057	23.562	23.9593	25.2289	24.092	24.9147	24.9016	25.2018	23.6037	25.4851	26.1516	24.9387	26.5208	25.8158	25.187	24.4197	24.4757	25.2715	24.1647	23.9009	24.5645	24.7717	23.2449						8	8	8
29.5314	31.9456	29.535	32.0695	32.5897	29.0313	31.4411	31.2098	31.0842	31.0006	30.7734	29.6808	29.9211	31.9871	31.2968	27.7173	30.5546	30.0702	30.7233	30.7671	28.5489	28.5571	30.1264	30.9629	31.2311	29.7437	31.4366	31.4788	31.266	32.1617	30.5329	31.0229	31.1271	31.3619	29.7909	31.3662	30.9446	29.8729	31.6409	30.1051	31.0552	30.6802						24	24	15
31.382	34.1641	31.3532	33.5131	33.8131	31.5829	33.6464	33.8606	32.2251	32.9852	31.584	30.2644	31.5151	32.3863	32.8774	31.3318	33.5483	33.039	33.5355	34.4386	30.1391	30.4472	29.6459	33.9871	33.4215	32.3797	34.4174	33.3625	34.5564	34.1022	33.1624	33.9395	33.9279	33.7793	32.9476	35.0706	33.1744	33.0259	35.5714	32.1569	33.2646	33.0122						23	18	15
22.5926	23.0673	22.2614	24.7885	25.6639	23.4591	23.3092	25.8161	23.4265	23.8121	22.8659	25.704	23.488	22.3801	25.9381	27.0436	23.8611	24.0205	25.6705	25.6797	24.3894	23.7861	24.6698	23.5676	23.1887	23.5209	23.0419	24.2928	23.5702	22.7958	23.2005	25.9666	26.0021	24.7065	24.0646	23.9074	23.6971	23.6801	25.1528	24.8865	23.1369	23.5937						11	11	6
27.9488	29.103	27.1642	29.1405	30.8963	26.5254	29.4218	29.4562	28.8185	28.422	29.1044	28.507	28.5272	28.897	29.0607	28.8393	28.0787	28.0315	28.7472	28.2308	28.3255	27.8977	NaN	27.5607	29.2018	28.539	28.4516	28.2176	28.5376	28.2915	29.8423	29.2505	29.6283	29.09	29.7307	29.8881	29.0042	28.7485	29.2163	28.3508	27.6202	28.5165						22	22	22
21.6993	29.3457	NaN	NaN	21.5447	23.3086	22.1541	20.1666	20.1982	22.1446	23.7708	21.3191	27.6324	19.9373	20.8073	24.2396	28.3238	24.0028	23.775	28.1657	NaN	20.1352	23.3333	29.6455	20.8159	22.9774	21.0451	22.332	21.8265	21.3711	20.0592	NaN	20.8975	NaN	21.781	19.7799	NaN	22.5585	23.0957	20.8156	22.4489	21.4496						10	10	10
29.1281	30.8489	29.0514	32.4765	32.0653	29.1497	31.2048	32.2274	29.282	29.9503	29.4985	28.7744	29.6344	29.7392	29.7771	29.4266	29.9574	28.6972	30.0761	29.9266	28.2625	28.288	26.0632	28.7394	30.9646	30.3337	31.1243	30.4207	30.0359	30.0123	29.9929	27.9932	31.6747	29.7813	29.7401	30.3536	30.4501	27.0782	29.5333	30.2572	30.0738	30.4165						22	22	21
23.036	24.9396	21.9805	23.355	23.5209	22.3201	23.1018	25.2005	NaN	22.9815	23.9299	23.5267	25.1055	NaN	NaN	24.8897	23.5506	23.8253	25.0785	24.7559	24.078	23.526	NaN	23.9061	23.1194	22.9088	NaN	NaN	23.3002	NaN	23.6708	25.4354	24.2807	25.6119	NaN	23.832	NaN	NaN	23.0216	23.1128	22.7042	NaN						7	6	6
25.9303	24.161	25.1121	25.4651	27.413	26.4307	27.0476	24.4264	26.6258	26.9898	27.0629	26.8851	24.6342	25.3427	26.3469	NaN	23.7774	NaN	NaN	NaN	NaN	NaN	NaN	23.9746	25.1541	23.3673	26.7879	25.3273	26.1602	27.315	26.4582	27.1519	25.3973	26.4518	25.3727	27.2401	27.5015	24.8589	23.4997	23.953	26.3233	25.9248						9	5	5
24.2562	26.0512	23.6932	21.9947	23.0685	23.3761	23.5301	25.631	23.1512	22.7368	21.9861	23.7725	23.5855	NaN	23.8685	24.5873	23.1291	21.9202	NaN	22.6772	24.0684	25.7276	NaN	22.636	23.2224	23.1578	26.4268	23.6309	23.6407	24.8152	23.8919	26.2453	25.2873	24.7896	23.4044	23.3584	22.9371	23.457	23.9051	21.7562	23.3309	23.615						10	9	9
27.9046	30.708	27.2887	28.9621	28.361	26.0607	29.5608	30.1906	28.5632	28.087	28.2893	27.3689	29.057	29.1417	28.1919	29.0714	29.6071	28.3903	28.175	30.1077	28.3095	27.9032	28.0572	29.3503	29.6815	28.7795	29.5818	27.9544	30.019	29.1794	29.4801	30.0033	30.5596	29.8171	27.5997	28.3675	28.4182	26.0459	27.9315	28.2181	27.5912	26.8637						35	34	34
27.0602	23.6796	24.0123	NaN	27.5153	25.7027	27.409	27.486	24.9908	25.6536	26.07	NaN	24.7456	28.2541	27.4019	27.8744	27.2921	25.7404	25.8059	25.4727	27.1094	26.5206	25.0467	25.6485	27.2949	27.6284	27.5353	27.7958	26.68	28.0013	26.3978	27.051	25.5765	NaN	25.5553	27.0756	27.143	24.803	NaN	NaN	26.9094	NaN						8	8	8
25.2242	24.5165	NaN	21.6088	24.305	23.986	24.5411	23.5984	NaN	NaN	24.7745	24.2187	24.3113	NaN	NaN	24.1026	NaN	24.903	NaN	22.8626	24.2513	25.9413	NaN	24.0506	27.7265	27.6023	22.5353	NaN	NaN	NaN	NaN	23.6436	23.2342	24.1943	24.5455	26.0225	24.8661	24.606	23.6714	25.2551	23.7418	23.2316						3	3	3
27.7392	28.3691	26.1517	28.4396	29.258	26.4659	29.2382	30.5465	27.8132	28.9141	28.9406	28.6748	29.3719	28.4103	29.2691	25.7962	26.2429	26.4545	27.3253	26.7565	22.1564	22.4485	25.9159	25.4769	26.6747	26.855	27.3649	28.4433	29.1184	27.0519	27.8568	28.5688	29.2176	29.1661	27.9394	28.7053	27.8901	28.0229	28.9279	27.6613	29.3275	28.5084						19	15	13
27.6619	29.1386	28.0854	29.2793	28.6869	27.0944	29.4937	29.7367	28.2173	28.1134	27.8227	28.1538	29.0055	28.3647	28.0772	29.3294	28.931	28.2267	28.5186	28.9626	27.944	28.187	22.9229	27.9525	29.4347	29.4116	29.7509	28.0095	29.3028	29.9211	29.7955	30.0196	29.0937	28.4834	28.6	28.3174	27.6266	27.8881	27.6761	28.8176	28.0914	27.8684						12	10	10
21.9631	25.8633	21.8101	25.099	NaN	20.5075	22.8191	26.0349	23.3215	22.6334	21.579	22.2737	25.8532	22.3636	21.7951	24.8094	24.7825	24.9861	24.4524	26.9895	25.2417	24.226	NaN	24.0997	27.9357	21.8812	21.7744	23.9658	20.2511	22.509	NaN	20.931	22.963	22.8843	20.1411	25.8007	21.3991	26.3108	24.029	22.3296	30.0623	21.0385						26	16	16
27.0284	28.6705	28.1546	30.4097	33.72	28.541	27.0497	29.2679	30.4962	30.2776	28.7838	20.8628	26.7791	23.4686	29.1464	24.7073	26.6691	23.5504	25.9472	26.2081	20.3163	21.3537	23.0633	24.8588	30.2769	28.8751	31.6179	29.9728	32.0422	29.8037	31.1067	30.3986	31.7991	31.9928	29.6902	30.6353	31.1806	29.5247	31.9137	31.3622	24.2931	30.7445						33	30	27
31.5347	32.6614	31.1768	34.1916	31.8109	30.5847	32.7736	33.3845	29.5527	32.6544	33.2183	32.4973	32.7448	34.4243	32.548	29.4048	32.301	31.0262	32.1417	32.5276	30.3925	29.3003	30.3367	32.3273	29.6273	29.4402	29.6506	29.23	30.3687	30.2817	30.4015	30.5275	30.8186	30.7082	29.2402	32.0162	32.8702	28.6258	30.1959	30.2559	32.2467	29.6768						37	37	27
31.0445	32.6458	29.5847	34.5885	32.0446	29.1546	33.6204	32.8324	30.739	30.971	31.6094	29.008	31.7533	30.4198	28.9898	34.0626	33.2745	32.2955	34.3817	33.6941	31.1797	30.9452	28.7818	32.8351	34.7288	31.8569	31.0917	33.1586	31.9419	31.5414	30.8476	32.9877	33.2947	32.2081	31.7273	31.7373	31.7828	29.0046	30.1483	31.3283	29.5762	30.6819						54	54	54
24.2111	23.2507	23.9599	22.2532	25.2194	23.8503	NaN	24.8468	NaN	24.3071	23.7435	24.364	24.7532	27.1532	23.2254	NaN	NaN	23.6749	23.1701	23.1218	NaN	23.1901	22.836	NaN	23.973	24.5449	23.8638	23.3367	23.6896	23.8131	23.7102	22.9371	23.5731	24.3725	24.1622	23.8216	25.6528	24.0295	24.8294	27.4338	24.1121	26.3993						7	7	7
25.7525	26.5435	25.0647	27.6384	27.6159	24.6046	26.3105	27.3937	25.9298	26.1493	26.6784	25.4866	25.9634	26.2478	27.5549	25.7032	26.2355	26.179	26.5866	26.3232	25.4071	24.4044	24.859	25.8622	25.6192	25.5461	24.9098	25.447	26.3457	25.3207	26.3779	25.7129	26.8152	26.2917	26.1555	26.1419	26.14	24.8597	26.4064	26.5818	25.5785	26.6192						7	7	7
28.848	30.5596	28.9796	30.7278	30.8059	27.5873	30.1527	31.1307	29.0299	28.4132	29.4011	30.3594	29.2151	29.9627	28.7246	30.1988	29.1522	28.6442	29.2948	29.3341	28.9632	28.3683	25.2671	28.7185	30.4446	29.6717	30.2529	28.4864	29.714	30.0215	30.4913	31.2743	30.7569	30.0974	29.782	29.8275	30.0592	29.4869	29.6222	29.7048	28.8486	29.0651						28	26	26
28.5151	29.6068	28.1736	29.8334	30.1467	27.7101	29.7237	29.9887	29.1546	28.5329	28.9862	28.8984	28.564	30.5019	28.7588	29.3896	29.8305	29.9513	30.6413	29.6088	28.9608	28.464	26.6432	29.226	29.0091	29.0071	28.6018	27.9969	28.4687	28.2222	29.8067	29.4595	29.3589	29.2965	30.2287	30.0921	30.9397	30.1066	29.551	30.1467	28.9119	30.2164						30	30	28
30.3206	30.7355	29.1322	31.2145	30.9269	28.8173	30.711	30.4447	30.1722	30.786	30.1354	29.9643	30.2184	31.2061	30.7753	29.5418	30.4763	30.0231	29.5632	30.3943	28.1364	29.367	29.0396	30.4129	31.351	30.7738	30.9595	29.2914	30.7125	31.7811	30.7718	30.7182	31.0589	31.0185	31.3417	30.7104	29.6937	29.3285	31.2595	31.2829	30.4741	30.3394						13	13	13
22.0607	26.1756	21.7759	25.1504	NaN	22.165	23.9853	24.5819	24.8381	24.986	21.823	22.9135	22.8972	27.4984	23.8957	NaN	21.8523	21.5982	22.5589	22.3328	22.5387	22.6085	NaN	24.84	23.9853	23.3728	NaN	22.658	23.0914	23.6502	21.4754	20.7882	23.891	23.5629	23.1964	27.6346	24.9709	24.5608	24.7213	26.0328	27.5843	25.016						9	8	8
24.5232	25.9757	21.9051	24.1984	24.8029	22.9511	25.6999	25.0287	23.5506	24.0914	24.7973	25.5892	24.7316	24.4754	23.8285	26.3439	23.8985	25.4579	25.3167	26.4819	24.4501	25.8742	24.1164	26.0661	24.6567	23.6435	23.7244	23.6303	24.7363	NaN	25.1922	25.841	26.6112	25.9464	25.6851	25.155	25.8184	25.0193	23.599	24.4957	23.4488	24.4268						17	17	16
[truncated: 68 more rows]
[truncated: 15 more columns]

## Sheet: KIT vs WT s-SILAC
Data file S1. Defining kinases abundance upregulated or downregulated amongst GIST subtypes using MIB-MS and s-SILAC quantitation
[truncated: 193 more rows]

[truncated: 4 more sheets: KIT vs PDGFRA LFQ, KIT vs PDGFRA s-SILAC, KIT&PDGFRA vs Normal LFQ, KIT&PDGFRA vs Normal s-SILAC]
